# Supplementary material for: Single-cell RNA datasets and bulk RNA datasets analysis demonstrated C1Q+ tumor-associated macrophage as a major and antitumor immune cell population in osteosarcoma
Source: Front Immunol. 2023 Feb 6;14:911368. doi: 10.3389/fimmu.2023.911368 (PMC9939514; doi:10.3389/fimmu.2023.911368)
Supplement: Supplementary file 6 [file Table_1.xlsx]

## Sheet: Table S1  marker99668
	p_val	avg_log2FC	pct.1	pct.2	p_val_adj	cluster	gene
COL11A1	0	2.33912	0.526	0.248	0	0	COL11A1
COL2A1	0	2.21239	0.204	0.058	0	0	COL2A1
FGFBP2	0	2.16699	0.304	0.09	0	0	FGFBP2
HAPLN1	0	2.08339	0.405	0.145	0	0	HAPLN1
S100A1	0	1.98735	0.243	0.068	0	0	S100A1
SNORC	0	1.74116	0.254	0.076	0	0	SNORC
IFITM5	0	1.40207	0.449	0.2	0	0	IFITM5
COL9A1	0	1.36949	0.156	0.028	0	0	COL9A1
ACAN	0	1.30287	0.36	0.121	0	0	ACAN
SCRG1	0	1.25747	0.186	0.058	0	0	SCRG1
CPE	0	1.21856	0.705	0.308	0	0	CPE
S100A13	0	1.195	0.788	0.484	0	0	S100A13
HILPDA	0	1.18485	0.389	0.164	0	0	HILPDA
PTH1R	0	1.18242	0.463	0.129	0	0	PTH1R
CRISPLD1	0	1.17481	0.285	0.109	0	0	CRISPLD1
COL9A3	0	1.1452	0.149	0.045	0	0	COL9A3
KCNQ1OT1	0	1.0566	0.446	0.19	0	0	KCNQ1OT1
SPP1	0	1.03934	0.472	0.593	0	0	SPP1
PENK	0	1.03498	0.115	0.027	0	0	PENK
SERPINH1	0	1.03449	0.821	0.509	0	0	SERPINH1
SCIN	0	1.01064	0.178	0.039	0	0	SCIN
COL11A2	0	0.991922	0.254	0.055	0	0	COL11A2
CRYAB	0	0.988424	0.431	0.193	0	0	CRYAB
NDUFA4L2	0	0.986265	0.429	0.217	0	0	NDUFA4L2
COL1A1	0	0.967376	0.879	0.73	0	0	COL1A1
ALPL	0	0.945411	0.527	0.219	0	0	ALPL
CLEC11A	0	0.935875	0.733	0.485	0	0	CLEC11A
COL1A2	0	0.927775	0.917	0.738	0	0	COL1A2
MT1X	0	0.919389	0.578	0.366	0	0	MT1X
PTN	0	0.914484	0.608	0.33	0	0	PTN
RPL30	0	0.904876	0.973	0.939	0	0	RPL30
ANGPTL4	0	0.900526	0.214	0.097	0	0	ANGPTL4
RPS4Y1	0	0.872328	0.366	0.256	0	0	RPS4Y1
RUNX2	0	0.853057	0.593	0.257	0	0	RUNX2
SPARC	0	0.830047	0.902	0.739	0	0	SPARC
BNIP3	0	0.824817	0.455	0.263	0	0	BNIP3
SERPINE2	0	0.805951	0.453	0.211	0	0	SERPINE2
RRBP1	0	0.804054	0.706	0.48	0	0	RRBP1
FKBP10	0	0.803042	0.607	0.277	0	0	FKBP10
VEGFA	0	0.794626	0.314	0.188	0	0	VEGFA
MT1E	0	0.791403	0.494	0.256	0	0	MT1E
MXRA8	0	0.783222	0.61	0.308	0	0	MXRA8
WWP2	0	0.782949	0.266	0.086	0	0	WWP2
DPT	0	0.781064	0.386	0.202	0	0	DPT
MDFI	0	0.779729	0.544	0.216	0	0	MDFI
MIF	0	0.771204	0.675	0.481	0	0	MIF
ZFAS1	0	0.769549	0.721	0.639	0	0	ZFAS1
PRDX4	0	0.766318	0.758	0.537	0	0	PRDX4
TTC3	0	0.765803	0.64	0.397	0	0	TTC3
ID1	0	0.761659	0.568	0.3	0	0	ID1
SOX9	0	0.760338	0.253	0.069	0	0	SOX9
P4HA2	0	0.748274	0.446	0.208	0	0	P4HA2
RPL37	0	0.743472	0.976	0.937	0	0	RPL37
COPZ2	0	0.743153	0.536	0.27	0	0	COPZ2
CADM1	0	0.736445	0.556	0.297	0	0	CADM1
RPL37A	0	0.729801	0.983	0.951	0	0	RPL37A
TPM1	0	0.72222	0.782	0.508	0	0	TPM1
RPL5	0	0.7207	0.95	0.897	0	0	RPL5
RPS28	0	0.720111	0.986	0.969	0	0	RPS28
LUM	0	0.711556	0.788	0.577	0	0	LUM
CA3	0	0.708294	0.208	0.076	0	0	CA3
COL5A2	0	0.707001	0.626	0.368	0	0	COL5A2
PRELP	0	0.706341	0.265	0.102	0	0	PRELP
NRN1	0	0.703044	0.298	0.092	0	0	NRN1
KDELR3	0	0.699877	0.484	0.218	0	0	KDELR3
PLOD2	0	0.698692	0.412	0.172	0	0	PLOD2
SERPINI1	0	0.696897	0.199	0.059	0	0	SERPINI1
PRDX2	0	0.696826	0.556	0.43	0	0	PRDX2
OMD	0	0.694086	0.295	0.135	0	0	OMD
PDCD5	0	0.688883	0.673	0.512	0	0	PDCD5
CDKN2A	0	0.687625	0.517	0.259	0	0	CDKN2A
ENO1	0	0.685106	0.85	0.751	0	0	ENO1
BSG	0	0.685001	0.717	0.584	0	0	BSG
FKBP7	0	0.681046	0.484	0.234	0	0	FKBP7
CYR61	0	0.675417	0.481	0.247	0	0	CYR61
TNC	0	0.673991	0.438	0.22	0	0	TNC
NCOR1	0	0.671823	0.55	0.349	0	0	NCOR1
SLPI	0	0.671645	0.123	0.028	0	0	SLPI
RPL11	0	0.671421	0.991	0.975	0	0	RPL11
PDLIM4	0	0.667099	0.466	0.242	0	0	PDLIM4
CTHRC1	0	0.665341	0.602	0.329	0	0	CTHRC1
FAM162A	0	0.665276	0.539	0.388	0	0	FAM162A
SEC61G	0	0.665264	0.857	0.743	0	0	SEC61G
COPS3	0	0.664312	0.504	0.293	0	0	COPS3
ID3	0	0.663352	0.813	0.571	0	0	ID3
GSTM3	0	0.662094	0.493	0.215	0	0	GSTM3
MYC	0	0.659562	0.372	0.246	0	0	MYC
NPM1	0	0.657362	0.844	0.766	0	0	NPM1
GSTA1	0	0.648936	0.136	0.047	0	0	GSTA1
PCOLCE	0	0.643676	0.651	0.407	0	0	PCOLCE
COL9A2	0	0.640759	0.157	0.033	0	0	COL9A2
CD24	0	0.639619	0.319	0.094	0	0	CD24
CLU	0	0.634434	0.373	0.154	0	0	CLU
CD320	0	0.626838	0.484	0.247	0	0	CD320
LY6K	0	0.624183	0.399	0.142	0	0	LY6K
PYCR1	0	0.623917	0.459	0.195	0	0	PYCR1
RASD1	0	0.620914	0.289	0.127	0	0	RASD1
RPS3	0	0.620055	0.978	0.953	0	0	RPS3
PANX3	0	0.616733	0.257	0.065	0	0	PANX3
GAPDH	0	0.615835	0.956	0.934	0	0	GAPDH
DLX5	0	0.615076	0.415	0.162	0	0	DLX5
SRPX	0	0.614942	0.337	0.163	0	0	SRPX
BGN	0	0.613431	0.673	0.368	0	0	BGN
PCP4	0	0.612478	0.146	0.063	0	0	PCP4
RPL36	0	0.608998	0.977	0.957	0	0	RPL36
KDELR2	0	0.606677	0.733	0.559	0	0	KDELR2
TPM2	0	0.606343	0.703	0.462	0	0	TPM2
RPS27	0	0.605886	0.992	0.983	0	0	RPS27
RGS3	0	0.602142	0.533	0.282	0	0	RGS3
EPB41L4A-AS1	0	0.601234	0.39	0.211	0	0	EPB41L4A-AS1
CREB3L1	0	0.59778	0.372	0.136	0	0	CREB3L1
LAPTM4B	0	0.592439	0.453	0.222	0	0	LAPTM4B
RPL35A	0	0.589408	0.973	0.945	0	0	RPL35A
SRI	0	0.588892	0.617	0.479	0	0	SRI
RCN3	0	0.586444	0.562	0.313	0	0	RCN3
RPS8	0	0.58471	0.985	0.971	0	0	RPS8
PTGDS	0	0.5839	0.262	0.144	0	0	PTGDS
ZSWIM7	0	0.583721	0.466	0.268	0	0	ZSWIM7
LUC7L3	0	0.583453	0.557	0.402	0	0	LUC7L3
P4HA1	0	0.581345	0.402	0.248	0	0	P4HA1
MDK	0	0.580747	0.524	0.33	0	0	MDK
RPS5	0	0.579671	0.941	0.901	0	0	RPS5
GPC1	0	0.578248	0.343	0.143	0	0	GPC1
RHBDL2	0	0.577938	0.304	0.077	0	0	RHBDL2
SON	0	0.577691	0.736	0.624	0	0	SON
MEF2C	0	0.576856	0.559	0.354	0	0	MEF2C
RPL7	0	0.576713	0.963	0.951	0	0	RPL7
DDIT4	0	0.572611	0.577	0.393	0	0	DDIT4
BEX3	0	0.563317	0.654	0.455	0	0	BEX3
LOX	0	0.563296	0.386	0.164	0	0	LOX
TCEA3	0	0.559237	0.383	0.129	0	0	TCEA3
TCEAL9	0	0.551499	0.592	0.413	0	0	TCEAL9
ZFHX4	0	0.548961	0.362	0.152	0	0	ZFHX4
MT1M	0	0.544921	0.306	0.114	0	0	MT1M
COL5A1	0	0.544741	0.511	0.272	0	0	COL5A1
HIST1H1C	0	0.542021	0.486	0.334	0	0	HIST1H1C
RPS21	0	0.541339	0.91	0.86	0	0	RPS21
FAT1	0	0.54102	0.396	0.161	0	0	FAT1
LRRC75A	0	0.539158	0.209	0.092	0	0	LRRC75A
PTPRZ1	0	0.5385	0.152	0.025	0	0	PTPRZ1
MELTF	0	0.534066	0.208	0.073	0	0	MELTF
RPS4X	0	0.532769	0.983	0.962	0	0	RPS4X
MAGED1	0	0.530707	0.459	0.227	0	0	MAGED1
PPIB	0	0.529927	0.882	0.773	0	0	PPIB
BAMBI	0	0.529307	0.33	0.163	0	0	BAMBI
MT2A	0	0.526931	0.747	0.566	0	0	MT2A
RPL13	0	0.526645	0.994	0.988	0	0	RPL13
ITGA10	0	0.526289	0.246	0.069	0	0	ITGA10
NPW	0	0.525994	0.245	0.133	0	0	NPW
PSMD4	0	0.525102	0.609	0.457	0	0	PSMD4
ENAH	0	0.520626	0.405	0.19	0	0	ENAH
RPS23	0	0.510231	0.983	0.967	0	0	RPS23
RPL26	0	0.509193	0.979	0.971	0	0	RPL26
NOL3	0	0.50781	0.326	0.12	0	0	NOL3
RPL22	0	0.507799	0.935	0.895	0	0	RPL22
GJA1	0	0.505967	0.461	0.245	0	0	GJA1
LMAN1	0	0.503674	0.599	0.418	0	0	LMAN1
SDC2	0	0.502876	0.617	0.371	0	0	SDC2
GOLGA8A	0	0.502156	0.179	0.076	0	0	GOLGA8A
LDHA	0	0.502083	0.81	0.701	0	0	LDHA
SOD1	0	0.500474	0.774	0.665	0	0	SOD1
EMILIN1	0	0.499596	0.398	0.209	0	0	EMILIN1
GTF2A2	0	0.499533	0.598	0.466	0	0	GTF2A2
CSRP2	0	0.498473	0.429	0.212	0	0	CSRP2
MORF4L2	0	0.494057	0.645	0.479	0	0	MORF4L2
MAGED2	0	0.49243	0.573	0.354	0	0	MAGED2
PRDX6	0	0.48952	0.686	0.547	0	0	PRDX6
RPS3A	0	0.48875	0.967	0.94	0	0	RPS3A
P3H1	0	0.487652	0.395	0.197	0	0	P3H1
PCDH9	0	0.487577	0.253	0.079	0	0	PCDH9
UQCRH	0	0.48634	0.849	0.761	0	0	UQCRH
SNHG18	0	0.48603	0.353	0.126	0	0	SNHG18
CRNDE	0	0.484802	0.414	0.173	0	0	CRNDE
CKAP4	0	0.484143	0.406	0.197	0	0	CKAP4
RHOBTB3	0	0.483947	0.396	0.208	0	0	RHOBTB3
RPL4	0	0.48343	0.865	0.798	0	0	RPL4
PFN2	0	0.482545	0.429	0.2	0	0	PFN2
TTC19	0	0.482533	0.34	0.168	0	0	TTC19
SRM	0	0.479328	0.566	0.396	0	0	SRM
ALKBH5	0	0.478836	0.324	0.174	0	0	ALKBH5
PGK1	0	0.478538	0.646	0.549	0	0	PGK1
RPS13	0	0.478027	0.961	0.941	0	0	RPS13
YIPF2	0	0.47286	0.375	0.214	0	0	YIPF2
FKBP11	0	0.472267	0.463	0.308	0	0	FKBP11
MRC2	0	0.472167	0.358	0.19	0	0	MRC2
RPL31	0	0.471648	0.942	0.901	0	0	RPL31
MDH2	0	0.4714	0.614	0.465	0	0	MDH2
JTB	0	0.470994	0.682	0.548	0	0	JTB
SSR2	0	0.470114	0.761	0.633	0	0	SSR2
SERBP1	0	0.470017	0.709	0.582	0	0	SERBP1
SEM1	0	0.468753	0.795	0.676	0	0	SEM1
EDIL3	0	0.468608	0.312	0.156	0	0	EDIL3
RPL8	0	0.468597	0.976	0.954	0	0	RPL8
MZT2A	0	0.467907	0.622	0.474	0	0	MZT2A
TRIR	0	0.465906	0.714	0.591	0	0	TRIR
MUC1	0	0.462649	0.13	0.028	0	0	MUC1
PHGDH	0	0.462287	0.34	0.14	0	0	PHGDH
COL12A1	0	0.460966	0.394	0.222	0	0	COL12A1
PLEKHA5	0	0.454281	0.371	0.22	0	0	PLEKHA5
CHN1	0	0.453822	0.221	0.12	0	0	CHN1
TMEM119	0	0.452855	0.337	0.147	0	0	TMEM119
P4HB	0	0.452188	0.725	0.583	0	0	P4HB
FGFR1	0	0.451681	0.431	0.231	0	0	FGFR1
ITM2C	0	0.451644	0.422	0.213	0	0	ITM2C
EIF3H	0	0.44923	0.662	0.53	0	0	EIF3H
UCHL1	0	0.445941	0.238	0.102	0	0	UCHL1
DSTN	0	0.445663	0.76	0.612	0	0	DSTN
DDR2	0	0.444466	0.311	0.129	0	0	DDR2
ZRANB2	0	0.443876	0.504	0.322	0	0	ZRANB2
IMPDH2	0	0.44363	0.456	0.272	0	0	IMPDH2
COL16A1	0	0.443403	0.275	0.154	0	0	COL16A1
MIR99AHG	0	0.442839	0.223	0.097	0	0	MIR99AHG
EEF1D	0	0.442082	0.871	0.82	0	0	EEF1D
B9D1	0	0.441247	0.254	0.09	0	0	B9D1
PSMB5	0	0.441165	0.65	0.493	0	0	PSMB5
NNMT	0	0.440416	0.554	0.336	0	0	NNMT
CDH11	0	0.439788	0.398	0.197	0	0	CDH11
RPS7	0	0.436518	0.946	0.918	0	0	RPS7
GADD45GIP1	0	0.435078	0.698	0.582	0	0	GADD45GIP1
TECR	0	0.434767	0.574	0.403	0	0	TECR
RPL18A	0	0.434085	0.981	0.964	0	0	RPL18A
SLC29A1	0	0.433859	0.272	0.173	0	0	SLC29A1
DAP	0	0.433421	0.456	0.254	0	0	DAP
DAPK2	0	0.432457	0.211	0.053	0	0	DAPK2
CRABP2	0	0.43205	0.325	0.154	0	0	CRABP2
CHCHD2	0	0.431351	0.86	0.785	0	0	CHCHD2
LMO4	0	0.430634	0.475	0.328	0	0	LMO4
COL27A1	0	0.429423	0.238	0.129	0	0	COL27A1
SNHG7	0	0.428784	0.454	0.305	0	0	SNHG7
KRT10	0	0.428006	0.683	0.517	0	0	KRT10
CNN3	0	0.427295	0.541	0.293	0	0	CNN3
RPL38	0	0.426959	0.932	0.902	0	0	RPL38
DRG2	0	0.424737	0.29	0.168	0	0	DRG2
PEMT	0	0.424055	0.34	0.166	0	0	PEMT
SYT8	0	0.422334	0.12	0.02	0	0	SYT8
PIGL	0	0.421431	0.241	0.083	0	0	PIGL
MRPS26	0	0.421424	0.494	0.319	0	0	MRPS26
ARF4	0	0.421212	0.677	0.525	0	0	ARF4
MIA	0	0.420912	0.133	0.02	0	0	MIA
CAMTA1	0	0.420891	0.617	0.441	0	0	CAMTA1
EIF3E	0	0.419775	0.739	0.619	0	0	EIF3E
RBP4	0	0.417825	0.206	0.092	0	0	RBP4
FAT3	0	0.416183	0.209	0.054	0	0	FAT3
NDUFB11	0	0.416106	0.779	0.672	0	0	NDUFB11
EBPL	0	0.415265	0.472	0.282	0	0	EBPL
NDRG1	0	0.414896	0.278	0.156	0	0	NDRG1
RCN2	0	0.414288	0.484	0.306	0	0	RCN2
C12orf57	0	0.413053	0.651	0.463	0	0	C12orf57
CLNS1A	0	0.412053	0.49	0.317	0	0	CLNS1A
C8orf59	0	0.411444	0.653	0.513	0	0	C8orf59
FERMT2	0	0.408917	0.37	0.186	0	0	FERMT2
AC027031.2	0	0.408726	0.235	0.065	0	0	AC027031.2
INSC	0	0.407887	0.232	0.062	0	0	INSC
PRPSAP2	0	0.407677	0.297	0.166	0	0	PRPSAP2
C9orf3	0	0.406577	0.34	0.165	0	0	C9orf3
RPL10A	0	0.406372	0.941	0.899	0	0	RPL10A
SLC25A6	0	0.406274	0.845	0.756	0	0	SLC25A6
APP	0	0.405037	0.539	0.369	0	0	APP
NFIX	0	0.403997	0.276	0.113	0	0	NFIX
OST4	0	0.403337	0.858	0.789	0	0	OST4
OGN	0	0.40206	0.208	0.112	0	0	OGN
RSL1D1	0	0.401885	0.55	0.414	0	0	RSL1D1
CALU	0	0.401855	0.579	0.417	0	0	CALU
RPS18	0	0.401324	0.994	0.99	0	0	RPS18
RPS15A	0	0.400734	0.961	0.958	0	0	RPS15A
GPX8	0	0.400538	0.44	0.224	0	0	GPX8
C6orf48	0	0.399495	0.614	0.443	0	0	C6orf48
RPL23A	0	0.398041	0.965	0.938	0	0	RPL23A
SP7	0	0.396255	0.256	0.073	0	0	SP7
GABPB1-AS1	0	0.394205	0.305	0.148	0	0	GABPB1-AS1
WIF1	0	0.394042	0.12	0.026	0	0	WIF1
NDUFS5	0	0.393251	0.846	0.752	0	0	NDUFS5
EIF4EBP1	0	0.392885	0.577	0.444	0	0	EIF4EBP1
PSMB4	0	0.392809	0.529	0.393	0	0	PSMB4
TMEM45A	0	0.392147	0.365	0.16	0	0	TMEM45A
TMEM59	0	0.390395	0.763	0.665	0	0	TMEM59
LDHB	0	0.389706	0.721	0.62	0	0	LDHB
RPL10	0	0.388481	0.99	0.99	0	0	RPL10
MRPL9	0	0.387446	0.399	0.244	0	0	MRPL9
QTRT1	0	0.387007	0.321	0.15	0	0	QTRT1
DHPS	0	0.386286	0.391	0.233	0	0	DHPS
TAF1D	0	0.385553	0.487	0.358	0	0	TAF1D
MFGE8	0	0.385209	0.353	0.178	0	0	MFGE8
RPL29	0	0.385183	0.956	0.931	0	0	RPL29
LSM7	0	0.385126	0.71	0.582	0	0	LSM7
RAC3	0	0.385029	0.274	0.095	0	0	RAC3
CLMP	0	0.384492	0.29	0.119	0	0	CLMP
KRTCAP2	0	0.384218	0.592	0.434	0	0	KRTCAP2
SEC31A	0	0.384217	0.49	0.313	0	0	SEC31A
LRRC1	0	0.383842	0.216	0.051	0	0	LRRC1
NUCB2	0	0.382521	0.542	0.355	0	0	NUCB2
CENPV	0	0.382405	0.233	0.089	0	0	CENPV
RAB2A	0	0.38203	0.677	0.529	0	0	RAB2A
CHPF	0	0.380672	0.299	0.158	0	0	CHPF
GPX7	0	0.378882	0.371	0.186	0	0	GPX7
IGFBP5	0	0.378354	0.344	0.224	0	0	IGFBP5
FGFR3	0	0.376862	0.177	0.044	0	0	FGFR3
RPS15	0	0.376708	0.979	0.98	0	0	RPS15
AOC2	0	0.375733	0.113	0.026	0	0	AOC2
VKORC1	0	0.375311	0.647	0.508	0	0	VKORC1
RABAC1	0	0.373865	0.715	0.578	0	0	RABAC1
TNNT3	0	0.373423	0.131	0.05	0	0	TNNT3
PGAM2	0	0.372566	0.121	0.019	0	0	PGAM2
RPS27A	0	0.371559	0.987	0.976	0	0	RPS27A
RPS2	0	0.371323	0.987	0.979	0	0	RPS2
REXO2	0	0.371013	0.53	0.365	0	0	REXO2
SNRPD1	0	0.369174	0.659	0.525	0	0	SNRPD1
RPL24	0	0.367645	0.933	0.899	0	0	RPL24
HDLBP	0	0.367433	0.5	0.358	0	0	HDLBP
DDOST	0	0.366819	0.516	0.368	0	0	DDOST
ZNF593	0	0.365511	0.45	0.291	0	0	ZNF593
RPS25	0	0.365299	0.956	0.94	0	0	RPS25
SNRPE	0	0.365013	0.684	0.561	0	0	SNRPE
SNHG25	0	0.364183	0.355	0.204	0	0	SNHG25
ADIRF	0	0.363885	0.397	0.204	0	0	ADIRF
MT1G	0	0.363429	0.263	0.117	0	0	MT1G
RPL14	0	0.360824	0.931	0.899	0	0	RPL14
RPL3	0	0.360792	0.963	0.941	0	0	RPL3
MYDGF	0	0.360496	0.702	0.577	0	0	MYDGF
TXN	0	0.359902	0.847	0.759	0	0	TXN
RPS20	0	0.357736	0.931	0.892	0	0	RPS20
TIMM13	0	0.356512	0.642	0.516	0	0	TIMM13
RPLP1	0	0.356069	0.994	0.995	0	0	RPLP1
CLIC3	0	0.356014	0.178	0.061	0	0	CLIC3
SMPD3	0	0.354833	0.123	0.024	0	0	SMPD3
SF3B6	0	0.354457	0.697	0.577	0	0	SF3B6
LINC00662	0	0.353838	0.227	0.081	0	0	LINC00662
MIR4458HG	0	0.353404	0.314	0.141	0	0	MIR4458HG
SELENOM	0	0.35299	0.629	0.404	0	0	SELENOM
PPIC	0	0.352774	0.56	0.394	0	0	PPIC
YIF1A	0	0.351512	0.518	0.363	0	0	YIF1A
LMO7	0	0.351404	0.311	0.16	0	0	LMO7
SNHG8	0	0.350798	0.532	0.409	0	0	SNHG8
SRSF11	0	0.349958	0.643	0.502	0	0	SRSF11
GPSM2	0	0.349807	0.228	0.08	0	0	GPSM2
SULF1	0	0.349079	0.226	0.13	0	0	SULF1
RAMP1	0	0.34899	0.204	0.08	0	0	RAMP1
P3H4	0	0.34707	0.298	0.129	0	0	P3H4
ATP5PF	0	0.347024	0.813	0.733	0	0	ATP5PF
DNM3OS	0	0.346456	0.229	0.098	0	0	DNM3OS
SNX7	0	0.346294	0.365	0.18	0	0	SNX7
EGLN3	0	0.345757	0.178	0.054	0	0	EGLN3
INTU	0	0.345444	0.217	0.075	0	0	INTU
ILF3-AS1	0	0.34436	0.3	0.152	0	0	ILF3-AS1
PCOLCE2	0	0.343645	0.242	0.078	0	0	PCOLCE2
RPL28	0	0.343493	0.983	0.976	0	0	RPL28
NCAM1	0	0.34284	0.224	0.077	0	0	NCAM1
KAZALD1	0	0.342786	0.214	0.073	0	0	KAZALD1
FXYD1	0	0.341981	0.319	0.127	0	0	FXYD1
PLS3	0	0.34169	0.406	0.248	0	0	PLS3
CIRBP	0	0.341476	0.696	0.592	0	0	CIRBP
WLS	0	0.34021	0.332	0.149	0	0	WLS
RACK1	0	0.340041	0.923	0.893	0	0	RACK1
A1BG	0	0.340003	0.381	0.233	0	0	A1BG
EEF1B2	0	0.338814	0.829	0.758	0	0	EEF1B2
DKK1	0	0.338222	0.11	0.044	0	0	DKK1
GLO1	0	0.337866	0.469	0.282	0	0	GLO1
EIF3I	0	0.337707	0.616	0.472	0	0	EIF3I
PARK7	0	0.337376	0.779	0.683	0	0	PARK7
TRPS1	0	0.336594	0.256	0.14	0	0	TRPS1
OSTC	0	0.334365	0.711	0.582	0	0	OSTC
PRKDC	0	0.334298	0.415	0.274	0	0	PRKDC
DST	0	0.333373	0.355	0.22	0	0	DST
MPRIP	0	0.333262	0.288	0.16	0	0	MPRIP
TUBB2B	0	0.332981	0.16	0.059	0	0	TUBB2B
LARP6	0	0.331321	0.331	0.188	0	0	LARP6
SCNM1	0	0.330472	0.317	0.195	0	0	SCNM1
ASS1	0	0.330374	0.246	0.072	0	0	ASS1
GPRC5C	0	0.330128	0.252	0.09	0	0	GPRC5C
CDH2	0	0.329201	0.206	0.059	0	0	CDH2
EPN2	0	0.328994	0.239	0.112	0	0	EPN2
ASH1L	0	0.328253	0.356	0.211	0	0	ASH1L
RPL6	0	0.327579	0.932	0.904	0	0	RPL6
RPL7A	0	0.327333	0.93	0.897	0	0	RPL7A
HOOK2	0	0.327171	0.251	0.107	0	0	HOOK2
GSTP1	0	0.326563	0.84	0.776	0	0	GSTP1
ZNF667-AS1	0	0.325917	0.292	0.108	0	0	ZNF667-AS1
TMEM14A	0	0.32552	0.388	0.207	0	0	TMEM14A
SNHG19	0	0.325302	0.23	0.078	0	0	SNHG19
QPCT	0	0.324932	0.174	0.092	0	0	QPCT
DGUOK	0	0.323785	0.547	0.383	0	0	DGUOK
NUDT1	0	0.323762	0.495	0.331	0	0	NUDT1
RPL18	0	0.322248	0.943	0.921	0	0	RPL18
SNAI2	0	0.321962	0.314	0.162	0	0	SNAI2
NOP56	0	0.321074	0.489	0.338	0	0	NOP56
FABP3	0	0.32099	0.203	0.076	0	0	FABP3
RPL32	0	0.320739	0.986	0.979	0	0	RPL32
DCAF13	0	0.320649	0.39	0.225	0	0	DCAF13
EEF2	0	0.319673	0.763	0.663	0	0	EEF2
MPP6	0	0.319064	0.231	0.081	0	0	MPP6
LSM2	0	0.318734	0.537	0.376	0	0	LSM2
SLC16A1	0	0.317762	0.272	0.14	0	0	SLC16A1
UAP1	0	0.31764	0.292	0.142	0	0	UAP1
FAM207A	0	0.317342	0.414	0.261	0	0	FAM207A
PLOD1	0	0.316981	0.399	0.251	0	0	PLOD1
SATB2	0	0.316714	0.182	0.066	0	0	SATB2
FOXC1	0	0.315786	0.209	0.076	0	0	FOXC1
SGMS2	0	0.315753	0.183	0.067	0	0	SGMS2
ADAMTS1	0	0.31528	0.208	0.078	0	0	ADAMTS1
CCT8	0	0.315065	0.552	0.43	0	0	CCT8
RPS14	0	0.314879	0.988	0.981	0	0	RPS14
TPST1	0	0.314547	0.278	0.12	0	0	TPST1
ISOC2	0	0.314013	0.466	0.333	0	0	ISOC2
NFIC	0	0.313701	0.406	0.27	0	0	NFIC
TMEM263	0	0.313463	0.324	0.165	0	0	TMEM263
RCN1	0	0.313288	0.445	0.268	0	0	RCN1
BOD1	0	0.313159	0.364	0.196	0	0	BOD1
EFNA1	0	0.312708	0.266	0.084	0	0	EFNA1
TVP23B	0	0.312242	0.209	0.084	0	0	TVP23B
SOX4	0	0.311948	0.611	0.447	0	0	SOX4
FDPS	0	0.311765	0.497	0.37	0	0	FDPS
MLLT11	0	0.311609	0.293	0.153	0	0	MLLT11
SRPRB	0	0.310871	0.427	0.266	0	0	SRPRB
NME1	0	0.310207	0.57	0.425	0	0	NME1
PFDN2	0	0.309837	0.65	0.532	0	0	PFDN2
VASN	0	0.309578	0.25	0.107	0	0	VASN
TNFRSF11B	0	0.309429	0.124	0.026	0	0	TNFRSF11B
RPLP0	0	0.309248	0.904	0.858	0	0	RPLP0
UFC1	0	0.308463	0.595	0.477	0	0	UFC1
MRPS18B	0	0.304747	0.412	0.273	0	0	MRPS18B
PLPP5	0	0.303828	0.334	0.194	0	0	PLPP5
SEC61B	0	0.303466	0.774	0.693	0	0	SEC61B
PLXNA3	0	0.302449	0.153	0.067	0	0	PLXNA3
CYHR1	0	0.302432	0.326	0.183	0	0	CYHR1
WDR83OS	0	0.302395	0.681	0.58	0	0	WDR83OS
STX10	0	0.301848	0.401	0.264	0	0	STX10
CERCAM	0	0.301262	0.284	0.17	0	0	CERCAM
GCSH	0	0.300604	0.388	0.235	0	0	GCSH
STXBP6	0	0.300421	0.234	0.075	0	0	STXBP6
EMP2	0	0.299676	0.412	0.259	0	0	EMP2
AHI1	0	0.299433	0.308	0.182	0	0	AHI1
RPL15	0	0.298804	0.974	0.965	0	0	RPL15
MIR181A1HG	0	0.298698	0.222	0.091	0	0	MIR181A1HG
TMEM9	0	0.297466	0.353	0.194	0	0	TMEM9
TIMM44	0	0.296353	0.34	0.194	0	0	TIMM44
CCNB1IP1	0	0.296231	0.305	0.167	0	0	CCNB1IP1
ERI3	0	0.296034	0.397	0.235	0	0	ERI3
EBNA1BP2	0	0.295978	0.406	0.26	0	0	EBNA1BP2
AC245595.1	0	0.295486	0.275	0.13	0	0	AC245595.1
EIF1AX	0	0.29488	0.616	0.487	0	0	EIF1AX
ILF2	0	0.294714	0.546	0.397	0	0	ILF2
POLR2I	0	0.294491	0.51	0.373	0	0	POLR2I
HNRNPA1	0	0.294002	0.819	0.746	0	0	HNRNPA1
RAD23A	0	0.293937	0.51	0.387	0	0	RAD23A
IRX5	0	0.293641	0.169	0.042	0	0	IRX5
UBE2V2	0	0.293296	0.505	0.345	0	0	UBE2V2
BTG3	0	0.293292	0.373	0.217	0	0	BTG3
NDN	0	0.293264	0.196	0.107	0	0	NDN
BARX1	0	0.292354	0.227	0.068	0	0	BARX1
ENHO	0	0.292283	0.169	0.036	0	0	ENHO
GLG1	0	0.292076	0.366	0.232	0	0	GLG1
BMP8B	0	0.292056	0.154	0.042	0	0	BMP8B
PRRX1	0	0.290679	0.376	0.212	0	0	PRRX1
NDUFAF2	0	0.290556	0.405	0.245	0	0	NDUFAF2
AL359504.2	0	0.290426	0.129	0.034	0	0	AL359504.2
SGCB	0	0.290208	0.376	0.194	0	0	SGCB
NDUFB9	0	0.289914	0.666	0.538	0	0	NDUFB9
FOLR1	0	0.288909	0.154	0.028	0	0	FOLR1
PSMG1	0	0.287253	0.359	0.221	0	0	PSMG1
SLC44A2	0	0.28705	0.186	0.09	0	0	SLC44A2
PRSS35	0	0.286172	0.149	0.046	0	0	PRSS35
PAICS	0	0.285287	0.356	0.211	0	0	PAICS
SRSF10	0	0.284603	0.502	0.36	0	0	SRSF10
GUK1	0	0.284543	0.75	0.657	0	0	GUK1
SOX6	0	0.284534	0.161	0.035	0	0	SOX6
GID4	0	0.284066	0.208	0.08	0	0	GID4
NREP	0	0.283784	0.329	0.162	0	0	NREP
PFDN4	0	0.283525	0.516	0.355	0	0	PFDN4
CDH15	0	0.282508	0.143	0.041	0	0	CDH15
FSCN1	0	0.28244	0.38	0.262	0	0	FSCN1
HPCAL1	0	0.281515	0.385	0.232	0	0	HPCAL1
TMCO1	0	0.280558	0.567	0.433	0	0	TMCO1
SMIM10	0	0.280314	0.261	0.129	0	0	SMIM10
MAGEH1	0	0.280303	0.316	0.155	0	0	MAGEH1
PDGFD	0	0.280004	0.203	0.074	0	0	PDGFD
CFAP36	0	0.280003	0.338	0.175	0	0	CFAP36
MED10	0	0.279981	0.456	0.301	0	0	MED10
CMSS1	0	0.279828	0.363	0.199	0	0	CMSS1
RAI1	0	0.27933	0.155	0.052	0	0	RAI1
NUDC	0	0.279294	0.566	0.432	0	0	NUDC
C19orf48	0	0.279132	0.322	0.181	0	0	C19orf48
FAM3C	0	0.279129	0.336	0.223	0	0	FAM3C
TATDN1	0	0.279013	0.385	0.228	0	0	TATDN1
TOM1L2	0	0.278998	0.164	0.065	0	0	TOM1L2
AK2	0	0.278895	0.454	0.3	0	0	AK2
RSL24D1	0	0.27871	0.594	0.467	0	0	RSL24D1
TMEM208	0	0.27721	0.54	0.41	0	0	TMEM208
BTF3	0	0.276564	0.829	0.793	0	0	BTF3
MRPL36	0	0.276302	0.508	0.358	0	0	MRPL36
CCDC144A	0	0.275824	0.147	0.033	0	0	CCDC144A
ESF1	0	0.275396	0.427	0.276	0	0	ESF1
PRAF2	0	0.274796	0.284	0.135	0	0	PRAF2
CGREF1	0	0.273361	0.173	0.048	0	0	CGREF1
NHP2	0	0.27308	0.543	0.409	0	0	NHP2
LINC01116	0	0.272969	0.285	0.143	0	0	LINC01116
MIA3	0	0.271734	0.313	0.188	0	0	MIA3
CCDC167	0	0.270907	0.46	0.3	0	0	CCDC167
OGT	0	0.270426	0.2	0.11	0	0	OGT
RPL35	0	0.270408	0.976	0.968	0	0	RPL35
HADH	0	0.270004	0.325	0.174	0	0	HADH
NPB	0	0.269561	0.145	0.059	0	0	NPB
NOC2L	0	0.269274	0.312	0.179	0	0	NOC2L
PDPN	0	0.268563	0.239	0.101	0	0	PDPN
DPM3	0	0.268351	0.449	0.314	0	0	DPM3
ARL4D	0	0.26676	0.218	0.094	0	0	ARL4D
NUPR1	0	0.266739	0.575	0.409	0	0	NUPR1
CSNK2B	0	0.265433	0.601	0.465	0	0	CSNK2B
SCX	0	0.265336	0.145	0.048	0	0	SCX
CTNNAL1	0	0.265079	0.303	0.146	0	0	CTNNAL1
KIZ	0	0.264432	0.204	0.064	0	0	KIZ
ZSCAN16-AS1	0	0.264212	0.359	0.207	0	0	ZSCAN16-AS1
FAM114A1	0	0.264144	0.376	0.222	0	0	FAM114A1
ATP5IF1	0	0.263761	0.765	0.676	0	0	ATP5IF1
PTGES	0	0.263698	0.223	0.102	0	0	PTGES
HDDC2	0	0.263574	0.447	0.293	0	0	HDDC2
COX7A1	0	0.262651	0.337	0.185	0	0	COX7A1
MT1F	0	0.262567	0.216	0.104	0	0	MT1F
MINDY2	0	0.26122	0.258	0.133	0	0	MINDY2
PEG10	0	0.261046	0.178	0.063	0	0	PEG10
ST3GAL4	0	0.261038	0.259	0.143	0	0	ST3GAL4
POLD2	0	0.259603	0.373	0.224	0	0	POLD2
MATN2	0	0.259404	0.184	0.077	0	0	MATN2
FBXO17	0	0.2589	0.254	0.096	0	0	FBXO17
EFEMP2	0	0.257861	0.381	0.209	0	0	EFEMP2
HSPB11	0	0.257796	0.511	0.351	0	0	HSPB11
APOPT1	0	0.257217	0.435	0.287	0	0	APOPT1
SARS	0	0.257198	0.409	0.274	0	0	SARS
IER3IP1	0	0.257118	0.503	0.361	0	0	IER3IP1
ACP1	0	0.25673	0.517	0.379	0	0	ACP1
COPS6	0	0.256657	0.531	0.394	0	0	COPS6
RPSA	0	0.255999	0.868	0.82	0	0	RPSA
NACA	0	0.255801	0.913	0.879	0	0	NACA
TNNC1	0	0.255433	0.19	0.048	0	0	TNNC1
UNC5B	0	0.255346	0.28	0.153	0	0	UNC5B
ZNF385B	0	0.254625	0.11	0.012	0	0	ZNF385B
COX20	0	0.254506	0.468	0.343	0	0	COX20
EEF1E1	0	0.254187	0.345	0.228	0	0	EEF1E1
HAS2	0	0.254041	0.153	0.064	0	0	HAS2
CPNE3	0	0.253784	0.372	0.244	0	0	CPNE3
SLC22A17	0	0.252518	0.179	0.063	0	0	SLC22A17
EPRS	0	0.251458	0.371	0.252	0	0	EPRS
TMEM101	0	0.251363	0.33	0.184	0	0	TMEM101
MNS1	0	0.250963	0.256	0.115	0	0	MNS1
SCFD1	0	0.250929	0.349	0.224	0	0	SCFD1
POGZ	0	0.25006	0.238	0.136	0	0	POGZ
ST3GAL6	0	-0.251875	0.042	0.117	0	0	ST3GAL6
HSD3B7	0	-0.254133	0.036	0.118	0	0	HSD3B7
TRIM22	0	-0.255631	0.043	0.117	0	0	TRIM22
PHACTR2	0	-0.258389	0.06	0.138	0	0	PHACTR2
VIM	0	-0.263408	0.952	0.932	0	0	VIM
SH2B3	0	-0.284151	0.022	0.108	0	0	SH2B3
TRPV2	0	-0.286148	0.029	0.131	0	0	TRPV2
PLBD1	0	-0.288235	0.068	0.16	0	0	PLBD1
ITGA5	0	-0.290944	0.063	0.156	0	0	ITGA5
LYL1	0	-0.298712	0.016	0.102	0	0	LYL1
SDSL	0	-0.302223	0.045	0.138	0	0	SDSL
CARD8	0	-0.302526	0.068	0.146	0	0	CARD8
PARVG	0	-0.306816	0.045	0.131	0	0	PARVG
PTPN22	0	-0.307671	0.013	0.11	0	0	PTPN22
FAM198B	0	-0.309852	0.039	0.144	0	0	FAM198B
SWAP70	0	-0.310435	0.068	0.16	0	0	SWAP70
TMEM255B	0	-0.31241	0.023	0.115	0	0	TMEM255B
STX7	0	-0.312689	0.108	0.198	0	0	STX7
DOCK8	0	-0.313879	0.011	0.108	0	0	DOCK8
MTSS1	0	-0.317399	0.056	0.144	0	0	MTSS1
PTGER4	0	-0.319779	0.026	0.107	0	0	PTGER4
TFEC	0	-0.322354	0.006	0.114	0	0	TFEC
PNP	0	-0.323214	0.089	0.169	0	0	PNP
GCA	0	-0.324831	0.055	0.129	0	0	GCA
EMILIN2	0	-0.326355	0.045	0.138	0	0	EMILIN2
NFKBIE	0	-0.326808	0.065	0.155	0	0	NFKBIE
GNA15	0	-0.329726	0.007	0.118	0	0	GNA15
LRRC25	0	-0.330503	0.005	0.1	0	0	LRRC25
XAF1	0	-0.331979	0.09	0.176	0	0	XAF1
RBM47	0	-0.333265	0.008	0.112	0	0	RBM47
RENBP	0	-0.333803	0.017	0.108	0	0	RENBP
CD63	0	-0.334947	0.868	0.894	0	0	CD63
PLEKHO2	0	-0.336503	0.034	0.132	0	0	PLEKHO2
ATP6V0D2	0	-0.336915	0.02	0.105	0	0	ATP6V0D2
STXBP2	0	-0.337252	0.043	0.14	0	0	STXBP2
HCK	0	-0.338405	0.009	0.107	0	0	HCK
FOXP1	0	-0.338938	0.116	0.224	0	0	FOXP1
ATP5F1E	0	-0.341798	0.896	0.921	0	0	ATP5F1E
GPX4	0	-0.343194	0.707	0.725	0	0	GPX4
SELPLG	0	-0.344333	0.013	0.115	0	0	SELPLG
RASGEF1B	0	-0.346534	0.031	0.1	0	0	RASGEF1B
CD33	0	-0.348712	0.008	0.129	0	0	CD33
MT-ATP6	0	-0.351055	0.951	0.961	0	0	MT-ATP6
OAS1	0	-0.352688	0.059	0.155	0	0	OAS1
MVP	0	-0.354277	0.092	0.21	0	0	MVP
ABCA1	0	-0.356204	0.056	0.132	0	0	ABCA1
GPR137B	0	-0.360926	0.058	0.158	0	0	GPR137B
HLA-F	0	-0.362366	0.104	0.202	0	0	HLA-F
NABP1	0	-0.364264	0.085	0.171	0	0	NABP1
WIPF1	0	-0.365116	0.145	0.235	0	0	WIPF1
ITGAX	0	-0.365658	0.007	0.113	0	0	ITGAX
ABI3	0	-0.365698	0.008	0.108	0	0	ABI3
OSCAR	0	-0.367036	0.013	0.123	0	0	OSCAR
CD302	0	-0.369641	0.058	0.145	0	0	CD302
SLC7A7	0	-0.370556	0.022	0.124	0	0	SLC7A7
ARHGAP4	0	-0.371967	0.016	0.129	0	0	ARHGAP4
THEMIS2	0	-0.373078	0.034	0.155	0	0	THEMIS2
IL10RA	0	-0.37426	0.009	0.106	0	0	IL10RA
SHTN1	0	-0.374538	0.042	0.155	0	0	SHTN1
WAS	0	-0.375473	0.009	0.118	0	0	WAS
COX4I1	0	-0.377296	0.818	0.823	0	0	COX4I1
CALHM6	0	-0.378769	0.021	0.12	0	0	CALHM6
MYO1F	0	-0.383313	0.015	0.119	0	0	MYO1F
MGAT4A	0	-0.385474	0.033	0.114	0	0	MGAT4A
FMNL1	0	-0.385524	0.016	0.129	0	0	FMNL1
PSTPIP1	0	-0.386394	0.011	0.123	0	0	PSTPIP1
GIMAP1	0	-0.387078	0.007	0.1	0	0	GIMAP1
TMSB10	0	-0.387576	0.981	0.993	0	0	TMSB10
TNFAIP8	0	-0.388547	0.08	0.17	0	0	TNFAIP8
SLA	0	-0.388691	0.013	0.1	0	0	SLA
SPINT2	0	-0.389952	0.023	0.116	0	0	SPINT2
TAOK3	0	-0.390549	0.157	0.247	0	0	TAOK3
CD58	0	-0.393263	0.14	0.231	0	0	CD58
MPP1	0	-0.393839	0.094	0.188	0	0	MPP1
PFDN5	0	-0.395416	0.823	0.856	0	0	PFDN5
FAM107B	0	-0.39661	0.092	0.197	0	0	FAM107B
MBP	0	-0.39878	0.009	0.138	0	0	MBP
TMBIM6	0	-0.398938	0.638	0.679	0	0	TMBIM6
FILIP1L	0	-0.399594	0.078	0.182	0	0	FILIP1L
STOM	0	-0.399607	0.124	0.21	0	0	STOM
SIRPA	0	-0.405738	0.043	0.157	0	0	SIRPA
AP1B1	0	-0.406512	0.082	0.171	0	0	AP1B1
TGFBR2	0	-0.408796	0.066	0.173	0	0	TGFBR2
KIAA0040	0	-0.410786	0.037	0.128	0	0	KIAA0040
FNBP1	0	-0.418214	0.04	0.16	0	0	FNBP1
CFL1	0	-0.418896	0.804	0.834	0	0	CFL1
LCP2	0	-0.421346	0.01	0.114	0	0	LCP2
MYL6	0	-0.421954	0.866	0.907	0	0	MYL6
ICAM1	0	-0.423623	0.038	0.149	0	0	ICAM1
CALM1	0	-0.424066	0.717	0.75	0	0	CALM1
PLXDC2	0	-0.42514	0.056	0.181	0	0	PLXDC2
GBP2	0	-0.426218	0.051	0.185	0	0	GBP2
TWF2	0	-0.426883	0.23	0.315	0	0	TWF2
MOB1A	0	-0.42806	0.241	0.326	0	0	MOB1A
TNFRSF1B	0	-0.428319	0.014	0.112	0	0	TNFRSF1B
LYN	0	-0.428994	0.028	0.144	0	0	LYN
GNPTAB	0	-0.429685	0.097	0.201	0	0	GNPTAB
CYTIP	0	-0.430576	0.009	0.11	0	0	CYTIP
VASP	0	-0.434927	0.113	0.232	0	0	VASP
TNFRSF14	0	-0.436813	0.058	0.194	0	0	TNFRSF14
CLIC1	0	-0.436847	0.697	0.725	0	0	CLIC1
CD300A	0	-0.438774	0.013	0.119	0	0	CD300A
PHLDA2	0	-0.439571	0.1	0.208	0	0	PHLDA2
TAPBP	0	-0.442609	0.171	0.282	0	0	TAPBP
YBX3	0	-0.443458	0.284	0.393	0	0	YBX3
RGS19	0	-0.44387	0.136	0.232	0	0	RGS19
C2	0	-0.445272	0.02	0.108	0	0	C2
PTPN6	0	-0.446934	0.013	0.134	0	0	PTPN6
APBB1IP	0	-0.447785	0.015	0.153	0	0	APBB1IP
CYTH4	0	-0.449487	0.008	0.141	0	0	CYTH4
BLOC1S1	0	-0.450482	0.472	0.532	0	0	BLOC1S1
REL	0	-0.452986	0.096	0.191	0	0	REL
VSIR	0	-0.453741	0.042	0.155	0	0	VSIR
M6PR	0	-0.453809	0.164	0.265	0	0	M6PR
CELF2	0	-0.453942	0.027	0.143	0	0	CELF2
HPGDS	0	-0.461795	0.01	0.105	0	0	HPGDS
MGP	0	-0.465554	0.525	0.342	0	0	MGP
MATK	0	-0.469367	0.038	0.139	0	0	MATK
CASP1	0	-0.475095	0.027	0.142	0	0	CASP1
PILRA	0	-0.475246	0.009	0.122	0	0	PILRA
NCKAP1L	0	-0.476351	0.01	0.152	0	0	NCKAP1L
RAC1	0	-0.476458	0.728	0.753	0	0	RAC1
TBXAS1	0	-0.47998	0.04	0.168	0	0	TBXAS1
EMP3	0	-0.481257	0.641	0.676	0	0	EMP3
HAVCR2	0	-0.481379	0.011	0.149	0	0	HAVCR2
CFLAR	0	-0.482674	0.132	0.25	0	0	CFLAR
CLEC7A	0	-0.48337	0.007	0.124	0	0	CLEC7A
PLXND1	0	-0.483622	0.08	0.195	0	0	PLXND1
CCR1	0	-0.484529	0.011	0.149	0	0	CCR1
PPP1R18	0	-0.484724	0.132	0.259	0	0	PPP1R18
ELF1	0	-0.491417	0.114	0.228	0	0	ELF1
NRP1	0	-0.494441	0.089	0.187	0	0	NRP1
CSTA	0	-0.496005	0.047	0.164	0	0	CSTA
LAT2	0	-0.49628	0.011	0.16	0	0	LAT2
C5AR1	0	-0.497394	0.011	0.111	0	0	C5AR1
NPL	0	-0.499906	0.033	0.142	0	0	NPL
PRDM1	0	-0.500828	0.011	0.136	0	0	PRDM1
NCF4	0	-0.503746	0.012	0.158	0	0	NCF4
IL18	0	-0.506811	0.009	0.125	0	0	IL18
ACTR2	0	-0.507513	0.364	0.433	0	0	ACTR2
LGALS3	0	-0.51011	0.573	0.629	0	0	LGALS3
BIRC3	0	-0.51104	0.019	0.126	0	0	BIRC3
PRR13	0	-0.512034	0.312	0.4	0	0	PRR13
IQGAP2	0	-0.514596	0.031	0.149	0	0	IQGAP2
SAMSN1	0	-0.518426	0.009	0.121	0	0	SAMSN1
IFI16	0	-0.519714	0.399	0.503	0	0	IFI16
CLEC4A	0	-0.521971	0.017	0.153	0	0	CLEC4A
C1orf54	0	-0.523046	0.144	0.267	0	0	C1orf54
RHOA	0	-0.523467	0.611	0.646	0	0	RHOA
HEXB	0	-0.524109	0.255	0.354	0	0	HEXB
GRB2	0	-0.5318	0.233	0.318	0	0	GRB2
ACTB	0	-0.531942	0.956	0.976	0	0	ACTB
MYL12B	0	-0.53402	0.623	0.675	0	0	MYL12B
GNS	0	-0.534506	0.099	0.237	0	0	GNS
ARRB2	0	-0.53709	0.082	0.176	0	0	ARRB2
SIGLEC15	0	-0.537654	0.018	0.12	0	0	SIGLEC15
DAZAP2	0	-0.540157	0.262	0.36	0	0	DAZAP2
H2AFJ	0	-0.543832	0.254	0.378	0	0	H2AFJ
TM4SF1	0	-0.545235	0.041	0.138	0	0	TM4SF1
LILRB4	0	-0.545472	0.01	0.161	0	0	LILRB4
BST2	0	-0.546402	0.313	0.484	0	0	BST2
VMO1	0	-0.554913	0.019	0.102	0	0	VMO1
PLAU	0	-0.555073	0.063	0.197	0	0	PLAU
IFNGR1	0	-0.557689	0.162	0.27	0	0	IFNGR1
ARPC2	0	-0.557988	0.693	0.732	0	0	ARPC2
SQOR	0	-0.568565	0.026	0.2	0	0	SQOR
EVI2A	0	-0.572712	0.055	0.208	0	0	EVI2A
CAP1	0	-0.573468	0.463	0.52	0	0	CAP1
MPEG1	0	-0.57725	0.011	0.127	0	0	MPEG1
ANPEP	0	-0.58118	0.055	0.193	0	0	ANPEP
CXCL16	0	-0.582168	0.093	0.21	0	0	CXCL16
AP2S1	0	-0.585674	0.619	0.668	0	0	AP2S1
HNMT	0	-0.58871	0.247	0.344	0	0	HNMT
HSP90AA1	0	-0.588993	0.897	0.932	0	0	HSP90AA1
LRRFIP1	0	-0.591556	0.258	0.387	0	0	LRRFIP1
CD48	0	-0.593811	0.01	0.145	0	0	CD48
TNFSF10	0	-0.593824	0.048	0.158	0	0	TNFSF10
LAIR1	0	-0.597547	0.041	0.164	0	0	LAIR1
CD86	0	-0.598397	0.016	0.153	0	0	CD86
H3F3B	0	-0.599084	0.854	0.883	0	0	H3F3B
PECAM1	0	-0.601188	0.02	0.114	0	0	PECAM1
FPR3	0	-0.601465	0.01	0.131	0	0	FPR3
DOK2	0	-0.604633	0.013	0.168	0	0	DOK2
SYNGR2	0	-0.609981	0.172	0.27	0	0	SYNGR2
C3AR1	0	-0.613332	0.014	0.14	0	0	C3AR1
FAM49B	0	-0.614537	0.217	0.317	0	0	FAM49B
PSMB9	0	-0.615289	0.218	0.348	0	0	PSMB9
MFSD1	0	-0.624487	0.121	0.242	0	0	MFSD1
TMBIM4	0	-0.624909	0.482	0.558	0	0	TMBIM4
FERMT3	0	-0.625246	0.017	0.198	0	0	FERMT3
FCGR2B	0	-0.625648	0.012	0.116	0	0	FCGR2B
RASSF4	0	-0.62689	0.046	0.205	0	0	RASSF4
RNF130	0	-0.627731	0.195	0.298	0	0	RNF130
GSTO1	0	-0.632017	0.522	0.572	0	0	GSTO1
PTPRE	0	-0.638607	0.02	0.192	0	0	PTPRE
GNAI2	0	-0.639603	0.44	0.5	0	0	GNAI2
LIMS1	0	-0.640774	0.32	0.422	0	0	LIMS1
CALM3	0	-0.643709	0.484	0.548	0	0	CALM3
MRC1	0	-0.647318	0.01	0.116	0	0	MRC1
IGF1	0	-0.647443	0.028	0.1	0	0	IGF1
OAZ1	0	-0.647685	0.8	0.841	0	0	OAZ1
SLCO2B1	0	-0.652463	0.012	0.142	0	0	SLCO2B1
ZFP36L1	0	-0.660328	0.548	0.608	0	0	ZFP36L1
LTC4S	0	-0.660934	0.104	0.202	0	0	LTC4S
PLAUR	0	-0.664674	0.187	0.292	0	0	PLAUR
ARL4C	0	-0.667737	0.177	0.265	0	0	ARL4C
MARCKS	0	-0.670995	0.554	0.604	0	0	MARCKS
FOS	0	-0.675263	0.656	0.72	0	0	FOS
CD93	0	-0.676721	0.016	0.131	0	0	CD93
ENG	0	-0.67682	0.13	0.283	0	0	ENG
DUSP6	0	-0.689444	0.043	0.209	0	0	DUSP6
CREG1	0	-0.694045	0.214	0.301	0	0	CREG1
SLC2A3	0	-0.694188	0.101	0.216	0	0	SLC2A3
FGL2	0	-0.695626	0.013	0.147	0	0	FGL2
TPP1	0	-0.69578	0.165	0.311	0	0	TPP1
TNFSF13B	0	-0.69621	0.017	0.16	0	0	TNFSF13B
CD4	0	-0.701046	0.023	0.209	0	0	CD4
HCLS1	0	-0.702056	0.017	0.208	0	0	HCLS1
PHACTR1	0	-0.705359	0.021	0.146	0	0	PHACTR1
APLP2	0	-0.711016	0.426	0.515	0	0	APLP2
BLVRB	0	-0.711415	0.422	0.48	0	0	BLVRB
RHOG	0	-0.714263	0.143	0.312	0	0	RHOG
LGALS9	0	-0.715937	0.02	0.203	0	0	LGALS9
BRI3	0	-0.717006	0.491	0.594	0	0	BRI3
LY86	0	-0.719331	0.012	0.156	0	0	LY86
EVI2B	0	-0.724338	0.017	0.208	0	0	EVI2B
ITM2B	0	-0.732132	0.726	0.811	0	0	ITM2B
ARHGAP18	0	-0.733447	0.081	0.256	0	0	ARHGAP18
TMEM176A	0	-0.736459	0.034	0.173	0	0	TMEM176A
CD44	0	-0.739757	0.186	0.365	0	0	CD44
SAMHD1	0	-0.748745	0.064	0.253	0	0	SAMHD1
ADAP2	0	-0.749566	0.015	0.169	0	0	ADAP2
SLC9B2	0	-0.749928	0.079	0.156	0	0	SLC9B2
GPSM3	0	-0.7501	0.037	0.242	0	0	GPSM3
UBC	0	-0.754717	0.767	0.826	0	0	UBC
PFN1	0	-0.755788	0.797	0.872	0	0	PFN1
HSPH1	0	-0.756222	0.318	0.417	0	0	HSPH1
IFI30	0	-0.756378	0.023	0.149	0	0	IFI30
GIMAP7	0	-0.75749	0.014	0.144	0	0	GIMAP7
IFI27	0	-0.763964	0.274	0.388	0	0	IFI27
CKLF	0	-0.768883	0.433	0.507	0	0	CKLF
PLD3	0	-0.770946	0.434	0.507	0	0	PLD3
ZFP36	0	-0.775694	0.318	0.418	0	0	ZFP36
UCP2	0	-0.776575	0.038	0.213	0	0	UCP2
PPP1R15A	0	-0.776811	0.35	0.468	0	0	PPP1R15A
IER3	0	-0.777836	0.344	0.435	0	0	IER3
SNX10	0	-0.779991	0.057	0.211	0	0	SNX10
MYL12A	0	-0.780467	0.637	0.742	0	0	MYL12A
GIMAP4	0	-0.800554	0.015	0.176	0	0	GIMAP4
PLTP	0	-0.801431	0.167	0.291	0	0	PLTP
CPVL	0	-0.802195	0.121	0.227	0	0	CPVL
LPAR6	0	-0.808883	0.068	0.226	0	0	LPAR6
HLA-C	0	-0.813734	0.691	0.826	0	0	HLA-C
GPR34	0	-0.816229	0.015	0.156	0	0	GPR34
YWHAH	0	-0.81812	0.357	0.463	0	0	YWHAH
SDCBP	0	-0.820472	0.43	0.524	0	0	SDCBP
FCGR1A	0	-0.834816	0.017	0.153	0	0	FCGR1A
COL4A2	0	-0.841138	0.112	0.208	0	0	COL4A2
CTSH	0	-0.845715	0.18	0.294	0	0	CTSH
ATP6V1F	0	-0.847573	0.597	0.637	0	0	ATP6V1F
EFHD2	0	-0.849401	0.265	0.385	0	0	EFHD2
CD37	0	-0.851279	0.016	0.198	0	0	CD37
CD83	0	-0.85497	0.08	0.215	0	0	CD83
SH3BGRL3	0	-0.856544	0.689	0.785	0	0	SH3BGRL3
CYBB	0	-0.859945	0.019	0.174	0	0	CYBB
CARD16	0	-0.864982	0.081	0.267	0	0	CARD16
ATP6V1B2	0	-0.872337	0.124	0.274	0	0	ATP6V1B2
PLEK	0	-0.874453	0.017	0.218	0	0	PLEK
ARL6IP1	0	-0.881413	0.324	0.46	0	0	ARL6IP1
CD84	0	-0.88392	0.025	0.226	0	0	CD84
TNFAIP3	0	-0.894056	0.04	0.222	0	0	TNFAIP3
GLIPR1	0	-0.894519	0.115	0.347	0	0	GLIPR1
ARPC3	0	-0.896079	0.666	0.743	0	0	ARPC3
C1orf162	0	-0.909667	0.025	0.182	0	0	C1orf162
LIPA	0	-0.915022	0.092	0.217	0	0	LIPA
FXYD5	0	-0.925042	0.333	0.541	0	0	FXYD5
HLA-A	0	-0.926191	0.755	0.875	0	0	HLA-A
VSIG4	0	-0.940791	0.018	0.164	0	0	VSIG4
CD163	0	-0.949792	0.017	0.169	0	0	CD163
IGFBP4	0	-0.963703	0.137	0.272	0	0	IGFBP4
GYPC	0	-0.981868	0.183	0.389	0	0	GYPC
FYB1	0	-0.991771	0.023	0.22	0	0	FYB1
GLRX	0	-0.996774	0.191	0.379	0	0	GLRX
LCP1	0	-1.00884	0.028	0.263	0	0	LCP1
DUSP2	0	-1.01065	0.093	0.211	0	0	DUSP2
TCIRG1	0	-1.01477	0.086	0.258	0	0	TCIRG1
RAC2	0	-1.01554	0.058	0.262	0	0	RAC2
IL1B	0	-1.02165	0.02	0.105	0	0	IL1B
ASAH1	0	-1.02249	0.307	0.445	0	0	ASAH1
CFD	0	-1.02406	0.162	0.26	0	0	CFD
ARPC1B	0	-1.02869	0.373	0.556	0	0	ARPC1B
TMSB4X	0	-1.03909	0.959	0.993	0	0	TMSB4X
SOD2	0	-1.04115	0.14	0.3	0	0	SOD2
COL4A1	0	-1.0494	0.097	0.2	0	0	COL4A1
RNASE6	0	-1.05838	0.022	0.256	0	0	RNASE6
DNAJB1	0	-1.06114	0.502	0.591	0	0	DNAJB1
FTH1	0	-1.06548	0.963	0.979	0	0	FTH1
PTPRC	0	-1.07884	0.024	0.273	0	0	PTPRC
FCGR3A	0	-1.07885	0.022	0.173	0	0	FCGR3A
CD69	0	-1.08266	0.019	0.113	0	0	CD69
MSR1	0	-1.08337	0.025	0.197	0	0	MSR1
CORO1A	0	-1.08746	0.043	0.248	0	0	CORO1A
C15orf48	0	-1.09216	0.025	0.16	0	0	C15orf48
PYCARD	0	-1.09605	0.106	0.363	0	0	PYCARD
RNASET2	0	-1.10017	0.242	0.394	0	0	RNASET2
IER5	0	-1.10641	0.206	0.355	0	0	IER5
HLA-B	0	-1.11289	0.647	0.856	0	0	HLA-B
DAB2	0	-1.11398	0.226	0.369	0	0	DAB2
MNDA	0	-1.1206	0.018	0.191	0	0	MNDA
CSF1R	0	-1.12216	0.033	0.285	0	0	CSF1R
DUSP1	0	-1.12787	0.549	0.664	0	0	DUSP1
SGK1	0	-1.13316	0.12	0.298	0	0	SGK1
FCGBP	0	-1.13452	0.021	0.112	0	0	FCGBP
CLEC2B	0	-1.14091	0.072	0.366	0	0	CLEC2B
HLA-DMB	0	-1.14604	0.027	0.235	0	0	HLA-DMB
CD53	0	-1.15156	0.028	0.305	0	0	CD53
ATP6V0E1	0	-1.16186	0.631	0.717	0	0	ATP6V0E1
GPR183	0	-1.16397	0.04	0.257	0	0	GPR183
CTSL	0	-1.18731	0.343	0.44	0	0	CTSL
IL32	0	-1.18977	0.046	0.191	0	0	IL32
MS4A4A	0	-1.20295	0.026	0.206	0	0	MS4A4A
TXNIP	0	-1.20318	0.251	0.458	0	0	TXNIP
SPI1	0	-1.21111	0.036	0.298	0	0	SPI1
STAB1	0	-1.21548	0.031	0.22	0	0	STAB1
IGSF6	0	-1.22376	0.024	0.204	0	0	IGSF6
GLUL	0	-1.22628	0.273	0.405	0	0	GLUL
CD52	0	-1.23235	0.03	0.158	0	0	CD52
CCL5	0	-1.23417	0.032	0.133	0	0	CCL5
ALOX5AP	0	-1.24691	0.036	0.264	0	0	ALOX5AP
GMFG	0	-1.24992	0.143	0.433	0	0	GMFG
TMEM176B	0	-1.26574	0.059	0.272	0	0	TMEM176B
CXCR4	0	-1.28489	0.067	0.256	0	0	CXCR4
CCL2	0	-1.28568	0.068	0.189	0	0	CCL2
G0S2	0	-1.28863	0.052	0.14	0	0	G0S2
PLIN2	0	-1.29661	0.145	0.317	0	0	PLIN2
LY96	0	-1.304	0.065	0.366	0	0	LY96
LST1	0	-1.31116	0.035	0.269	0	0	LST1
KLF6	0	-1.32529	0.399	0.58	0	0	KLF6
FCGRT	0	-1.33228	0.471	0.607	0	0	FCGRT
TYMP	0	-1.34172	0.275	0.511	0	0	TYMP
TREM2	0	-1.34294	0.024	0.21	0	0	TREM2
ITGB2	0	-1.34916	0.075	0.338	0	0	ITGB2
FCGR2A	0	-1.36111	0.058	0.254	0	0	FCGR2A
LGMN	0	-1.37746	0.31	0.414	0	0	LGMN
GPNMB	0	-1.39193	0.124	0.37	0	0	GPNMB
HLA-E	0	-1.40106	0.34	0.619	0	0	HLA-E
S100A9	0	-1.435	0.035	0.165	0	0	S100A9
B2M	0	-1.45003	0.932	0.989	0	0	B2M
CSTB	0	-1.45568	0.673	0.727	0	0	CSTB
HCST	0	-1.46864	0.041	0.283	0	0	HCST
CXCL3	0	-1.4947	0.069	0.211	0	0	CXCL3
GRN	0	-1.50207	0.452	0.628	0	0	GRN
FOLR2	0	-1.51995	0.049	0.258	0	0	FOLR2
MS4A7	0	-1.52657	0.029	0.244	0	0	MS4A7
CXCL2	0	-1.54639	0.062	0.216	0	0	CXCL2
CTSZ	0	-1.59528	0.322	0.524	0	0	CTSZ
CAPG	0	-1.60122	0.177	0.471	0	0	CAPG
HMOX1	0	-1.6234	0.084	0.289	0	0	HMOX1
RGS10	0	-1.63318	0.316	0.496	0	0	RGS10
NFKBIA	0	-1.70682	0.425	0.597	0	0	NFKBIA
CTSD	0	-1.70751	0.581	0.683	0	0	CTSD
SAT1	0	-1.71451	0.568	0.761	0	0	SAT1
MS4A6A	0	-1.72442	0.038	0.277	0	0	MS4A6A
RGS1	0	-1.72872	0.059	0.315	0	0	RGS1
HLA-DMA	0	-1.73055	0.087	0.363	0	0	HLA-DMA
ARHGDIB	0	-1.74156	0.069	0.469	0	0	ARHGDIB
CTSS	0	-1.77269	0.053	0.369	0	0	CTSS
CTSK	0	-1.82348	0.422	0.516	0	0	CTSK
VAMP8	0	-1.83613	0.078	0.443	0	0	VAMP8
NPC2	0	-1.84296	0.536	0.745	0	0	NPC2
PSAP	0	-1.88908	0.609	0.76	0	0	PSAP
CTSB	0	-1.91758	0.442	0.65	0	0	CTSB
SRGN	0	-1.93835	0.178	0.521	0	0	SRGN
CYBA	0	-1.94544	0.516	0.788	0	0	CYBA
CD68	0	-1.94703	0.107	0.439	0	0	CD68
FTL	0	-1.98271	0.994	0.995	0	0	FTL
HLA-DQA1	0	-1.9853	0.042	0.295	0	0	HLA-DQA1
LAPTM5	0	-2.0687	0.153	0.518	0	0	LAPTM5
CXCL8	0	-2.08129	0.065	0.222	0	0	CXCL8
CST3	0	-2.13843	0.827	0.908	0	0	CST3
HLA-DQB1	0	-2.24712	0.073	0.394	0	0	HLA-DQB1
CD14	0	-2.2607	0.096	0.353	0	0	CD14
LYZ	0	-2.32058	0.066	0.347	0	0	LYZ
C1QC	0	-2.39725	0.081	0.35	0	0	C1QC
CCL4L2	0	-2.45815	0.095	0.258	0	0	CCL4L2
AIF1	0	-2.47596	0.11	0.472	0	0	AIF1
CCL4	0	-2.58978	0.113	0.297	0	0	CCL4
FCER1G	0	-2.59038	0.125	0.514	0	0	FCER1G
ACP5	0	-2.67166	0.256	0.485	0	0	ACP5
RNASE1	0	-2.72438	0.136	0.443	0	0	RNASE1
MMP9	0	-2.82635	0.298	0.5	0	0	MMP9
C1QB	0	-2.84412	0.139	0.41	0	0	C1QB
APOC1	0	-2.84949	0.161	0.413	0	0	APOC1
CCL3L1	0	-2.85991	0.106	0.312	0	0	CCL3L1
HLA-DPB1	0	-2.88586	0.182	0.53	0	0	HLA-DPB1
C1QA	0	-2.9532	0.176	0.456	0	0	C1QA
CCL3	0	-3.03574	0.157	0.372	0	0	CCL3
HLA-DPA1	0	-3.06417	0.166	0.528	0	0	HLA-DPA1
TYROBP	0	-3.11386	0.22	0.608	0	0	TYROBP
APOE	0	-3.12977	0.379	0.645	0	0	APOE
HLA-DRB1	0	-3.28597	0.242	0.614	0	0	HLA-DRB1
CD74	0	-3.53267	0.325	0.689	0	0	CD74
HLA-DRA	0	-3.56932	0.307	0.641	0	0	HLA-DRA
PMP22	4.97963e-307	0.262844	0.478	0.344	1.6365e-302	0	PMP22
ADAM9	2.66266e-306	-0.290312	0.091	0.172	8.75057e-302	0	ADAM9
PNRC1	1.86423e-305	-0.619614	0.402	0.465	6.1266e-301	0	PNRC1
YWHAB	8.4479e-305	-0.418706	0.553	0.589	2.77632e-300	0	YWHAB
RPL36AL	1.70443e-304	-0.299987	0.74	0.765	5.60143e-300	0	RPL36AL
MFSD12	2.50049e-304	-0.29232	0.103	0.184	8.2176e-300	0	MFSD12
ACTR3	5.00575e-304	-0.459526	0.36	0.427	1.64509e-299	0	ACTR3
2022-09-06	9.10344e-304	-0.259485	0.067	0.142	2.99175e-299	0	2022-09-06
CITED2	9.6357e-304	-0.564638	0.185	0.27	3.16667e-299	0	CITED2
NMI	2.68311e-303	-0.270878	0.088	0.168	8.81778e-299	0	NMI
SPARCL1	3.7984e-303	-1.0438	0.049	0.117	1.24831e-298	0	SPARCL1
RAP2B	3.24298e-302	-0.455065	0.14	0.226	1.06577e-297	0	RAP2B
CORO1B	5.19784e-301	-0.465029	0.216	0.297	1.70822e-296	0	CORO1B
HSPA8	5.8761e-301	-0.410504	0.702	0.71	1.93112e-296	0	HSPA8
CTSA	1.14495e-300	-0.497215	0.304	0.386	3.76276e-296	0	CTSA
LAT	4.09978e-299	-0.335917	0.055	0.123	1.34735e-294	0	LAT
CCND1	9.05845e-299	-0.409342	0.151	0.242	2.97697e-294	0	CCND1
MKI67	1.00431e-296	-0.392802	0.044	0.11	3.30058e-292	0	MKI67
ENY2	3.25268e-296	0.253007	0.708	0.605	1.06896e-291	0	ENY2
GM2A	4.92986e-295	-0.309063	0.082	0.158	1.62015e-290	0	GM2A
AKAP9	5.78103e-293	0.267973	0.499	0.38	1.89988e-288	0	AKAP9
SSR3	2.54422e-292	0.316032	0.681	0.58	8.36131e-288	0	SSR3
SNRPN	2.36704e-290	0.309155	0.365	0.267	7.77905e-286	0	SNRPN
TPM3	6.15122e-290	-0.481647	0.49	0.528	2.02154e-285	0	TPM3
LASP1	9.83604e-290	-0.269949	0.105	0.187	3.23252e-285	0	LASP1
SKAP2	1.87234e-289	-0.395911	0.165	0.248	6.15326e-285	0	SKAP2
UPP1	2.47956e-289	-0.355128	0.095	0.172	8.14882e-285	0	UPP1
CMTM6	7.89021e-289	-0.42399	0.208	0.297	2.59304e-284	0	CMTM6
MAP1B	4.21479e-286	0.287169	0.341	0.23	1.38515e-281	0	MAP1B
FOSB	6.73693e-286	-0.68668	0.331	0.402	2.21403e-281	0	FOSB
CCT3	2.62536e-284	0.282465	0.555	0.441	8.628e-280	0	CCT3
RNF213	1.58772e-282	-0.418237	0.2	0.285	5.21789e-278	0	RNF213
GAS6	4.70256e-282	-0.421828	0.116	0.194	1.54545e-277	0	GAS6
LENG8	6.08347e-282	0.364695	0.226	0.138	1.99927e-277	0	LENG8
TOMM20	2.37428e-281	0.376127	0.538	0.448	7.80284e-277	0	TOMM20
TCEAL4	2.90215e-280	0.332827	0.573	0.453	9.53764e-276	0	TCEAL4
ID2	4.74328e-279	-0.594247	0.443	0.506	1.55883e-274	0	ID2
C3	4.27412e-278	-0.568106	0.043	0.104	1.40465e-273	0	C3
RNMT	5.30735e-277	0.332699	0.378	0.273	1.74421e-272	0	RNMT
FXYD6	1.49665e-275	0.258852	0.328	0.22	4.91857e-271	0	FXYD6
COX6B1	1.64951e-275	-0.305328	0.742	0.757	5.42093e-271	0	COX6B1
TBCA	1.27779e-273	0.253438	0.696	0.608	4.19932e-269	0	TBCA
ATP6AP2	3.29405e-272	-0.477572	0.498	0.529	1.08256e-267	0	ATP6AP2
MT-ND6	4.5453e-272	0.263996	0.253	0.162	1.49377e-267	0	MT-ND6
S100A10	8.08956e-272	0.579243	0.895	0.856	2.65855e-267	0	S100A10
TCEAL8	5.53718e-271	0.315768	0.491	0.377	1.81974e-266	0	TCEAL8
DUSP23	1.02689e-270	-0.465513	0.225	0.309	3.37477e-266	0	DUSP23
ATP6V0B	9.46901e-270	-0.581828	0.665	0.67	3.11189e-265	0	ATP6V0B
CREBL2	9.84968e-268	-0.274048	0.069	0.138	3.237e-263	0	CREBL2
PLSCR1	2.9496e-266	-0.428383	0.145	0.225	9.69356e-262	0	PLSCR1
CTSC	3.47049e-263	-0.532022	0.44	0.508	1.14054e-258	0	CTSC
TFPI	1.3385e-260	-0.320083	0.071	0.142	4.39884e-256	0	TFPI
SERPINB1	1.0567e-258	-0.411873	0.189	0.267	3.47273e-254	0	SERPINB1
SH3BGRL	2.44214e-258	-0.44906	0.423	0.479	8.02585e-254	0	SH3BGRL
TCEA1	1.15814e-256	0.422486	0.498	0.387	3.80612e-252	0	TCEA1
ATP6V1A	1.64512e-256	-0.4014	0.137	0.211	5.40652e-252	0	ATP6V1A
PDIA6	2.0649e-256	0.26053	0.664	0.547	6.78608e-252	0	PDIA6
BMP2K	2.51958e-256	-0.323517	0.11	0.185	8.28034e-252	0	BMP2K
GLIPR2	1.81372e-254	-0.31044	0.103	0.178	5.96062e-250	0	GLIPR2
RPS17	5.57241e-253	0.307921	0.838	0.747	1.83132e-248	0	RPS17
NECTIN2	5.77135e-253	-0.250494	0.14	0.223	1.8967e-248	0	NECTIN2
JUN	8.36232e-249	-0.36708	0.778	0.816	2.74819e-244	0	JUN
CCNL2	5.16532e-248	0.261576	0.281	0.186	1.69753e-243	0	CCNL2
ARL6IP5	1.32185e-247	-0.440171	0.516	0.545	4.34414e-243	0	ARL6IP5
ARPC4	3.88463e-247	-0.413013	0.363	0.427	1.27665e-242	0	ARPC4
DSE	3.2314e-245	-0.259829	0.076	0.143	1.06197e-240	0	DSE
EPSTI1	9.00151e-245	-0.362566	0.097	0.169	2.95826e-240	0	EPSTI1
CCPG1	3.19328e-244	0.298432	0.373	0.275	1.04944e-239	0	CCPG1
CYFIP1	1.65201e-240	-0.314143	0.131	0.203	5.42915e-236	0	CYFIP1
SCAMP2	3.35456e-237	-0.358781	0.176	0.252	1.10244e-232	0	SCAMP2
RB1	9.69152e-237	-0.436268	0.108	0.176	3.18502e-232	0	RB1
UBE2L6	3.75943e-236	-0.361856	0.158	0.236	1.2355e-231	0	UBE2L6
PPP1CB	3.27927e-234	0.272589	0.549	0.432	1.0777e-229	0	PPP1CB
MX1	4.31939e-233	-0.342694	0.068	0.132	1.41952e-228	0	MX1
IGFBP7	1.79242e-231	-1.52678	0.415	0.465	5.89062e-227	0	IGFBP7
CPEB4	1.73453e-228	-0.277397	0.08	0.144	5.70037e-224	0	CPEB4
ATP6V1G1	3.08492e-226	-0.656842	0.652	0.65	1.01383e-221	0	ATP6V1G1
TTYH3	5.93652e-226	-0.322656	0.101	0.169	1.95098e-221	0	TTYH3
PSME1	1.30202e-225	-0.414609	0.462	0.516	4.27897e-221	0	PSME1
RGS2	7.28231e-225	-0.749804	0.268	0.332	2.39326e-220	0	RGS2
CD81	1.21666e-219	-0.573347	0.459	0.5	3.99842e-215	0	CD81
HSPA6	1.58927e-218	-0.944856	0.142	0.213	5.22298e-214	0	HSPA6
OGFRL1	1.39932e-217	-0.334787	0.085	0.146	4.59873e-213	0	OGFRL1
ORAI1	6.3424e-216	-0.307835	0.109	0.174	2.08437e-211	0	ORAI1
MT-ND3	6.07574e-215	-0.332473	0.916	0.912	1.99673e-210	0	MT-ND3
IFI35	8.09518e-215	-0.284982	0.111	0.182	2.6604e-210	0	IFI35
POMP	1.0238e-214	-0.311211	0.726	0.73	3.36461e-210	0	POMP
RAB5C	9.52727e-214	-0.429692	0.346	0.402	3.13104e-209	0	RAB5C
VPS29	3.83452e-213	-0.395789	0.478	0.508	1.26018e-208	0	VPS29
ANXA11	7.90947e-211	-0.328292	0.172	0.242	2.59937e-206	0	ANXA11
ENSA	2.52462e-209	0.26835	0.498	0.393	8.29692e-205	0	ENSA
SPRED1	4.45454e-208	-0.261084	0.09	0.153	1.46394e-203	0	SPRED1
APRT	4.04875e-206	0.255654	0.651	0.561	1.33058e-201	0	APRT
MAF	7.92513e-206	-0.578222	0.181	0.246	2.60451e-201	0	MAF
BAX	8.64881e-203	-0.418528	0.367	0.421	2.84235e-198	0	BAX
HSD17B11	2.73427e-202	-0.343394	0.168	0.24	8.98591e-198	0	HSD17B11
A2M	5.03247e-202	0.445802	0.516	0.414	1.65387e-197	0	A2M
KIAA1551	4.27557e-201	-0.312854	0.085	0.145	1.40512e-196	0	KIAA1551
IL13RA1	1.21379e-200	-0.259339	0.12	0.187	3.989e-196	0	IL13RA1
TNFAIP2	6.56117e-199	-0.301834	0.073	0.131	2.15626e-194	0	TNFAIP2
PARP14	8.36977e-199	-0.317297	0.13	0.197	2.75064e-194	0	PARP14
OTUD1	5.47709e-198	-0.453565	0.098	0.159	1.79999e-193	0	OTUD1
TUBA1B	1.06196e-197	-0.337036	0.798	0.801	3.49002e-193	0	TUBA1B
2022-03-02	7.11463e-197	-0.255727	0.102	0.164	2.33815e-192	0	2022-03-02
MMP13	4.03769e-195	0.755651	0.252	0.178	1.32695e-190	0	MMP13
FUCA1	4.13736e-193	-0.357298	0.113	0.175	1.3597e-188	0	FUCA1
PLEKHB2	5.94492e-193	-0.302908	0.149	0.212	1.95374e-188	0	PLEKHB2
TIMM8B	2.22032e-192	0.302214	0.628	0.53	7.29685e-188	0	TIMM8B
SQSTM1	3.2833e-192	-0.474375	0.382	0.423	1.07902e-187	0	SQSTM1
NOP10	6.35134e-192	-0.35425	0.593	0.604	2.0873e-187	0	NOP10
SSPN	2.64882e-191	0.306069	0.215	0.137	8.70509e-187	0	SSPN
RPL36A	3.42476e-189	0.25629	0.87	0.825	1.12551e-184	0	RPL36A
TIMP2	5.23083e-189	-0.422691	0.444	0.477	1.71906e-184	0	TIMP2
RAB31	9.27871e-189	-0.316841	0.25	0.326	3.04935e-184	0	RAB31
DDX5	1.27401e-188	-0.340153	0.638	0.647	4.18689e-184	0	DDX5
MGLL	2.40537e-187	-0.281284	0.078	0.134	7.90502e-183	0	MGLL
TNFSF12	2.76385e-187	-0.262159	0.078	0.136	9.08313e-183	0	TNFSF12
RAP1A	2.91622e-186	-0.418374	0.294	0.349	9.58386e-182	0	RAP1A
CMTM3	2.24655e-185	-0.330802	0.223	0.294	7.38306e-181	0	CMTM3
ITGAV	1.84625e-184	-0.263643	0.178	0.245	6.0675e-180	0	ITGAV
UBALD2	2.36744e-183	-0.291411	0.124	0.185	7.78035e-179	0	UBALD2
CREM	5.1267e-183	-0.458937	0.148	0.209	1.68484e-178	0	CREM
METRNL	1.36322e-181	-0.361494	0.148	0.21	4.4801e-177	0	METRNL
FUOM	3.72026e-181	-0.299061	0.151	0.217	1.22263e-176	0	FUOM
OSTF1	3.22316e-180	-0.362852	0.276	0.337	1.05926e-175	0	OSTF1
TOP2A	3.28198e-180	-0.523489	0.081	0.137	1.07859e-175	0	TOP2A
NUSAP1	7.64942e-180	-0.461899	0.079	0.133	2.51391e-175	0	NUSAP1
NDUFB2	6.11804e-177	-0.268999	0.734	0.731	2.01063e-172	0	NDUFB2
ENPP1	2.61477e-176	0.460973	0.136	0.082	8.59318e-172	0	ENPP1
HBEGF	1.58119e-174	-0.303241	0.053	0.101	5.19643e-170	0	HBEGF
PSMB8	2.23706e-174	-0.343856	0.322	0.386	7.35188e-170	0	PSMB8
CISD3	3.741e-174	-0.436497	0.255	0.309	1.22944e-169	0	CISD3
GNA13	1.19575e-173	-0.253742	0.085	0.139	3.92971e-169	0	GNA13
NAMPT	2.46159e-173	-0.695271	0.211	0.267	8.08977e-169	0	NAMPT
ZYX	3.97641e-172	-0.321063	0.163	0.224	1.30681e-167	0	ZYX
TUBA1C	5.76075e-170	-0.500838	0.408	0.443	1.89321e-165	0	TUBA1C
HIGD2A	5.9867e-170	-0.372023	0.46	0.492	1.96747e-165	0	HIGD2A
ORMDL2	1.94696e-168	-0.314393	0.194	0.258	6.39848e-164	0	ORMDL2
AKAP13	1.98758e-168	-0.288509	0.215	0.28	6.53199e-164	0	AKAP13
DNAJA1	7.32449e-168	-0.455692	0.538	0.557	2.40712e-163	0	DNAJA1
TMEM9B	2.30966e-166	-0.268199	0.167	0.229	7.59045e-162	0	TMEM9B
CAPZA2	3.2006e-166	-0.414617	0.389	0.427	1.05184e-161	0	CAPZA2
TPX2	5.095e-164	-0.301078	0.055	0.103	1.67442e-159	0	TPX2
COTL1	6.55894e-164	-0.617484	0.433	0.452	2.15553e-159	0	COTL1
CCDC50	1.33792e-163	-0.260966	0.133	0.192	4.39693e-159	0	CCDC50
SLC43A3	4.69177e-161	-0.263489	0.133	0.191	1.5419e-156	0	SLC43A3
NAGK	1.0004e-160	-0.368461	0.266	0.323	3.28773e-156	0	NAGK
CHMP1B	1.62824e-160	-0.474118	0.209	0.266	5.35106e-156	0	CHMP1B
PLEKHO1	2.24273e-160	-0.384117	0.221	0.278	7.37052e-156	0	PLEKHO1
PTPN12	3.38934e-160	-0.301406	0.173	0.23	1.11387e-155	0	PTPN12
ISG15	3.48276e-160	-0.656865	0.502	0.545	1.14457e-155	0	ISG15
NUP214	7.22153e-160	-0.28842	0.096	0.15	2.37328e-155	0	NUP214
TGIF1	7.78157e-160	-0.256215	0.101	0.155	2.55733e-155	0	TGIF1
AP1S2	2.82654e-159	-0.523443	0.255	0.308	9.28915e-155	0	AP1S2
RNF149	1.07301e-158	-0.325328	0.154	0.213	3.52634e-154	0	RNF149
COL10A1	1.81401e-158	0.795774	0.116	0.067	5.96156e-154	0	COL10A1
SMS	9.3642e-156	-0.393651	0.289	0.336	3.07745e-151	0	SMS
IFIT3	2.15866e-155	-0.33617	0.076	0.127	7.09423e-151	0	IFIT3
DBNL	1.33987e-153	-0.292024	0.229	0.286	4.40334e-149	0	DBNL
IFI44L	2.28261e-153	-0.259689	0.102	0.159	7.50156e-149	0	IFI44L
CNPY3	4.05328e-153	-0.387177	0.253	0.305	1.33207e-148	0	CNPY3
ITM2A	6.76088e-153	-0.421151	0.074	0.123	2.22189e-148	0	ITM2A
CHCHD10	1.06881e-152	-0.517078	0.472	0.477	3.51254e-148	0	CHCHD10
MSN	2.76234e-152	-0.36074	0.338	0.387	9.07814e-148	0	MSN
UQCRB	5.98567e-151	0.299946	0.873	0.849	1.96713e-146	0	UQCRB
CDC42	3.2533e-150	-0.334785	0.627	0.635	1.06916e-145	0	CDC42
CD59	4.45723e-149	-0.418112	0.389	0.424	1.46482e-144	0	CD59
SNX3	8.1734e-148	-0.367041	0.587	0.595	2.6861e-143	0	SNX3
ARPC5	3.67683e-147	-0.310437	0.585	0.592	1.20835e-142	0	ARPC5
SLC4A7	8.69733e-146	-0.268685	0.098	0.151	2.85829e-141	0	SLC4A7
HSPA1B	1.68725e-145	-0.391608	0.575	0.604	5.54499e-141	0	HSPA1B
JDP2	3.06361e-145	-0.379166	0.133	0.185	1.00683e-140	0	JDP2
MYH9	2.49033e-144	-0.334288	0.306	0.359	8.18422e-140	0	MYH9
RHOB	1.42025e-143	-0.616433	0.38	0.415	4.66752e-139	0	RHOB
SLC25A5	2.48727e-143	-0.370803	0.586	0.581	8.17416e-139	0	SLC25A5
B4GALT1	2.2627e-141	-0.2759	0.153	0.212	7.43613e-137	0	B4GALT1
BAG3	2.70641e-141	-0.407616	0.125	0.177	8.89435e-137	0	BAG3
PICALM	1.35283e-140	-0.261891	0.147	0.202	4.44595e-136	0	PICALM
IQGAP1	1.42274e-139	-0.377438	0.328	0.369	4.6757e-135	0	IQGAP1
LIMD2	1.53596e-139	-0.331218	0.137	0.193	5.04778e-135	0	LIMD2
HMGA1	2.9049e-139	-0.264048	0.131	0.186	9.54668e-135	0	HMGA1
CYSTM1	7.54194e-139	-0.427083	0.28	0.323	2.47858e-134	0	CYSTM1
CXCL14	1.39077e-138	-0.566348	0.237	0.164	4.57062e-134	0	CXCL14
FMOD	3.87154e-135	0.32796	0.145	0.094	1.27234e-130	0	FMOD
LACTB	2.50512e-134	-0.275459	0.172	0.224	8.23284e-130	0	LACTB
FLNA	3.43516e-133	0.307735	0.531	0.437	1.12893e-128	0	FLNA
SPRY1	4.09461e-133	-0.306204	0.068	0.114	1.34565e-128	0	SPRY1
TSPAN4	2.16124e-131	-0.382861	0.325	0.364	7.10271e-127	0	TSPAN4
BLVRA	4.75614e-130	-0.386292	0.25	0.294	1.56306e-125	0	BLVRA
KPNA2	1.67703e-127	-0.344975	0.145	0.195	5.51138e-123	0	KPNA2
CD9	1.16519e-126	-0.446856	0.579	0.569	3.82927e-122	0	CD9
MAFB	7.67603e-126	-0.635007	0.357	0.396	2.52265e-121	0	MAFB
NCOA4	4.78587e-125	-0.31165	0.183	0.234	1.57283e-120	0	NCOA4
CDKN3	3.92386e-123	-0.402714	0.102	0.148	1.28954e-118	0	CDKN3
C4orf48	4.58048e-123	-0.298765	0.395	0.439	1.50533e-118	0	C4orf48
HOMER3	8.27281e-122	-0.264954	0.165	0.215	2.71878e-117	0	HOMER3
C9orf16	2.18994e-121	-0.375231	0.523	0.524	7.197e-117	0	C9orf16
PRSS23	8.00141e-121	-0.548155	0.161	0.209	2.62958e-116	0	PRSS23
RAB7A	2.74256e-120	-0.34659	0.363	0.397	9.01315e-116	0	RAB7A
EPAS1	3.05452e-120	-0.252677	0.065	0.107	1.00384e-115	0	EPAS1
GDI2	7.03831e-118	-0.330396	0.416	0.435	2.31307e-113	0	GDI2
HTRA1	8.0412e-118	-0.359007	0.359	0.412	2.64266e-113	0	HTRA1
CAV1	1.28072e-116	-0.564575	0.128	0.175	4.20897e-112	0	CAV1
SNX6	4.08046e-116	-0.367073	0.416	0.446	1.341e-111	0	SNX6
ZFP36L2	2.09419e-115	-0.438803	0.396	0.434	6.88233e-111	0	ZFP36L2
PHLDA1	1.41004e-114	-0.319926	0.172	0.221	4.63397e-110	0	PHLDA1
RAP1B	3.52109e-114	-0.269384	0.408	0.438	1.15717e-109	0	RAP1B
CKB	5.02135e-114	-0.81062	0.656	0.538	1.65022e-109	0	CKB
USF2	1.20426e-113	-0.291965	0.186	0.234	3.95767e-109	0	USF2
ME2	2.48635e-113	-0.286811	0.132	0.177	8.17115e-109	0	ME2
UBE2C	1.23446e-112	-0.64471	0.115	0.16	4.05693e-108	0	UBE2C
PEA15	2.29698e-112	-0.283062	0.171	0.218	7.54878e-108	0	PEA15
ATP6AP1	3.02804e-112	-0.333033	0.341	0.375	9.95136e-108	0	ATP6AP1
CDC20	2.45601e-111	-0.327173	0.066	0.106	8.07142e-107	0	CDC20
ABRACL	1.52811e-110	-0.330965	0.294	0.338	5.02197e-106	0	ABRACL
PEPD	1.7008e-109	-0.261776	0.206	0.253	5.58952e-105	0	PEPD
UNC93B1	3.61863e-109	-0.319809	0.181	0.224	1.18923e-104	0	UNC93B1
THOP1	1.46951e-108	-0.322793	0.104	0.147	4.8294e-104	0	THOP1
HIF1A	1.58296e-108	-0.415521	0.288	0.329	5.20226e-104	0	HIF1A
CKAP2	6.98206e-108	-0.304442	0.102	0.145	2.29458e-103	0	CKAP2
ATP6V0D1	9.81781e-107	-0.311752	0.292	0.331	3.22653e-102	0	ATP6V0D1
LXN	1.21539e-106	-0.278271	0.102	0.144	3.99425e-102	0	LXN
THY1	7.13189e-105	-0.801898	0.207	0.248	2.34383e-100	0	THY1
LAMP2	9.41278e-104	-0.324519	0.316	0.355	3.09342e-99	0	LAMP2
NR4A2	3.33589e-103	-0.551117	0.178	0.219	1.09631e-98	0	NR4A2
ATP5MD	4.36529e-103	-0.279366	0.699	0.683	1.43461e-98	0	ATP5MD
SMIM30	9.42814e-103	-0.349426	0.256	0.299	3.09846e-98	0	SMIM30
CD164	3.88406e-102	-0.328115	0.382	0.41	1.27646e-97	0	CD164
VMP1	1.6579e-101	-0.307179	0.421	0.443	5.44852e-97	0	VMP1
JUND	2.59741e-101	-0.599736	0.436	0.459	8.53613e-97	0	JUND
UBE2D3	7.14821e-101	-0.296528	0.551	0.55	2.34919e-96	0	UBE2D3
BTG2	1.62937e-100	-0.411798	0.164	0.207	5.35477e-96	0	BTG2
STK4	1.88609e-100	-0.319579	0.153	0.196	6.19845e-96	0	STK4
HEXA	1.3145e-99	-0.342585	0.318	0.354	4.31999e-95	0	HEXA
LAMTOR4	1.35731e-97	-0.265944	0.621	0.624	4.46068e-93	0	LAMTOR4
MGAT1	3.09474e-96	-0.340446	0.278	0.314	1.01706e-91	0	MGAT1
NFKBIZ	6.38638e-95	-0.314547	0.141	0.183	2.09882e-90	0	NFKBIZ
IGFBP2	2.87304e-93	0.267039	0.167	0.12	9.44196e-89	0	IGFBP2
TRA2B	4.37552e-93	-0.38176	0.48	0.498	1.43797e-88	0	TRA2B
SELENOT	5.37582e-93	-0.338308	0.329	0.359	1.76671e-88	0	SELENOT
MRPL15	1.57449e-91	0.516291	0.407	0.334	5.17441e-87	0	MRPL15
CRIP1	4.46551e-91	-0.338491	0.162	0.207	1.46755e-86	0	CRIP1
PCBD1	6.40263e-90	-0.29485	0.261	0.295	2.10416e-85	0	PCBD1
SERPINA1	5.66772e-89	0.301629	0.192	0.146	1.86264e-84	0	SERPINA1
PRDX3	7.83729e-89	-0.283182	0.316	0.346	2.57565e-84	0	PRDX3
EGFL7	2.0845e-85	-0.437328	0.071	0.104	6.85051e-81	0	EGFL7
CCNB1	5.7885e-85	-0.372187	0.083	0.119	1.90233e-80	0	CCNB1
NFE2L2	1.93322e-84	-0.288897	0.257	0.294	6.35335e-80	0	NFE2L2
LAMTOR2	9.45673e-84	-0.277351	0.523	0.524	3.10786e-79	0	LAMTOR2
NDUFB8	2.16274e-83	-0.279144	0.585	0.57	7.10764e-79	0	NDUFB8
AP2A2	4.35869e-83	-0.252281	0.128	0.166	1.43244e-78	0	AP2A2
BIRC5	1.00109e-82	-0.297946	0.102	0.139	3.28998e-78	0	BIRC5
SARAF	3.03065e-82	-0.281473	0.471	0.488	9.95992e-78	0	SARAF
SERPINF1	6.88062e-82	0.704131	0.485	0.434	2.26125e-77	0	SERPINF1
COMT	8.59524e-82	-0.305274	0.408	0.415	2.82474e-77	0	COMT
CALM2	1.13313e-81	-0.294922	0.835	0.822	3.72393e-77	0	CALM2
CYTOR	2.57274e-81	-0.353305	0.312	0.344	8.45505e-77	0	CYTOR
DNAJB6	5.86846e-81	-0.357533	0.359	0.381	1.92861e-76	0	DNAJB6
C6orf62	2.33918e-80	-0.314401	0.239	0.274	7.68749e-76	0	C6orf62
CA2	3.42236e-80	-0.51469	0.187	0.225	1.12473e-75	0	CA2
ATP6V1E1	1.68169e-79	-0.518982	0.363	0.372	5.52672e-75	0	ATP6V1E1
ATP6V1C1	7.35473e-79	-0.298976	0.176	0.209	2.41706e-74	0	ATP6V1C1
MGST2	9.14269e-79	-0.377972	0.318	0.347	3.00465e-74	0	MGST2
GABARAP	3.04857e-78	-0.352381	0.374	0.401	1.00188e-73	0	GABARAP
CAPZA1	5.31177e-78	-0.302827	0.368	0.39	1.74566e-73	0	CAPZA1
AHNAK	7.54422e-78	-0.294379	0.392	0.409	2.47933e-73	0	AHNAK
UBXN1	1.74656e-77	-0.294253	0.399	0.419	5.7399e-73	0	UBXN1
ATP5F1C	1.74179e-75	-0.256353	0.568	0.555	5.72422e-71	0	ATP5F1C
CDKN1A	2.49297e-75	-0.261365	0.206	0.244	8.19291e-71	0	CDKN1A
JMJD1C	5.24223e-75	-0.288833	0.234	0.269	1.72281e-70	0	JMJD1C
IBSP	3.48015e-74	1.87523	0.381	0.376	1.14372e-69	0	IBSP
ISCU	4.34336e-73	-0.260808	0.407	0.425	1.4274e-68	0	ISCU
ATOX1	4.94613e-73	-0.277067	0.626	0.602	1.6255e-68	0	ATOX1
BTG1	3.49207e-72	-0.48923	0.644	0.637	1.14763e-67	0	BTG1
COX7B	8.62816e-72	-0.257634	0.724	0.703	2.83556e-67	0	COX7B
YME1L1	9.74698e-72	-0.288731	0.245	0.277	3.20325e-67	0	YME1L1
BID	4.27079e-71	-0.279569	0.235	0.265	1.40355e-66	0	BID
EGR1	7.34918e-70	-0.366894	0.315	0.349	2.41523e-65	0	EGR1
LAMTOR1	4.57293e-67	-0.290723	0.489	0.483	1.50285e-62	0	LAMTOR1
RALA	8.0988e-67	-0.337782	0.32	0.334	2.66159e-62	0	RALA
ZEB2	2.30061e-66	-0.292904	0.298	0.331	7.56071e-62	0	ZEB2
DHRS7	2.70387e-66	-0.296582	0.289	0.317	8.88599e-62	0	DHRS7
ATG3	6.24028e-66	-0.264369	0.265	0.296	2.05081e-61	0	ATG3
GNG11	1.10785e-64	-0.440342	0.347	0.268	3.64083e-60	0	GNG11
GSN	4.97191e-64	-0.324465	0.609	0.582	1.63397e-59	0	GSN
JAK1	8.43462e-64	-0.281866	0.296	0.321	2.77195e-59	0	JAK1
LAP3	4.29073e-61	-0.296855	0.268	0.296	1.41011e-56	0	LAP3
AES	4.96762e-61	-0.268145	0.292	0.319	1.63256e-56	0	AES
SLC40A1	2.31251e-59	-0.749342	0.171	0.195	7.59985e-55	0	SLC40A1
PDXK	4.67875e-59	-0.293655	0.323	0.336	1.53762e-54	0	PDXK
RNH1	3.96894e-58	-0.271543	0.492	0.475	1.30435e-53	0	RNH1
ATP2B1-AS1	1.03432e-57	-0.357852	0.15	0.179	3.39918e-53	0	ATP2B1-AS1
IER2	1.20389e-57	0.372908	0.675	0.647	3.95645e-53	0	IER2
TNFRSF12A	2.10493e-57	-0.33153	0.266	0.292	6.91765e-53	0	TNFRSF12A
PTTG1	3.54812e-56	-0.424145	0.236	0.261	1.16605e-51	0	PTTG1
ZNF331	1.47642e-55	-0.383688	0.115	0.142	4.85212e-51	0	ZNF331
NDUFS8	1.54543e-55	-0.502316	0.52	0.494	5.0789e-51	0	NDUFS8
COL18A1	1.78191e-55	-0.271579	0.151	0.186	5.85607e-51	0	COL18A1
TGOLN2	5.00127e-55	-0.270031	0.298	0.318	1.64362e-50	0	TGOLN2
CENPF	1.512e-54	-0.565782	0.13	0.157	4.96902e-50	0	CENPF
RNF13	2.22119e-54	-0.362175	0.234	0.258	7.29972e-50	0	RNF13
SMC4	6.57956e-54	-0.345796	0.227	0.253	2.16231e-49	0	SMC4
PPP1CA	1.30909e-53	-0.27367	0.445	0.446	4.30221e-49	0	PPP1CA
SELENOP	1.78075e-52	-0.972131	0.58	0.537	5.85225e-48	0	SELENOP
SFRP4	3.82154e-52	0.269411	0.149	0.117	1.25591e-47	0	SFRP4
HYAL2	5.39442e-52	-0.278515	0.17	0.198	1.77282e-47	0	HYAL2
SCP2	5.57959e-52	-0.258125	0.43	0.432	1.83368e-47	0	SCP2
CTNNBIP1	1.91271e-51	-0.2619	0.218	0.24	6.28594e-47	0	CTNNBIP1
MRPL54	6.01965e-51	-0.260178	0.376	0.382	1.9783e-46	0	MRPL54
ISG20	4.90235e-49	-0.351688	0.079	0.103	1.61111e-44	0	ISG20
RAB32	5.69246e-49	-0.321234	0.322	0.337	1.87077e-44	0	RAB32
ETS2	1.74696e-47	-0.270569	0.124	0.151	5.7412e-43	0	ETS2
PSME2	9.84107e-47	-0.25208	0.538	0.54	3.23417e-42	0	PSME2
SNX2	1.70082e-45	-0.307689	0.324	0.335	5.58956e-41	0	SNX2
HNRNPU	4.47909e-45	-0.297171	0.501	0.496	1.47201e-40	0	HNRNPU
STK17B	6.16438e-45	-0.299992	0.159	0.184	2.02586e-40	0	STK17B
AMD1	2.65685e-44	-0.250143	0.229	0.252	8.73149e-40	0	AMD1
COX17	9.26389e-44	-0.262051	0.439	0.439	3.04449e-39	0	COX17
IGFBP6	3.93475e-42	-0.254146	0.14	0.167	1.29312e-37	0	IGFBP6
PPT1	9.57897e-42	-0.364891	0.378	0.379	3.14803e-37	0	PPT1
DPP7	2.23714e-41	-0.283206	0.4	0.4	7.35212e-37	0	DPP7
HERPUD1	5.14484e-41	-0.306224	0.42	0.428	1.6908e-36	0	HERPUD1
ITGB1	6.24581e-38	-0.293376	0.549	0.531	2.05262e-33	0	ITGB1
ATP6V1D	1.79117e-37	-0.265824	0.301	0.31	5.88649e-33	0	ATP6V1D
IFI6	1.38046e-36	-0.332503	0.5	0.499	4.53674e-32	0	IFI6
TUBB4B	3.39085e-36	-0.330017	0.429	0.422	1.11437e-31	0	TUBB4B
NR4A1	9.76842e-36	-0.315392	0.199	0.218	3.21029e-31	0	NR4A1
RARRES3	1.90965e-35	-0.28812	0.142	0.165	6.27587e-31	0	RARRES3
ARF6	3.09244e-33	-0.298247	0.326	0.337	1.0163e-28	0	ARF6
MRPL23	2.43704e-30	-0.282383	0.399	0.396	8.0091e-26	0	MRPL23
HSPB1	1.31688e-29	-0.251318	0.778	0.746	4.32778e-25	0	HSPB1
FRMD4B	2.06397e-29	-0.293956	0.173	0.19	6.78304e-25	0	FRMD4B
HMGB2	4.10058e-26	-0.603919	0.404	0.384	1.34761e-21	0	HMGB2
UBE2S	1.43036e-25	-0.283348	0.422	0.353	4.70075e-21	0	UBE2S
C11orf96	2.11979e-24	-0.384044	0.106	0.124	6.96648e-20	0	C11orf96
LITAF	1.46728e-23	-0.278751	0.383	0.312	4.82206e-19	0	LITAF
CLK1	5.12313e-23	-0.28175	0.3	0.305	1.68367e-18	0	CLK1
ARRDC3	5.69027e-22	-0.306019	0.191	0.202	1.87005e-17	0	ARRDC3
ATF3	1.99157e-19	-0.32475	0.243	0.253	6.54511e-15	0	ATF3
IFIT1	4.61693e-19	-0.272399	0.104	0.118	1.51731e-14	0	IFIT1
ZFAND2A	1.05008e-17	-0.389643	0.222	0.231	3.45098e-13	0	ZFAND2A
VAMP5	1.13381e-17	-0.286646	0.351	0.354	3.72616e-13	0	VAMP5
EVL	1.10922e-16	-0.27741	0.179	0.189	3.64534e-12	0	EVL
CEBPB	3.68758e-14	-0.294476	0.386	0.382	1.21189e-09	0	CEBPB
H2AFZ	4.6583e-14	-0.272663	0.77	0.695	1.5309e-09	0	H2AFZ
LYPLA1	4.61793e-13	0.272748	0.292	0.265	1.51764e-08	0	LYPLA1
HIST1H4C	5.35061e-12	-0.564845	0.436	0.419	1.75843e-07	0	HIST1H4C
ACTA2	9.64628e-12	-0.3567	0.259	0.233	3.17015e-07	0	ACTA2
ARL4A	1.53766e-09	-0.250595	0.257	0.258	5.05336e-05	0	ARL4A
CKS2	2.45851e-09	-0.28712	0.342	0.336	8.07966e-05	0	CKS2
KLF4	5.4719e-09	-0.313643	0.235	0.232	0.000179829	0	KLF4
TAGLN	2.65105e-08	-0.573591	0.254	0.256	0.000871243	0	TAGLN
CEBPD	4.92735e-05	-0.321781	0.466	0.435	1	0	CEBPD
HLA-DRA.1	0	4.01695	0.961	0.394	0	1	HLA-DRA
C1QA.1	0	3.77335	0.842	0.217	0	1	C1QA
CD74.1	0	3.7653	0.969	0.439	0	1	CD74
CCL3.1	0	3.75903	0.681	0.186	0	1	CCL3
C1QB.1	0	3.69197	0.792	0.177	0	1	C1QB
CCL3L1.1	0	3.68828	0.61	0.133	0	1	CCL3L1
HLA-DRB1.1	0	3.66658	0.926	0.351	0	1	HLA-DRB1
HLA-DPA1.1	0	3.65003	0.882	0.258	0	1	HLA-DPA1
HLA-DPB1.1	0	3.53283	0.87	0.271	0	1	HLA-DPB1
APOC1.1	0	3.45829	0.687	0.218	0	1	APOC1
APOE.1	0	3.40551	0.841	0.464	0	1	APOE
C1QC.1	0	3.32126	0.756	0.111	0	1	C1QC
AIF1.1	0	3.21034	0.872	0.19	0	1	AIF1
CD14.1	0	3.19704	0.764	0.119	0	1	CD14
TYROBP.1	0	3.13587	0.956	0.327	0	1	TYROBP
RNASE1.1	0	3.08692	0.699	0.226	0	1	RNASE1
LYZ.1	0	3.04733	0.636	0.134	0	1	LYZ
CCL4L2.1	0	3.0319	0.477	0.12	0	1	CCL4L2
HLA-DQB1.1	0	2.98021	0.732	0.149	0	1	HLA-DQB1
CCL4.1	0	2.95582	0.521	0.148	0	1	CCL4
CXCL8.1	0	2.89393	0.439	0.088	0	1	CXCL8
FTL.1	0	2.83114	1	0.993	0	1	FTL
FCER1G.1	0	2.82074	0.886	0.227	0	1	FCER1G
HLA-DQA1.1	0	2.79116	0.595	0.092	0	1	HLA-DQA1
MS4A6A.1	0	2.67184	0.66	0.059	0	1	MS4A6A
CTSB.1	0	2.57411	0.826	0.503	0	1	CTSB
HLA-DMA.1	0	2.5392	0.698	0.14	0	1	HLA-DMA
MS4A7.1	0	2.46084	0.592	0.047	0	1	MS4A7
CTSS.1	0	2.45398	0.682	0.133	0	1	CTSS
HMOX1.1	0	2.42147	0.516	0.129	0	1	HMOX1
CXCL2.1	0	2.32249	0.384	0.097	0	1	CXCL2
FOLR2.1	0	2.31626	0.523	0.086	0	1	FOLR2
LGMN.1	0	2.31619	0.595	0.315	0	1	LGMN
SRGN.1	0	2.29953	0.771	0.289	0	1	SRGN
FCGR2A.1	0	2.28477	0.591	0.069	0	1	FCGR2A
PSAP.1	0	2.28226	0.902	0.649	0	1	PSAP
S100A9.1	0	2.26217	0.35	0.053	0	1	S100A9
TREM2.1	0	2.25231	0.509	0.04	0	1	TREM2
CXCL3.1	0	2.21935	0.331	0.11	0	1	CXCL3
CTSD.1	0	2.13731	0.803	0.602	0	1	CTSD
SAT1.1	0	2.10075	0.917	0.627	0	1	SAT1
IGSF6.1	0	2.0914	0.491	0.04	0	1	IGSF6
MS4A4A.1	0	2.06385	0.495	0.042	0	1	MS4A4A
G0S2.1	0	2.02686	0.232	0.073	0	1	G0S2
LST1.1	0	2.02078	0.562	0.078	0	1	LST1
SELENOP.1	0	2.01936	0.659	0.525	0	1	SELENOP
CTSL.1	0	1.98915	0.558	0.362	0	1	CTSL
GLUL.1	0	1.98359	0.586	0.293	0	1	GLUL
LAPTM5.1	0	1.94886	0.785	0.27	0	1	LAPTM5
MSR1.1	0	1.92317	0.48	0.038	0	1	MSR1
HLA-DMB.1	0	1.91469	0.511	0.061	0	1	HLA-DMB
MNDA.1	0	1.9117	0.469	0.033	0	1	MNDA
RGS1.1	0	1.91153	0.552	0.128	0	1	RGS1
GPNMB.1	0	1.90807	0.518	0.212	0	1	GPNMB
FCGR3A.1	0	1.90635	0.416	0.035	0	1	FCGR3A
VAMP8.1	0	1.90213	0.711	0.195	0	1	VAMP8
ITGB2.1	0	1.89416	0.594	0.142	0	1	ITGB2
STAB1.1	0	1.89215	0.475	0.06	0	1	STAB1
IL1B.1	0	1.8839	0.248	0.025	0	1	IL1B
TMEM176B.1	0	1.87545	0.5	0.108	0	1	TMEM176B
FCGRT.1	0	1.85979	0.754	0.502	0	1	FCGRT
C15orf48.1	0	1.85741	0.33	0.049	0	1	C15orf48
PLIN2.1	0	1.84844	0.44	0.201	0	1	PLIN2
CCL2.1	0	1.84641	0.294	0.102	0	1	CCL2
CAPG.1	0	1.84206	0.654	0.28	0	1	CAPG
RNASET2.1	0	1.82301	0.619	0.26	0	1	RNASET2
CTSZ.1	0	1.82181	0.687	0.383	0	1	CTSZ
DAB2.1	0	1.81829	0.555	0.25	0	1	DAB2
FTH1.1	0	1.80457	0.994	0.968	0	1	FTH1
FCGBP.1	0	1.78946	0.242	0.033	0	1	FCGBP
SGK1.1	0	1.78211	0.502	0.157	0	1	SGK1
NPC2.1	0	1.74501	0.901	0.602	0	1	NPC2
S100A8	0	1.74475	0.113	0.02	0	1	S100A8
LY96.1	0	1.73929	0.568	0.167	0	1	LY96
CD163.1	0	1.73425	0.415	0.03	0	1	CD163
CYBA.1	0	1.72938	0.908	0.624	0	1	CYBA
VSIG4.1	0	1.72878	0.401	0.03	0	1	VSIG4
CD68.1	0	1.66239	0.679	0.215	0	1	CD68
TYMP.1	0	1.65106	0.662	0.356	0	1	TYMP
LIPA.1	0	1.64835	0.412	0.105	0	1	LIPA
ALOX5AP.1	0	1.64565	0.443	0.106	0	1	ALOX5AP
C1orf162.1	0	1.64401	0.437	0.038	0	1	C1orf162
SOD2.1	0	1.62732	0.436	0.186	0	1	SOD2
NFKBIA.1	0	1.61794	0.683	0.491	0	1	NFKBIA
CYBB.1	0	1.59404	0.422	0.033	0	1	CYBB
CPVL.1	0	1.58144	0.443	0.118	0	1	CPVL
FCGR1A.1	0	1.5792	0.378	0.027	0	1	FCGR1A
SLC40A1.1	0	1.5666	0.33	0.147	0	1	SLC40A1
GPR34.1	0	1.55133	0.385	0.026	0	1	GPR34
ASAH1.1	0	1.54154	0.576	0.344	0	1	ASAH1
GPR183.1	0	1.53947	0.411	0.111	0	1	GPR183
HCST.1	0	1.53447	0.519	0.103	0	1	HCST
IER3.1	0	1.52437	0.608	0.344	0	1	IER3
HLA-DRB5	0	1.50838	0.18	0.03	0	1	HLA-DRB5
PYCARD.1	0	1.50457	0.538	0.193	0	1	PYCARD
CTSH.1	0	1.49737	0.487	0.187	0	1	CTSH
CD83.1	0	1.48806	0.402	0.1	0	1	CD83
KLF6.1	0	1.47517	0.649	0.474	0	1	KLF6
MAFB.1	0	1.46874	0.58	0.328	0	1	MAFB
IER5.1	0	1.44222	0.459	0.255	0	1	IER5
ARHGDIB.1	0	1.44119	0.634	0.231	0	1	ARHGDIB
PLTP.1	0	1.40645	0.425	0.195	0	1	PLTP
HLA-DQA2	0	1.40185	0.218	0.023	0	1	HLA-DQA2
FYB1.1	0	1.38602	0.432	0.068	0	1	FYB1
CD53.1	0	1.38285	0.498	0.119	0	1	CD53
LY86.1	0	1.38234	0.381	0.026	0	1	LY86
RNASE6.1	0	1.38169	0.43	0.097	0	1	RNASE6
ADAP2.1	0	1.38115	0.381	0.038	0	1	ADAP2
DUSP1.1	0	1.34695	0.738	0.589	0	1	DUSP1
PLEK.1	0	1.34068	0.399	0.072	0	1	PLEK
IFI30.1	0	1.33521	0.293	0.049	0	1	IFI30
CSF1R.1	0	1.3188	0.462	0.115	0	1	CSF1R
CREG1.1	0	1.30188	0.444	0.221	0	1	CREG1
PHACTR1.1	0	1.29752	0.309	0.042	0	1	PHACTR1
FGL2.1	0	1.29226	0.334	0.033	0	1	FGL2
PLAUR.1	0	1.28861	0.431	0.204	0	1	PLAUR
NAMPT.1	0	1.28627	0.411	0.201	0	1	NAMPT
SDCBP.1	0	1.27765	0.608	0.457	0	1	SDCBP
RGS2.1	0	1.27453	0.471	0.264	0	1	RGS2
TNFSF13B.1	0	1.27381	0.353	0.039	0	1	TNFSF13B
FCGR2B.1	0	1.26588	0.28	0.022	0	1	FCGR2B
MRC1.1	0	1.26575	0.284	0.02	0	1	MRC1
SLCO2B1.1	0	1.25809	0.327	0.03	0	1	SLCO2B1
PLD3.1	0	1.24684	0.576	0.453	0	1	PLD3
GMFG.1	0	1.2333	0.59	0.251	0	1	GMFG
GRN.1	0	1.23086	0.732	0.515	0	1	GRN
FPR3.1	0	1.22005	0.321	0.022	0	1	FPR3
C3AR1.1	0	1.21866	0.337	0.026	0	1	C3AR1
BLVRB.1	0	1.20655	0.564	0.429	0	1	BLVRB
GYPC.1	0	1.19891	0.457	0.271	0	1	GYPC
LTC4S.1	0	1.17866	0.348	0.116	0	1	LTC4S
LAIR1.1	0	1.17189	0.356	0.053	0	1	LAIR1
TXNIP.1	0	1.16405	0.541	0.336	0	1	TXNIP
MPEG1.1	0	1.16055	0.315	0.021	0	1	MPEG1
TMEM176A.1	0	1.15891	0.323	0.066	0	1	TMEM176A
SPI1.1	0	1.15548	0.48	0.123	0	1	SPI1
FOS.1	0	1.15441	0.783	0.672	0	1	FOS
CD86.1	0	1.1528	0.333	0.038	0	1	CD86
TMSB4X.1	0	1.15064	0.998	0.976	0	1	TMSB4X
YWHAH.1	0	1.14449	0.533	0.393	0	1	YWHAH
NR4A2.1	0	1.13909	0.348	0.164	0	1	NR4A2
MFSD1.1	0	1.13573	0.383	0.146	0	1	MFSD1
CXCL16.1	0	1.12801	0.354	0.115	0	1	CXCL16
LPAR6.1	0	1.12784	0.375	0.11	0	1	LPAR6
RNF130.1	0	1.12456	0.425	0.215	0	1	RNF130
PLA2G7	0	1.12423	0.229	0.017	0	1	PLA2G7
SAMHD1.1	0	1.1242	0.389	0.125	0	1	SAMHD1
UCP2.1	0	1.12219	0.36	0.09	0	1	UCP2
BRI3.1	0	1.11402	0.667	0.525	0	1	BRI3
CARD16.1	0	1.10804	0.43	0.133	0	1	CARD16
COTL1.1	0	1.09968	0.564	0.413	0	1	COTL1
RHOB.1	0	1.09854	0.496	0.377	0	1	RHOB
BCL2A1	0	1.08859	0.205	0.025	0	1	BCL2A1
ZFP36.1	0	1.08736	0.514	0.344	0	1	ZFP36
HLA-E.1	0	1.08666	0.659	0.474	0	1	HLA-E
CD37.1	0	1.084	0.383	0.061	0	1	CD37
HSPH1.1	0	1.08237	0.463	0.357	0	1	HSPH1
VMO1.1	0	1.07436	0.223	0.03	0	1	VMO1
DNAJB1.1	0	1.07265	0.648	0.533	0	1	DNAJB1
ARL4C.1	0	1.06863	0.353	0.199	0	1	ARL4C
ITM2B.1	0	1.06337	0.856	0.758	0	1	ITM2B
C5AR1.1	0	1.06308	0.274	0.019	0	1	C5AR1
CLEC2B.1	0	1.06023	0.463	0.198	0	1	CLEC2B
LGALS9.1	0	1.05506	0.356	0.074	0	1	LGALS9
ARHGAP18.1	0	1.03684	0.376	0.139	0	1	ARHGAP18
NINJ1	0	1.03598	0.417	0.253	0	1	NINJ1
CORO1A.1	0	1.0358	0.416	0.104	0	1	CORO1A
CD4.1	0	1.02658	0.341	0.084	0	1	CD4
F13A1	0	1.02387	0.203	0.035	0	1	F13A1
MAF.1	0	1.02036	0.355	0.185	0	1	MAF
ARRB2.1	0	1.0194	0.341	0.087	0	1	ARRB2
IL18.1	0	1.01572	0.29	0.025	0	1	IL18
PILRA.1	0	1.00965	0.287	0.023	0	1	PILRA
CTSC.1	0	1.0056	0.583	0.455	0	1	CTSC
CEBPD.1	0	1.00504	0.548	0.42	0	1	CEBPD
MARCKS.1	0	1.00284	0.69	0.557	0	1	MARCKS
ZFP36L1.1	0	1.00222	0.675	0.561	0	1	ZFP36L1
NPL.1	0	1.00133	0.284	0.051	0	1	NPL
HNMT.1	0	0.989257	0.437	0.272	0	1	HNMT
OTUD1.1	0	0.985009	0.265	0.101	0	1	OTUD1
AP1S2.1	0	0.975416	0.406	0.256	0	1	AP1S2
LITAF.1	0	0.972281	0.455	0.308	0	1	LITAF
B2M.1	0	0.970759	0.997	0.96	0	1	B2M
HCLS1.1	0	0.968595	0.343	0.08	0	1	HCLS1
CXCR4.1	0	0.96717	0.41	0.123	0	1	CXCR4
ARPC3.1	0	0.962785	0.771	0.698	0	1	ARPC3
PPP1R15A.1	0	0.952647	0.519	0.397	0	1	PPP1R15A
FAM49B.1	0	0.948984	0.421	0.241	0	1	FAM49B
TPP1.1	0	0.947723	0.394	0.218	0	1	TPP1
SDS	0	0.944162	0.189	0.012	0	1	SDS
SYNGR2.1	0	0.943813	0.39	0.191	0	1	SYNGR2
RHOG.1	0	0.937005	0.4	0.207	0	1	RHOG
FCN1	0	0.936806	0.103	0.01	0	1	FCN1
LCP1.1	0	0.931231	0.381	0.118	0	1	LCP1
UBC.1	0	0.929453	0.828	0.797	0	1	UBC
ATF3.1	0	0.929389	0.367	0.218	0	1	ATF3
CSTA.1	0	0.914657	0.271	0.079	0	1	CSTA
RB1.1	0	0.905311	0.298	0.11	0	1	RB1
TMIGD3	0	0.904462	0.154	0.013	0	1	TMIGD3
C2.1	0	0.902354	0.23	0.033	0	1	C2
PTPRC.1	0	0.900991	0.403	0.118	0	1	PTPRC
CLEC7A.1	0	0.898479	0.25	0.034	0	1	CLEC7A
FOSB.1	0	0.889868	0.461	0.352	0	1	FOSB
HSPA1A	0	0.88905	0.853	0.798	0	1	HSPA1A
2022-03-01	0	0.889024	0.24	0.016	0	1	2022-03-01
HSPA6.1	0	0.888915	0.275	0.162	0	1	HSPA6
GLIPR1.1	0	0.884416	0.424	0.215	0	1	GLIPR1
ARPC1B.1	0	0.870027	0.595	0.457	0	1	ARPC1B
HSPA1B.1	0	0.869209	0.666	0.574	0	1	HSPA1B
IL1RN	0	0.868801	0.142	0.011	0	1	IL1RN
OAZ1.1	0	0.868784	0.862	0.816	0	1	OAZ1
PNRC1.1	0	0.860009	0.504	0.424	0	1	PNRC1
KLF4.1	0	0.85831	0.333	0.206	0	1	KLF4
PPT1.1	0	0.855728	0.456	0.358	0	1	PPT1
IFNGR1.1	0	0.854671	0.346	0.197	0	1	IFNGR1
RAP2B.1	0	0.854081	0.31	0.162	0	1	RAP2B
SH3BGRL3.1	0	0.8479	0.802	0.734	0	1	SH3BGRL3
CD300A.1	0	0.838392	0.262	0.03	0	1	CD300A
ID2.1	0	0.83622	0.55	0.464	0	1	ID2
HSP90AA1.1	0	0.83462	0.938	0.913	0	1	HSP90AA1
DUSP2.1	0	0.832164	0.273	0.137	0	1	DUSP2
IQGAP2.1	0	0.828953	0.265	0.061	0	1	IQGAP2
EFHD2.1	0	0.825792	0.446	0.311	0	1	EFHD2
CASP1.1	0	0.82136	0.275	0.051	0	1	CASP1
CFD.1	0	0.819948	0.423	0.169	0	1	CFD
GIMAP4.1	0	0.815395	0.301	0.065	0	1	GIMAP4
HAVCR2.1	0	0.81176	0.265	0.051	0	1	HAVCR2
EGR1.1	0	0.811648	0.412	0.316	0	1	EGR1
SPINT2.1	0	0.808539	0.255	0.034	0	1	SPINT2
GRB2.1	0	0.802782	0.379	0.261	0	1	GRB2
PTPRE.1	0	0.80099	0.285	0.084	0	1	PTPRE
SAMSN1.1	0	0.799272	0.257	0.03	0	1	SAMSN1
EVI2B.1	0	0.797684	0.3	0.091	0	1	EVI2B
FPR1	0	0.796922	0.184	0.011	0	1	FPR1
APLP2.1	0	0.793928	0.537	0.466	0	1	APLP2
NCF4.1	0	0.793009	0.265	0.059	0	1	NCF4
TNFAIP3.1	0	0.789891	0.271	0.121	0	1	TNFAIP3
CTSA.1	0	0.789745	0.42	0.338	0	1	CTSA
LILRB4.1	0	0.787326	0.255	0.063	0	1	LILRB4
PLAU.1	0	0.786587	0.264	0.114	0	1	PLAU
RNF13.1	0	0.776743	0.337	0.226	0	1	RNF13
TBXAS1.1	0	0.774615	0.26	0.082	0	1	TBXAS1
CD81.1	0	0.774245	0.535	0.471	0	1	CD81
AP1B1.1	0	0.773108	0.261	0.104	0	1	AP1B1
RASSF4.1	0	0.772047	0.294	0.104	0	1	RASSF4
RAB32.1	0	0.769231	0.392	0.314	0	1	RAB32
GNAI2.1	0	0.760652	0.514	0.467	0	1	GNAI2
LYN.1	0	0.75571	0.257	0.058	0	1	LYN
CD93.1	0	0.752099	0.235	0.047	0	1	CD93
DOK2.1	0	0.750513	0.271	0.066	0	1	DOK2
CD44.1	0	0.74812	0.411	0.266	0	1	CD44
FXYD5.1	0	0.736334	0.575	0.432	0	1	FXYD5
ZNF331.1	0	0.736269	0.206	0.112	0	1	ZNF331
HLA-B.1	0	0.736156	0.893	0.745	0	1	HLA-B
SIRPA.1	0	0.73474	0.254	0.076	0	1	SIRPA
MPP1.1	0	0.726823	0.268	0.121	0	1	MPP1
ABCA1.1	0	0.726692	0.217	0.072	0	1	ABCA1
CD302.1	0	0.725761	0.241	0.077	0	1	CD302
SLC7A7.1	0	0.725575	0.234	0.045	0	1	SLC7A7
FUCA1.1	0	0.725324	0.235	0.129	0	1	FUCA1
SLC11A1	0	0.721371	0.177	0.027	0	1	SLC11A1
GPSM3.1	0	0.71657	0.319	0.122	0	1	GPSM3
GADD45B	0	0.715302	0.671	0.585	0	1	GADD45B
OGFRL1.1	0	0.712381	0.245	0.09	0	1	OGFRL1
CALHM6.1	0	0.709941	0.208	0.049	0	1	CALHM6
PLXDC2.1	0	0.705165	0.266	0.098	0	1	PLXDC2
VSIR.1	0	0.700883	0.248	0.076	0	1	VSIR
ZEB2.1	0	0.695213	0.389	0.3	0	1	ZEB2
NCKAP1L.1	0	0.694103	0.245	0.059	0	1	NCKAP1L
FERMT3.1	0	0.693452	0.285	0.087	0	1	FERMT3
TNFRSF1B.1	0	0.692534	0.224	0.035	0	1	TNFRSF1B
ADA2	0	0.689914	0.207	0.017	0	1	ADA2
CNPY3.1	0	0.684778	0.358	0.266	0	1	CNPY3
SLC15A3	0	0.6846	0.205	0.027	0	1	SLC15A3
FRMD4B.1	0	0.683382	0.289	0.155	0	1	FRMD4B
LRRC25.1	0	0.672098	0.219	0.023	0	1	LRRC25
GAL3ST4	0	0.671576	0.173	0.031	0	1	GAL3ST4
RASGEF1B.1	0	0.667916	0.172	0.047	0	1	RASGEF1B
HCK.1	0	0.666036	0.209	0.032	0	1	HCK
LCP2.1	0	0.66562	0.217	0.036	0	1	LCP2
MGAT4A.1	0	0.662409	0.219	0.047	0	1	MGAT4A
PKIB	0	0.659575	0.15	0.027	0	1	PKIB
M6PR.1	0	0.657836	0.314	0.203	0	1	M6PR
NCF2	0	0.656182	0.203	0.017	0	1	NCF2
DUSP6.1	0	0.652892	0.252	0.117	0	1	DUSP6
CELF2.1	0	0.652586	0.235	0.062	0	1	CELF2
SLA.1	0	0.651967	0.21	0.029	0	1	SLA
CCR1.1	0	0.651405	0.212	0.066	0	1	CCR1
PTPN6.1	0	0.650185	0.232	0.05	0	1	PTPN6
NRP1.1	0	0.649259	0.25	0.123	0	1	NRP1
TNFAIP2.1	0	0.643037	0.217	0.08	0	1	TNFAIP2
ITGAM	0	0.639294	0.183	0.021	0	1	ITGAM
REL.1	0	0.639228	0.259	0.127	0	1	REL
JUN.1	0	0.638242	0.837	0.792	0	1	JUN
GPR65	0	0.636604	0.191	0.027	0	1	GPR65
LGALS2	0	0.6344	0.124	0.026	0	1	LGALS2
SERPINB1.1	0	0.626421	0.318	0.216	0	1	SERPINB1
CD84.1	0	0.624963	0.305	0.108	0	1	CD84
C1orf54.1	0	0.621669	0.302	0.198	0	1	C1orf54
ITGAX.1	0	0.621566	0.207	0.037	0	1	ITGAX
CLEC5A	0	0.62148	0.142	0.008	0	1	CLEC5A
GATM	0	0.62017	0.169	0.03	0	1	GATM
EMILIN2.1	0	0.618339	0.224	0.07	0	1	EMILIN2
TNFAIP8L2	0	0.611626	0.179	0.026	0	1	TNFAIP8L2
CYTH4.1	0	0.610645	0.213	0.058	0	1	CYTH4
IL4I1	0	0.610343	0.151	0.027	0	1	IL4I1
RAC1.1	0	0.608743	0.765	0.738	0	1	RAC1
TMEM37	0	0.607883	0.179	0.039	0	1	TMEM37
HPGDS.1	0	0.606727	0.158	0.045	0	1	HPGDS
IL10RA.1	0	0.606441	0.208	0.031	0	1	IL10RA
METRNL.1	0	0.604763	0.266	0.165	0	1	METRNL
EVI2A.1	0	0.603397	0.253	0.122	0	1	EVI2A
FCGR1B	0	0.596939	0.138	0.008	0	1	FCGR1B
ATP6V1F.1	0	0.596543	0.662	0.611	0	1	ATP6V1F
BMP2K.1	0	0.594062	0.246	0.132	0	1	BMP2K
OTOA	0	0.593279	0.152	0.025	0	1	OTOA
SIGLEC1	0	0.593157	0.145	0.01	0	1	SIGLEC1
TTYH3.1	0	0.592261	0.217	0.123	0	1	TTYH3
CEBPA	0	0.586796	0.176	0.027	0	1	CEBPA
IRF8	0	0.58654	0.18	0.014	0	1	IRF8
NUP214.1	0	0.581044	0.221	0.105	0	1	NUP214
UNC93B1.1	0	0.577282	0.282	0.188	0	1	UNC93B1
PTAFR	0	0.572911	0.165	0.019	0	1	PTAFR
RBM47.1	0	0.571817	0.18	0.043	0	1	RBM47
CSF2RA	0	0.571778	0.166	0.016	0	1	CSF2RA
HLA-A.1	0	0.565095	0.877	0.816	0	1	HLA-A
LINC01094	0	0.563919	0.15	0.022	0	1	LINC01094
ME2.1	0	0.56283	0.23	0.141	0	1	ME2
MYO1F.1	0	0.562747	0.202	0.046	0	1	MYO1F
SMIM25	0	0.559801	0.13	0.011	0	1	SMIM25
HBEGF.1	0	0.55906	0.149	0.065	0	1	HBEGF
ICAM1.1	0	0.557321	0.188	0.085	0	1	ICAM1
LILRB2	0	0.554634	0.156	0.01	0	1	LILRB2
NAIP	0	0.554328	0.178	0.041	0	1	NAIP
CPM	0	0.550256	0.17	0.049	0	1	CPM
MERTK	0	0.550158	0.168	0.02	0	1	MERTK
PLEKHO2.1	0	0.550151	0.195	0.068	0	1	PLEKHO2
PIK3AP1	0	0.545088	0.169	0.025	0	1	PIK3AP1
PRDM1.1	0	0.543979	0.169	0.066	0	1	PRDM1
GCA.1	0	0.542634	0.18	0.08	0	1	GCA
THEMIS2.1	0	0.536567	0.214	0.081	0	1	THEMIS2
RGS19.1	0	0.531969	0.274	0.175	0	1	RGS19
JAML	0	0.529792	0.129	0.019	0	1	JAML
RENBP.1	0	0.528134	0.153	0.052	0	1	RENBP
BST2.1	0	0.527845	0.555	0.382	0	1	BST2
APBB1IP.1	0	0.527789	0.223	0.067	0	1	APBB1IP
WAS.1	0	0.527266	0.186	0.047	0	1	WAS
CXorf21	0	0.523832	0.144	0.017	0	1	CXorf21
NABP1.1	0	0.520528	0.228	0.114	0	1	NABP1
EPSTI1.1	0	0.519332	0.218	0.121	0	1	EPSTI1
NEAT1	0	0.515721	0.788	0.739	0	1	NEAT1
LAT2.1	0	0.515511	0.215	0.074	0	1	LAT2
EPB41L3	0	0.51532	0.168	0.065	0	1	EPB41L3
ADORA3	0	0.515071	0.121	0.005	0	1	ADORA3
OLR1	0	0.514864	0.11	0.006	0	1	OLR1
TLR4	0	0.514788	0.161	0.022	0	1	TLR4
P2RY13	0	0.513648	0.114	0.006	0	1	P2RY13
SLAMF8	0	0.513335	0.14	0.009	0	1	SLAMF8
GM2A.1	0	0.51314	0.2	0.11	0	1	GM2A
ADAM8	0	0.512294	0.139	0.028	0	1	ADAM8
FAM105A	0	0.511789	0.176	0.043	0	1	FAM105A
BTG2.1	0	0.510869	0.27	0.169	0	1	BTG2
ACTB.1	0	0.504953	0.98	0.965	0	1	ACTB
TREM1	0	0.504459	0.115	0.01	0	1	TREM1
C3.1	0	0.502343	0.168	0.058	0	1	C3
AOAH	0	0.502299	0.16	0.015	0	1	AOAH
SLC16A10	0	0.502182	0.112	0.027	0	1	SLC16A10
STXBP2.1	0	0.502137	0.188	0.08	0	1	STXBP2
KYNU	0	0.500278	0.155	0.019	0	1	KYNU
HLA-DOA	0	0.499826	0.139	0.008	0	1	HLA-DOA
FMNL1.1	0	0.499345	0.189	0.058	0	1	FMNL1
PARVG.1	0	0.497411	0.2	0.071	0	1	PARVG
SLC43A2	0	0.49663	0.16	0.027	0	1	SLC43A2
TAGAP	0	0.496278	0.166	0.025	0	1	TAGAP
ARHGAP4.1	0	0.493709	0.187	0.059	0	1	ARHGAP4
RGS10.1	0	0.489973	0.601	0.381	0	1	RGS10
LHFPL2	0	0.489617	0.175	0.071	0	1	LHFPL2
SLC1A3	0	0.487958	0.167	0.084	0	1	SLC1A3
ETV5	0	0.484808	0.161	0.053	0	1	ETV5
TFEC.1	0	0.483776	0.175	0.045	0	1	TFEC
ABI3.1	0	0.483585	0.165	0.044	0	1	ABI3
MAP3K8	0	0.483194	0.16	0.043	0	1	MAP3K8
SYK	0	0.482321	0.172	0.059	0	1	SYK
SDSL.1	0	0.480896	0.183	0.081	0	1	SDSL
CLIC1.1	0	0.48031	0.705	0.717	0	1	CLIC1
DSE.1	0	0.480066	0.186	0.099	0	1	DSE
SLC8A1	0	0.478683	0.168	0.06	0	1	SLC8A1
EMB	0	0.478599	0.165	0.053	0	1	EMB
TNF	0	0.477805	0.124	0.024	0	1	TNF
CAMK1	0	0.475	0.184	0.082	0	1	CAMK1
TM6SF1	0	0.474745	0.15	0.016	0	1	TM6SF1
CD48.1	0	0.470161	0.217	0.061	0	1	CD48
FCHO2	0	0.466449	0.188	0.09	0	1	FCHO2
GLRX.1	0	0.461967	0.408	0.281	0	1	GLRX
PTGER4.1	0	0.457902	0.167	0.052	0	1	PTGER4
PFN1.1	0	0.457255	0.873	0.836	0	1	PFN1
RAB20	0	0.454757	0.157	0.049	0	1	RAB20
GIMAP1.1	0	0.454508	0.17	0.036	0	1	GIMAP1
GNA13.1	0	0.453145	0.185	0.101	0	1	GNA13
NCF1	0	0.452726	0.131	0.04	0	1	NCF1
PLA2G15	0	0.451679	0.17	0.071	0	1	PLA2G15
TNFAIP8.1	0	0.448043	0.214	0.114	0	1	TNFAIP8
LYL1.1	0	0.447173	0.171	0.042	0	1	LYL1
SQOR.1	0	0.446428	0.232	0.108	0	1	SQOR
DOCK2	0	0.441404	0.167	0.032	0	1	DOCK2
ALDH1A1	0	0.440975	0.12	0.02	0	1	ALDH1A1
OAS1.1	0	0.435806	0.192	0.099	0	1	OAS1
TLR2	0	0.435145	0.118	0.01	0	1	TLR2
FNBP1.1	0	0.433926	0.199	0.092	0	1	FNBP1
TRIB1	0	0.432894	0.152	0.066	0	1	TRIB1
LILRB5	0	0.427009	0.103	0.005	0	1	LILRB5
HS3ST1	0	0.42603	0.133	0.024	0	1	HS3ST1
CSTB.1	0	0.424313	0.741	0.697	0	1	CSTB
TNFSF12.1	0	0.424182	0.184	0.095	0	1	TNFSF12
CD33.1	0	0.420719	0.169	0.06	0	1	CD33
HLA-C.1	0	0.414692	0.818	0.763	0	1	HLA-C
SH2B3.1	0	0.409512	0.151	0.055	0	1	SH2B3
ADCY7	0	0.406732	0.133	0.034	0	1	ADCY7
H3F3B.1	0	0.403981	0.843	0.88	0	1	H3F3B
SORL1	0	0.397555	0.116	0.019	0	1	SORL1
ALOX5	0	0.397526	0.127	0.01	0	1	ALOX5
PLXNC1	0	0.394595	0.127	0.018	0	1	PLXNC1
POU2F2	0	0.392445	0.115	0.023	0	1	POU2F2
DRAM1	0	0.389612	0.137	0.039	0	1	DRAM1
SLC7A8	0	0.389195	0.126	0.049	0	1	SLC7A8
DOCK8.1	0	0.389054	0.161	0.047	0	1	DOCK8
ST14	0	0.388381	0.128	0.013	0	1	ST14
ARHGAP45	0	0.384601	0.137	0.033	0	1	ARHGAP45
SELPLG.1	0	0.384277	0.137	0.059	0	1	SELPLG
SLC31A2	0	0.38169	0.149	0.054	0	1	SLC31A2
TMEM51	0	0.37843	0.141	0.066	0	1	TMEM51
ADAM28	0	0.375839	0.114	0.014	0	1	ADAM28
MBP.1	0	0.374804	0.176	0.066	0	1	MBP
TLR1	0	0.374049	0.124	0.012	0	1	TLR1
CIITA	0	0.373977	0.109	0.012	0	1	CIITA
DMXL2	0	0.36976	0.143	0.056	0	1	DMXL2
GNA15.1	0	0.363939	0.144	0.057	0	1	GNA15
ARHGAP30	0	0.360302	0.135	0.029	0	1	ARHGAP30
LPXN	0	0.360218	0.124	0.038	0	1	LPXN
PTGS1	0	0.358236	0.105	0.024	0	1	PTGS1
GAPLINC	0	0.357395	0.1	0.027	0	1	GAPLINC
MX2	0	0.357076	0.123	0.047	0	1	MX2
ATP5F1E.1	0	0.356269	0.913	0.911	0	1	ATP5F1E
SIGLEC9	0	0.351301	0.112	0.008	0	1	SIGLEC9
GIMAP7.1	0	0.349915	0.192	0.068	0	1	GIMAP7
DOCK4	0	0.349649	0.14	0.063	0	1	DOCK4
SIGLEC7	0	0.349555	0.108	0.007	0	1	SIGLEC7
PFDN5.1	0	0.341339	0.837	0.845	0	1	PFDN5
DAPK1	0	0.341195	0.14	0.064	0	1	DAPK1
STAC3	0	0.337195	0.109	0.019	0	1	STAC3
INPP5D	0	0.336311	0.122	0.029	0	1	INPP5D
LMO2	0	0.333999	0.142	0.043	0	1	LMO2
HSD17B14	0	0.331742	0.1	0.036	0	1	HSD17B14
HPSE	0	0.330679	0.109	0.019	0	1	HPSE
LILRB1	0	0.329238	0.106	0.008	0	1	LILRB1
GPRIN3	0	0.327565	0.121	0.029	0	1	GPRIN3
TSPAN33	0	0.325436	0.111	0.032	0	1	TSPAN33
BTK	0	0.324534	0.123	0.028	0	1	BTK
HHEX	0	0.323712	0.106	0.024	0	1	HHEX
FBP1	0	0.321087	0.106	0.016	0	1	FBP1
PTPRJ	0	0.320793	0.122	0.048	0	1	PTPRJ
TCN2	0	0.319702	0.102	0.032	0	1	TCN2
ENTPD1	0	0.319118	0.122	0.036	0	1	ENTPD1
NFKBID	0	0.313989	0.106	0.024	0	1	NFKBID
RCSD1	0	0.308173	0.105	0.017	0	1	RCSD1
ITGA4	0	0.306629	0.165	0.08	0	1	ITGA4
NCEH1	0	0.305112	0.109	0.028	0	1	NCEH1
SEMA4A	0	0.301773	0.107	0.027	0	1	SEMA4A
SNCA	0	0.290932	0.107	0.029	0	1	SNCA
TMC6	0	0.287156	0.131	0.052	0	1	TMC6
SERPINA1.1	0	0.285324	0.27	0.135	0	1	SERPINA1
BIN2	0	0.283711	0.132	0.032	0	1	BIN2
PECAM1.1	0	0.280101	0.176	0.052	0	1	PECAM1
PIK3IP1	0	0.271548	0.128	0.048	0	1	PIK3IP1
IL17RA	0	0.265362	0.101	0.037	0	1	IL17RA
DCXR	0	-0.250012	0.221	0.42	0	1	DCXR
SLC16A1.1	0	-0.250514	0.08	0.22	0	1	SLC16A1
MORF4L1	0	-0.250565	0.529	0.688	0	1	MORF4L1
AK1	0	-0.250724	0.035	0.186	0	1	AK1
CNN2	0	-0.250804	0.133	0.289	0	1	CNN2
EMC4	0	-0.251506	0.2	0.416	0	1	EMC4
CBX3	0	-0.25178	0.299	0.492	0	1	CBX3
NCBP2-AS2	0	-0.251957	0.114	0.277	0	1	NCBP2-AS2
LAGE3	0	-0.252056	0.243	0.412	0	1	LAGE3
BMP8B.1	0	-0.252284	0.014	0.104	0	1	BMP8B
PCNA	0	-0.25261	0.155	0.313	0	1	PCNA
THRAP3	0	-0.253016	0.233	0.428	0	1	THRAP3
RFLNB	0	-0.253275	0.027	0.149	0	1	RFLNB
APOPT1.1	0	-0.253286	0.188	0.385	0	1	APOPT1
P3H3	0	-0.253296	0.012	0.135	0	1	P3H3
C5orf38	0	-0.253546	0.016	0.137	0	1	C5orf38
SLC22A17.1	0	-0.253824	0.009	0.133	0	1	SLC22A17
USP16	0	-0.253938	0.196	0.398	0	1	USP16
CETN2	0	-0.254128	0.1	0.282	0	1	CETN2
KHDRBS1	0	-0.25431	0.24	0.435	0	1	KHDRBS1
PAK1IP1	0	-0.254662	0.115	0.259	0	1	PAK1IP1
MYO10	0	-0.254716	0.037	0.172	0	1	MYO10
LEF1	0	-0.254748	0.01	0.128	0	1	LEF1
RUVBL1	0	-0.254775	0.089	0.239	0	1	RUVBL1
ERRFI1	0	-0.254803	0.046	0.166	0	1	ERRFI1
TMEM204	0	-0.255058	0.012	0.114	0	1	TMEM204
TOM1L2.1	0	-0.255104	0.024	0.124	0	1	TOM1L2
NIFK	0	-0.255136	0.194	0.376	0	1	NIFK
MRPL55	0	-0.255153	0.252	0.457	0	1	MRPL55
DGCR6L	0	-0.255172	0.184	0.384	0	1	DGCR6L
BAG2	0	-0.255398	0.033	0.176	0	1	BAG2
CHST12	0	-0.255472	0.053	0.197	0	1	CHST12
PMM1	0	-0.25564	0.067	0.236	0	1	PMM1
GOLGA2	0	-0.25568	0.103	0.273	0	1	GOLGA2
CBY1	0	-0.255688	0.041	0.206	0	1	CBY1
TXNDC15	0	-0.25585	0.117	0.289	0	1	TXNDC15
RUNX1T1	0	-0.255852	0.011	0.125	0	1	RUNX1T1
NUDT1.1	0	-0.256246	0.264	0.428	0	1	NUDT1
KLHDC2	0	-0.256279	0.075	0.236	0	1	KLHDC2
PTPRD	0	-0.256314	0.012	0.108	0	1	PTPRD
SREK1	0	-0.256502	0.159	0.339	0	1	SREK1
PSMA2	0	-0.256566	0.374	0.58	0	1	PSMA2
DLC1	0	-0.256986	0.012	0.116	0	1	DLC1
STEAP1	0	-0.257061	0.015	0.129	0	1	STEAP1
ABI2	0	-0.25758	0.059	0.209	0	1	ABI2
ADH5	0	-0.257681	0.192	0.386	0	1	ADH5
MPG	0	-0.257751	0.204	0.384	0	1	MPG
PPM1G	0	-0.257953	0.214	0.388	0	1	PPM1G
PEF1	0	-0.258773	0.114	0.297	0	1	PEF1
GPATCH4	0	-0.258796	0.106	0.272	0	1	GPATCH4
CRIPT	0	-0.258859	0.134	0.337	0	1	CRIPT
VAMP5.1	0	-0.2589	0.226	0.387	0	1	VAMP5
ANAPC5	0	-0.259127	0.145	0.313	0	1	ANAPC5
SEC23A	0	-0.25913	0.078	0.24	0	1	SEC23A
SH3PXD2A	0	-0.260129	0.055	0.201	0	1	SH3PXD2A
LSM5	0	-0.260131	0.331	0.523	0	1	LSM5
ESF1.1	0	-0.260172	0.178	0.375	0	1	ESF1
TCAF1	0	-0.260249	0.058	0.221	0	1	TCAF1
EIF3F	0	-0.26028	0.356	0.548	0	1	EIF3F
BCL7C	0	-0.260762	0.189	0.385	0	1	BCL7C
WDR34	0	-0.260971	0.028	0.173	0	1	WDR34
DYNLT3	0	-0.261193	0.141	0.294	0	1	DYNLT3
SLC39A13	0	-0.261206	0.065	0.221	0	1	SLC39A13
ARL4D.1	0	-0.261215	0.038	0.169	0	1	ARL4D
EHD2	0	-0.261237	0.014	0.142	0	1	EHD2
A1BG.1	0	-0.261337	0.172	0.321	0	1	A1BG
DDX24	0	-0.261416	0.359	0.554	0	1	DDX24
MAP7D3	0	-0.261469	0.061	0.205	0	1	MAP7D3
LTBP4	0	-0.261501	0.025	0.153	0	1	LTBP4
HMGB3	0	-0.261611	0.098	0.236	0	1	HMGB3
C8orf33	0	-0.26163	0.09	0.275	0	1	C8orf33
RAD21	0	-0.261909	0.163	0.325	0	1	RAD21
RPL21	0	-0.261992	0.968	0.98	0	1	RPL21
EDF1	0	-0.262153	0.661	0.783	0	1	EDF1
ATRAID	0	-0.262507	0.355	0.558	0	1	ATRAID
ARFGAP3	0	-0.262674	0.118	0.266	0	1	ARFGAP3
SPCS2	0	-0.262738	0.477	0.66	0	1	SPCS2
SYAP1	0	-0.263076	0.168	0.369	0	1	SYAP1
SUN1	0	-0.26308	0.046	0.175	0	1	SUN1
TMEM258	0	-0.26315	0.555	0.722	0	1	TMEM258
MRPL42	0	-0.263196	0.134	0.314	0	1	MRPL42
SLC25A4	0	-0.263281	0.045	0.194	0	1	SLC25A4
VDAC3	0	-0.263748	0.243	0.435	0	1	VDAC3
SRPK1	0	-0.263877	0.087	0.247	0	1	SRPK1
BARX1.1	0	-0.264037	0.022	0.157	0	1	BARX1
HEY1	0	-0.264212	0.023	0.114	0	1	HEY1
TPBG	0	-0.264246	0.01	0.146	0	1	TPBG
FAIM	0	-0.264488	0.057	0.216	0	1	FAIM
BICC1	0	-0.26451	0.01	0.124	0	1	BICC1
STK17A	0	-0.264995	0.074	0.187	0	1	STK17A
RAB11B	0	-0.265177	0.131	0.325	0	1	RAB11B
MRPL21	0	-0.265518	0.227	0.436	0	1	MRPL21
FBL	0	-0.265984	0.173	0.375	0	1	FBL
SMARCA4	0	-0.266376	0.108	0.259	0	1	SMARCA4
PRSS35.1	0	-0.266458	0.01	0.105	0	1	PRSS35
USP22	0	-0.266847	0.102	0.26	0	1	USP22
RNPS1	0	-0.266866	0.177	0.371	0	1	RNPS1
AAMDC	0	-0.266921	0.132	0.327	0	1	AAMDC
SMAD5	0	-0.267114	0.068	0.228	0	1	SMAD5
KNOP1	0	-0.26717	0.11	0.289	0	1	KNOP1
CDC42EP3	0	-0.267386	0.091	0.234	0	1	CDC42EP3
GPAA1	0	-0.267517	0.144	0.328	0	1	GPAA1
C11orf58	0	-0.267656	0.383	0.589	0	1	C11orf58
NENF	0	-0.267829	0.405	0.602	0	1	NENF
TMEM47	0	-0.267854	0.008	0.13	0	1	TMEM47
ABCF1	0	-0.268179	0.173	0.361	0	1	ABCF1
MINDY2.1	0	-0.268186	0.068	0.211	0	1	MINDY2
LTBP3	0	-0.26826	0.065	0.182	0	1	LTBP3
PNISR	0	-0.268314	0.306	0.506	0	1	PNISR
PODNL1	0	-0.268411	0.009	0.118	0	1	PODNL1
PPIE	0	-0.268884	0.134	0.325	0	1	PPIE
NAT14	0	-0.269064	0.029	0.185	0	1	NAT14
VDAC1	0	-0.269104	0.397	0.567	0	1	VDAC1
NDUFA10	0	-0.269269	0.225	0.406	0	1	NDUFA10
ELOF1	0	-0.269279	0.133	0.335	0	1	ELOF1
NAE1	0	-0.269389	0.082	0.265	0	1	NAE1
YIPF5	0	-0.269438	0.116	0.295	0	1	YIPF5
MRPL37	0	-0.269608	0.119	0.311	0	1	MRPL37
SLC2A4RG	0	-0.269916	0.067	0.215	0	1	SLC2A4RG
C1QTNF2	0	-0.269934	0.01	0.126	0	1	C1QTNF2
CCDC34	0	-0.270057	0.046	0.197	0	1	CCDC34
PSMB1	0	-0.27016	0.518	0.69	0	1	PSMB1
HRAS	0	-0.270262	0.108	0.29	0	1	HRAS
C21orf59	0	-0.270316	0.095	0.258	0	1	C21orf59
GAS1	0	-0.270321	0.013	0.104	0	1	GAS1
ILF3-AS1.1	0	-0.270958	0.1	0.237	0	1	ILF3-AS1
EIF5B	0	-0.271009	0.331	0.551	0	1	EIF5B
LSM1	0	-0.271231	0.17	0.373	0	1	LSM1
MMP23B	0	-0.271248	0.008	0.104	0	1	MMP23B
DNAJC19	0	-0.271387	0.186	0.378	0	1	DNAJC19
CCDC3	0	-0.271467	0.027	0.15	0	1	CCDC3
ORMDL1	0	-0.271483	0.207	0.393	0	1	ORMDL1
SMC2	0	-0.271518	0.097	0.23	0	1	SMC2
EML4	0	-0.27166	0.13	0.278	0	1	EML4
PXMP2	0	-0.271786	0.045	0.211	0	1	PXMP2
AUTS2	0	-0.272011	0.017	0.149	0	1	AUTS2
OPTN	0	-0.272078	0.049	0.17	0	1	OPTN
LAYN	0	-0.272095	0.011	0.122	0	1	LAYN
SVIL	0	-0.272176	0.027	0.134	0	1	SVIL
WLS.1	0	-0.272462	0.082	0.255	0	1	WLS
DNAJC1	0	-0.272558	0.173	0.361	0	1	DNAJC1
RPA2	0	-0.272869	0.124	0.305	0	1	RPA2
MIA3.1	0	-0.273117	0.118	0.267	0	1	MIA3
HOOK2.1	0	-0.273678	0.053	0.19	0	1	HOOK2
HOXA10	0	-0.273847	0.015	0.153	0	1	HOXA10
SNRNP40	0	-0.273881	0.106	0.278	0	1	SNRNP40
PIGT	0	-0.27394	0.186	0.369	0	1	PIGT
RAMP1.1	0	-0.273972	0.04	0.151	0	1	RAMP1
CDH2.1	0	-0.274009	0.017	0.141	0	1	CDH2
PGRMC2	0	-0.274442	0.09	0.27	0	1	PGRMC2
SCFD1.1	0	-0.274616	0.138	0.308	0	1	SCFD1
CYHR1.1	0	-0.274783	0.109	0.272	0	1	CYHR1
RPL26L1	0	-0.27489	0.245	0.447	0	1	RPL26L1
SMTN	0	-0.27534	0.019	0.136	0	1	SMTN
ATP5F1D	0	-0.275502	0.527	0.696	0	1	ATP5F1D
TERF1	0	-0.275546	0.111	0.3	0	1	TERF1
ZNF428	0	-0.276078	0.198	0.403	0	1	ZNF428
METRN	0	-0.276278	0.075	0.228	0	1	METRN
HDGF	0	-0.276288	0.159	0.335	0	1	HDGF
ZFYVE21	0	-0.276314	0.09	0.264	0	1	ZFYVE21
SNHG19.1	0	-0.276479	0.028	0.165	0	1	SNHG19
SYCE1L	0	-0.276619	0.026	0.142	0	1	SYCE1L
TMEM11	0	-0.276715	0.126	0.311	0	1	TMEM11
THEM4	0	-0.277623	0.043	0.172	0	1	THEM4
SDF4	0	-0.278069	0.223	0.426	0	1	SDF4
TOMM40	0	-0.278138	0.152	0.326	0	1	TOMM40
BMP1	0	-0.278651	0.023	0.158	0	1	BMP1
SATB2.1	0	-0.278667	0.023	0.133	0	1	SATB2
MRPS11	0	-0.278759	0.165	0.357	0	1	MRPS11
CSNK2B.1	0	-0.279065	0.351	0.561	0	1	CSNK2B
MYO6	0	-0.279174	0.021	0.124	0	1	MYO6
FGFR3.1	0	-0.279199	0.015	0.116	0	1	FGFR3
ACBD3	0	-0.279234	0.168	0.353	0	1	ACBD3
NDUFC2	0	-0.279311	0.488	0.673	0	1	NDUFC2
MAZ	0	-0.279493	0.145	0.318	0	1	MAZ
IFI27L1	0	-0.279501	0.079	0.251	0	1	IFI27L1
MRPL20	0	-0.279696	0.395	0.59	0	1	MRPL20
MRPS33	0	-0.28058	0.236	0.449	0	1	MRPS33
FUNDC2	0	-0.28075	0.202	0.397	0	1	FUNDC2
DDX1	0	-0.280856	0.131	0.325	0	1	DDX1
OAT	0	-0.281233	0.122	0.303	0	1	OAT
ERGIC3	0	-0.282187	0.235	0.457	0	1	ERGIC3
PRKRA	0	-0.282228	0.091	0.274	0	1	PRKRA
CDKN2D	0	-0.282274	0.03	0.165	0	1	CDKN2D
PHLDA3	0	-0.282335	0.037	0.159	0	1	PHLDA3
DSEL	0	-0.28244	0.017	0.146	0	1	DSEL
IMPAD1	0	-0.282511	0.087	0.267	0	1	IMPAD1
ETS1	0	-0.28267	0.028	0.122	0	1	ETS1
SNRNP200	0	-0.283704	0.125	0.28	0	1	SNRNP200
UFD1	0	-0.283781	0.206	0.405	0	1	UFD1
SAMD11	0	-0.283843	0.015	0.134	0	1	SAMD11
STRAP	0	-0.283895	0.184	0.383	0	1	STRAP
IARS	0	-0.283924	0.064	0.22	0	1	IARS
MRFAP1	0	-0.283932	0.326	0.532	0	1	MRFAP1
C1orf123	0	-0.284	0.172	0.38	0	1	C1orf123
ADAMTS2	0	-0.284155	0.011	0.123	0	1	ADAMTS2
SUMO2	0	-0.28428	0.618	0.754	0	1	SUMO2
WDR60	0	-0.284794	0.064	0.227	0	1	WDR60
ACTR10	0	-0.284879	0.153	0.365	0	1	ACTR10
DYNC1LI2	0	-0.285269	0.12	0.3	0	1	DYNC1LI2
PDAP1	0	-0.285615	0.226	0.421	0	1	PDAP1
MIR4458HG.1	0	-0.285662	0.074	0.242	0	1	MIR4458HG
SGCD	0	-0.285975	0.011	0.145	0	1	SGCD
DYNLT1	0	-0.286019	0.332	0.539	0	1	DYNLT1
PSMA5	0	-0.28607	0.292	0.484	0	1	PSMA5
RAI14	0	-0.286155	0.032	0.171	0	1	RAI14
STX10.1	0	-0.286202	0.181	0.353	0	1	STX10
COA4	0	-0.286271	0.208	0.404	0	1	COA4
UFC1.1	0	-0.286638	0.374	0.562	0	1	UFC1
BET1	0	-0.286953	0.086	0.278	0	1	BET1
EIF4A1	0	-0.287096	0.38	0.573	0	1	EIF4A1
SNU13	0	-0.287313	0.457	0.646	0	1	SNU13
NDUFB10	0	-0.287515	0.444	0.62	0	1	NDUFB10
ZEB1	0	-0.287736	0.022	0.145	0	1	ZEB1
ITGAE	0	-0.287876	0.143	0.326	0	1	ITGAE
USP11	0	-0.288504	0.057	0.209	0	1	USP11
PRKCSH	0	-0.288655	0.152	0.34	0	1	PRKCSH
INTU.1	0	-0.289105	0.029	0.156	0	1	INTU
BCAR1	0	-0.289146	0.014	0.158	0	1	BCAR1
BOLA3	0	-0.289253	0.207	0.393	0	1	BOLA3
TMA7	0	-0.289416	0.687	0.828	0	1	TMA7
EIF5A	0	-0.289609	0.354	0.534	0	1	EIF5A
ZCCHC11	0	-0.289719	0.089	0.24	0	1	ZCCHC11
[truncated: 11,704 more rows]
