# Supplementary material for: Single-cell RNA datasets and bulk RNA datasets analysis demonstrated C1Q+ tumor-associated macrophage as a major and antitumor immune cell population in osteosarcoma
Source: Front Immunol. 2023 Feb 6;14:911368. doi: 10.3389/fimmu.2023.911368 (PMC9939514; doi:10.3389/fimmu.2023.911368)
Supplement: Supplementary file 7 [file Table_2.xlsx]

## Sheet: cluster1 markers
	p_val	avg_log2FC	pct.1	pct.2	p_val_adj	cluster	gene
SELENOP	0	1.30697	0.847	0.502	0	C1Q+ TAMs	SELENOP
C1QB	0	1.20316	0.959	0.653	0	C1Q+ TAMs	C1QB
APOE	0	1.19496	0.948	0.752	0	C1Q+ TAMs	APOE
LGMN	0	1.18894	0.77	0.448	0	C1Q+ TAMs	LGMN
SLC40A1	0	1.17862	0.482	0.203	0	C1Q+ TAMs	SLC40A1
APOC1	0	1.12883	0.829	0.568	0	C1Q+ TAMs	APOC1
FOLR2	0	1.07805	0.714	0.363	0	C1Q+ TAMs	FOLR2
C1QA	0	1.06823	0.977	0.728	0	C1Q+ TAMs	C1QA
C1QC	0	1.05039	0.928	0.612	0	C1Q+ TAMs	C1QC
MS4A4A	0	0.999702	0.662	0.355	0	C1Q+ TAMs	MS4A4A
LIPA	0	0.965821	0.556	0.291	0	C1Q+ TAMs	LIPA
CTSD	0	0.90801	0.902	0.719	0	C1Q+ TAMs	CTSD
TMEM176B	0	0.895061	0.656	0.369	0	C1Q+ TAMs	TMEM176B
MS4A7	0	0.868087	0.725	0.48	0	C1Q+ TAMs	MS4A7
TREM2	0	0.834259	0.667	0.377	0	C1Q+ TAMs	TREM2
CTSB	0	0.822809	0.908	0.757	0	C1Q+ TAMs	CTSB
GPNMB	0	0.818857	0.664	0.396	0	C1Q+ TAMs	GPNMB
CTSL	0	0.808115	0.683	0.452	0	C1Q+ TAMs	CTSL
GPR34	0	0.805724	0.535	0.26	0	C1Q+ TAMs	GPR34
DAB2	0	0.80453	0.694	0.438	0	C1Q+ TAMs	DAB2
FTL	0	0.789756	1	1	0	C1Q+ TAMs	FTL
ASAH1	0	0.735164	0.686	0.484	0	C1Q+ TAMs	ASAH1
FCGRT	0	0.734984	0.847	0.676	0	C1Q+ TAMs	FCGRT
PLD3	0	0.722755	0.714	0.46	0	C1Q+ TAMs	PLD3
PSAP	0	0.713079	0.961	0.852	0	C1Q+ TAMs	PSAP
RNASE1	0	0.671624	0.826	0.594	0	C1Q+ TAMs	RNASE1
CD68	0	0.669318	0.78	0.593	0	C1Q+ TAMs	CD68
CD14	0	0.666147	0.863	0.682	0	C1Q+ TAMs	CD14
NPC2	0	0.594268	0.965	0.847	0	C1Q+ TAMs	NPC2
ITM2B	0	0.566177	0.919	0.804	0	C1Q+ TAMs	ITM2B
CD63	0	0.532504	0.955	0.874	0	C1Q+ TAMs	CD63
TYROBP	0	0.461445	0.986	0.932	0	C1Q+ TAMs	TYROBP
RPS18	0	-0.449165	0.978	0.982	0	C1Q+ TAMs	RPS18
SLCO2B1	1.47832e-296	0.662223	0.454	0.22	4.85835e-292	C1Q+ TAMs	SLCO2B1
FCGR2A	3.13555e-296	0.695003	0.703	0.497	1.03047e-291	C1Q+ TAMs	FCGR2A
MSR1	4.26641e-293	0.64925	0.613	0.369	1.40211e-288	C1Q+ TAMs	MSR1
CTSZ	8.46087e-283	0.730114	0.77	0.617	2.78058e-278	C1Q+ TAMs	CTSZ
FCER1G	8.36647e-282	0.472839	0.943	0.838	2.74956e-277	C1Q+ TAMs	FCER1G
AKR1B1	3.5817e-278	0.712005	0.486	0.261	1.17709e-273	C1Q+ TAMs	AKR1B1
RPL32	1.47923e-277	-0.415848	0.959	0.965	4.86135e-273	C1Q+ TAMs	RPL32
GYPC	3.08499e-273	0.669128	0.586	0.349	1.01385e-268	C1Q+ TAMs	GYPC
MS4A6A	2.03079e-271	0.593359	0.781	0.558	6.674e-267	C1Q+ TAMs	MS4A6A
TMEM176A	1.36643e-270	0.681482	0.445	0.221	4.49064e-266	C1Q+ TAMs	TMEM176A
FUCA1	1.22073e-266	0.673762	0.343	0.144	4.01181e-262	C1Q+ TAMs	FUCA1
RPL18A	3.48486e-263	-0.423784	0.938	0.94	1.14526e-258	C1Q+ TAMs	RPL18A
PLA2G7	7.99801e-260	0.873778	0.334	0.142	2.62847e-255	C1Q+ TAMs	PLA2G7
CD74	8.90945e-257	0.468715	0.991	0.951	2.928e-252	C1Q+ TAMs	CD74
GRN	4.31538e-256	0.519643	0.808	0.669	1.41821e-251	C1Q+ TAMs	GRN
TMEM37	3.22079e-252	0.526149	0.277	0.097	1.05848e-247	C1Q+ TAMs	TMEM37
CREG1	8.92159e-245	0.61225	0.556	0.351	2.93199e-240	C1Q+ TAMs	CREG1
C2	6.55335e-244	0.558362	0.336	0.141	2.15369e-239	C1Q+ TAMs	C2
HLA-DMA	1.8621e-240	0.533188	0.797	0.615	6.11961e-236	C1Q+ TAMs	HLA-DMA
RPL35A	6.11972e-238	-0.4569	0.9	0.906	2.01119e-233	C1Q+ TAMs	RPL35A
NPL	6.9963e-238	0.599654	0.392	0.193	2.29927e-233	C1Q+ TAMs	NPL
FCN1	1.39276e-237	-1.14434	0.028	0.166	4.57716e-233	C1Q+ TAMs	FCN1
RPS8	1.08117e-233	-0.386184	0.952	0.949	3.55316e-229	C1Q+ TAMs	RPS8
VSIG4	1.9257e-233	0.692101	0.517	0.304	6.32862e-229	C1Q+ TAMs	VSIG4
C3AR1	2.90426e-230	0.596248	0.448	0.244	9.54456e-226	C1Q+ TAMs	C3AR1
TMSB4X	1.1043e-227	0.27381	1	0.997	3.62918e-223	C1Q+ TAMs	TMSB4X
A2M	8.84873e-227	0.577765	0.584	0.37	2.90805e-222	C1Q+ TAMs	A2M
CD163	5.09714e-221	0.581904	0.532	0.318	1.67512e-216	C1Q+ TAMs	CD163
HLA-DRB1	2.13562e-219	0.472684	0.969	0.889	7.01852e-215	C1Q+ TAMs	HLA-DRB1
RPL13	4.486e-219	-0.352104	0.977	0.977	1.47428e-214	C1Q+ TAMs	RPL13
IGF1	3.76917e-217	0.475775	0.247	0.086	1.2387e-212	C1Q+ TAMs	IGF1
CFD	1.50578e-216	0.707472	0.532	0.332	4.94858e-212	C1Q+ TAMs	CFD
HLA-DRA	2.65961e-216	0.36538	0.989	0.937	8.74054e-212	C1Q+ TAMs	HLA-DRA
CTSC	2.63859e-213	0.596216	0.674	0.507	8.67147e-209	C1Q+ TAMs	CTSC
RPL11	3.95694e-213	-0.356049	0.955	0.96	1.30041e-208	C1Q+ TAMs	RPL11
HLA-DPA1	9.36925e-213	0.43842	0.94	0.833	3.07911e-208	C1Q+ TAMs	HLA-DPA1
LY96	9.40274e-213	0.552879	0.675	0.479	3.09012e-208	C1Q+ TAMs	LY96
PLTP	2.1775e-205	0.611194	0.54	0.328	7.15615e-201	C1Q+ TAMs	PLTP
IGSF6	8.02214e-204	0.722951	0.584	0.413	2.6364e-199	C1Q+ TAMs	IGSF6
HLA-DMB	3.12441e-198	0.572006	0.619	0.42	1.02681e-193	C1Q+ TAMs	HLA-DMB
BLVRB	3.81014e-197	0.534453	0.656	0.487	1.25216e-192	C1Q+ TAMs	BLVRB
RPS7	3.94682e-192	-0.431872	0.861	0.863	1.29708e-187	C1Q+ TAMs	RPS7
RPS23	1.73259e-191	-0.379487	0.946	0.943	5.694e-187	C1Q+ TAMs	RPS23
RPS3	1.29124e-190	-0.394316	0.914	0.917	4.24352e-186	C1Q+ TAMs	RPS3
RPL26	1.31671e-189	-0.435167	0.946	0.955	4.32722e-185	C1Q+ TAMs	RPL26
RPL8	2.5495e-189	-0.375096	0.919	0.926	8.37869e-185	C1Q+ TAMs	RPL8
RPL37	2.80744e-187	-0.465075	0.89	0.898	9.22637e-183	C1Q+ TAMs	RPL37
ALDH1A1	5.92102e-187	0.443016	0.191	0.06	1.94588e-182	C1Q+ TAMs	ALDH1A1
CTSS	5.96884e-187	0.45775	0.758	0.618	1.9616e-182	C1Q+ TAMs	CTSS
LILRB5	2.02689e-183	0.360788	0.17	0.047	6.66116e-179	C1Q+ TAMs	LILRB5
RPL36	5.02357e-181	-0.360126	0.926	0.929	1.65095e-176	C1Q+ TAMs	RPL36
RPS15A	7.91834e-180	-0.38249	0.937	0.932	2.60228e-175	C1Q+ TAMs	RPS15A
OTOA	1.04896e-179	0.450904	0.23	0.087	3.44732e-175	C1Q+ TAMs	OTOA
ADAP2	1.4942e-179	0.500581	0.48	0.299	4.91056e-175	C1Q+ TAMs	ADAP2
HLA-DPB1	3.59647e-179	0.349975	0.933	0.817	1.18195e-174	C1Q+ TAMs	HLA-DPB1
CYBA	7.3056e-178	0.315176	0.948	0.875	2.40091e-173	C1Q+ TAMs	CYBA
TSPAN4	2.58882e-177	0.547171	0.448	0.276	8.50789e-173	C1Q+ TAMs	TSPAN4
RPS15	2.67e-176	-0.337197	0.972	0.971	8.77467e-172	C1Q+ TAMs	RPS15
RPS24	3.29716e-175	-0.341532	0.94	0.947	1.08358e-170	C1Q+ TAMs	RPS24
RPL29	1.51863e-174	-0.368835	0.885	0.887	4.99082e-170	C1Q+ TAMs	RPL29
S100A6	2.80068e-174	-0.468894	0.885	0.901	9.20416e-170	C1Q+ TAMs	S100A6
MARCKS	2.10564e-171	0.424991	0.78	0.615	6.91998e-167	C1Q+ TAMs	MARCKS
PRDX1	1.05331e-170	0.476162	0.804	0.664	3.4616e-166	C1Q+ TAMs	PRDX1
RPL41	1.14186e-165	-0.301144	0.986	0.989	3.75261e-161	C1Q+ TAMs	RPL41
FCGR1A	3.27043e-165	0.533414	0.476	0.295	1.07479e-160	C1Q+ TAMs	FCGR1A
S100A10	5.63309e-165	-0.567333	0.79	0.823	1.85126e-160	C1Q+ TAMs	S100A10
RPL34	1.06832e-164	-0.421994	0.979	0.975	3.51094e-160	C1Q+ TAMs	RPL34
AIF1	1.73414e-164	0.342375	0.931	0.823	5.69907e-160	C1Q+ TAMs	AIF1
RPL39	5.9506e-161	-0.346347	0.972	0.967	1.95561e-156	C1Q+ TAMs	RPL39
FABP3	4.49661e-160	0.384616	0.183	0.063	1.47777e-155	C1Q+ TAMs	FABP3
HMOX1	1.5281e-159	0.681876	0.609	0.438	5.02195e-155	C1Q+ TAMs	HMOX1
MAF	5.36574e-158	0.48225	0.453	0.273	1.7634e-153	C1Q+ TAMs	MAF
STAB1	1.00864e-156	0.421302	0.579	0.388	3.31478e-152	C1Q+ TAMs	STAB1
RPL37A	1.90244e-154	-0.454907	0.916	0.911	6.25216e-150	C1Q+ TAMs	RPL37A
EPHX1	8.33461e-153	0.394049	0.201	0.077	2.73908e-148	C1Q+ TAMs	EPHX1
S100A4	2.54685e-150	-0.44633	0.87	0.887	8.36998e-146	C1Q+ TAMs	S100A4
PTMA	3.33654e-150	-0.360894	0.968	0.966	1.09652e-145	C1Q+ TAMs	PTMA
CAPG	8.13419e-150	0.464889	0.73	0.591	2.67322e-145	C1Q+ TAMs	CAPG
RPS27	9.79874e-150	-0.378025	0.976	0.97	3.22026e-145	C1Q+ TAMs	RPS27
NUPR1	1.17013e-149	0.317068	0.459	0.28	3.84553e-145	C1Q+ TAMs	NUPR1
SDCBP	2.05736e-148	0.452608	0.686	0.542	6.76132e-144	C1Q+ TAMs	SDCBP
HLA-E	1.87126e-147	0.439412	0.725	0.604	6.14971e-143	C1Q+ TAMs	HLA-E
RPS2	5.11027e-147	-0.311586	0.964	0.965	1.67944e-142	C1Q+ TAMs	RPS2
LGALS3	5.03447e-145	0.546938	0.698	0.568	1.65453e-140	C1Q+ TAMs	LGALS3
FCGR3A	9.33469e-142	0.531482	0.507	0.34	3.06775e-137	C1Q+ TAMs	FCGR3A
CD9	1.01551e-141	0.518289	0.654	0.503	3.33738e-137	C1Q+ TAMs	CD9
CD59	1.02776e-141	0.395426	0.37	0.211	3.37764e-137	C1Q+ TAMs	CD59
RPL28	2.99968e-141	-0.278382	0.965	0.963	9.85813e-137	C1Q+ TAMs	RPL28
CTSA	1.45017e-140	0.44478	0.504	0.349	4.76584e-136	C1Q+ TAMs	CTSA
RPS21	4.57101e-139	-0.408888	0.784	0.796	1.50222e-134	C1Q+ TAMs	RPS21
RPS19	2.2065e-138	-0.282357	0.972	0.97	7.25143e-134	C1Q+ TAMs	RPS19
MFSD1	3.4192e-138	0.424574	0.469	0.311	1.12369e-133	C1Q+ TAMs	MFSD1
DNASE2	8.78089e-138	0.442814	0.285	0.147	2.88575e-133	C1Q+ TAMs	DNASE2
RPS6	1.43847e-136	-0.307677	0.927	0.928	4.72739e-132	C1Q+ TAMs	RPS6
BRI3	3.41318e-136	0.400009	0.741	0.606	1.12171e-131	C1Q+ TAMs	BRI3
CD84	3.43213e-135	0.444528	0.385	0.237	1.12793e-130	C1Q+ TAMs	CD84
LAMP2	2.50292e-134	0.443418	0.456	0.305	8.22561e-130	C1Q+ TAMs	LAMP2
LAMP1	6.55869e-134	0.39935	0.459	0.299	2.15545e-129	C1Q+ TAMs	LAMP1
RPS14	8.28155e-134	-0.275425	0.971	0.969	2.72165e-129	C1Q+ TAMs	RPS14
NINJ1	8.20433e-133	0.408187	0.509	0.34	2.69627e-128	C1Q+ TAMs	NINJ1
SAT1	3.15232e-131	0.278017	0.95	0.889	1.03598e-126	C1Q+ TAMs	SAT1
GAL3ST4	2.14247e-130	0.359448	0.243	0.114	7.04102e-126	C1Q+ TAMs	GAL3ST4
RPS3A	2.32046e-130	-0.379847	0.907	0.9	7.62596e-126	C1Q+ TAMs	RPS3A
CPM	2.45657e-130	0.418832	0.238	0.113	8.07328e-126	C1Q+ TAMs	CPM
RPL35	8.2055e-130	-0.2996	0.948	0.952	2.69666e-125	C1Q+ TAMs	RPL35
GLUL	4.48631e-129	0.480133	0.667	0.519	1.47438e-124	C1Q+ TAMs	GLUL
CD81	2.89492e-127	0.507242	0.604	0.477	9.51386e-123	C1Q+ TAMs	CD81
VCAN	2.68277e-126	-0.952466	0.094	0.211	8.81665e-122	C1Q+ TAMs	VCAN
MGLL	1.66332e-125	0.364265	0.224	0.105	5.46632e-121	C1Q+ TAMs	MGLL
RPL14	2.6996e-125	-0.352788	0.843	0.84	8.87196e-121	C1Q+ TAMs	RPL14
RPL24	8.65676e-125	-0.352428	0.835	0.836	2.84496e-120	C1Q+ TAMs	RPL24
IQGAP2	1.48476e-124	0.390241	0.342	0.201	4.87953e-120	C1Q+ TAMs	IQGAP2
LILRB4	1.31309e-122	0.423381	0.331	0.191	4.31535e-118	C1Q+ TAMs	LILRB4
HEXA	1.1201e-121	0.399858	0.455	0.311	3.68111e-117	C1Q+ TAMs	HEXA
RPL3	7.31363e-121	-0.322689	0.899	0.889	2.40355e-116	C1Q+ TAMs	RPL3
SNX6	8.53399e-120	0.403071	0.532	0.391	2.80461e-115	C1Q+ TAMs	SNX6
MCOLN1	7.90961e-119	0.369336	0.302	0.17	2.59941e-114	C1Q+ TAMs	MCOLN1
HNMT	1.01797e-118	0.379949	0.52	0.367	3.34544e-114	C1Q+ TAMs	HNMT
RPS9	1.18395e-118	-0.290122	0.928	0.918	3.89094e-114	C1Q+ TAMs	RPS9
HSD17B14	2.56641e-118	0.272795	0.153	0.056	8.43425e-114	C1Q+ TAMs	HSD17B14
MRC1	6.7364e-118	0.452616	0.362	0.218	2.21385e-113	C1Q+ TAMs	MRC1
RPL18	1.44804e-117	-0.30395	0.878	0.869	4.75885e-113	C1Q+ TAMs	RPL18
RPL23A	1.6751e-115	-0.335707	0.889	0.892	5.50506e-111	C1Q+ TAMs	RPL23A
RPL10A	1.7974e-115	-0.363123	0.828	0.825	5.90699e-111	C1Q+ TAMs	RPL10A
KCNMA1	2.83519e-115	0.364772	0.189	0.082	9.31756e-111	C1Q+ TAMs	KCNMA1
MPP1	5.11331e-115	0.373254	0.342	0.206	1.68044e-110	C1Q+ TAMs	MPP1
NRP1	6.46112e-115	0.348102	0.325	0.188	2.12338e-110	C1Q+ TAMs	NRP1
LTC4S	2.06872e-114	0.404045	0.43	0.28	6.79865e-110	C1Q+ TAMs	LTC4S
CD28	1.78261e-113	0.250358	0.145	0.052	5.85836e-109	C1Q+ TAMs	CD28
VAT1	5.93778e-112	0.281485	0.233	0.115	1.95139e-107	C1Q+ TAMs	VAT1
LAIR1	5.32195e-110	0.34503	0.435	0.29	1.749e-105	C1Q+ TAMs	LAIR1
ADORA3	8.64881e-110	0.297308	0.177	0.075	2.84235e-105	C1Q+ TAMs	ADORA3
VAMP8	1.45423e-109	0.330167	0.782	0.651	4.77917e-105	C1Q+ TAMs	VAMP8
LITAF	2.74714e-109	0.388225	0.532	0.39	9.02821e-105	C1Q+ TAMs	LITAF
RPS27A	4.36967e-109	-0.25069	0.959	0.957	1.43605e-104	C1Q+ TAMs	RPS27A
CD52	8.25776e-109	-0.897542	0.119	0.226	2.71383e-104	C1Q+ TAMs	CD52
AP1B1	4.30066e-108	0.319011	0.335	0.2	1.41337e-103	C1Q+ TAMs	AP1B1
LAPTM5	1.70469e-107	0.295539	0.844	0.736	5.60228e-103	C1Q+ TAMs	LAPTM5
FPR3	2.05507e-107	0.378269	0.396	0.258	6.75379e-103	C1Q+ TAMs	FPR3
FCHO2	2.5409e-105	0.307358	0.251	0.135	8.35041e-101	C1Q+ TAMs	FCHO2
ATP6V0E1	7.31156e-105	0.292572	0.77	0.66	2.40287e-100	C1Q+ TAMs	ATP6V0E1
CCL18	1.70399e-104	1.09215	0.122	0.042	5.6e-100	C1Q+ TAMs	CCL18
RPL10	4.30741e-104	-0.261739	0.985	0.986	1.41559e-99	C1Q+ TAMs	RPL10
C1orf54	6.07742e-103	0.31074	0.378	0.239	1.99728e-98	C1Q+ TAMs	C1orf54
RPS28	6.78566e-103	-0.281894	0.955	0.948	2.23004e-98	C1Q+ TAMs	RPS28
RPL5	1.07517e-102	-0.357234	0.828	0.816	3.53343e-98	C1Q+ TAMs	RPL5
TMIGD3	1.1337e-102	0.480892	0.212	0.105	3.7258e-98	C1Q+ TAMs	TMIGD3
UCP2	6.17715e-102	0.421714	0.43	0.302	2.03006e-97	C1Q+ TAMs	UCP2
SDC3	1.06041e-101	0.276549	0.211	0.102	3.48493e-97	C1Q+ TAMs	SDC3
RPL22	2.81588e-100	-0.314248	0.848	0.838	9.25409e-96	C1Q+ TAMs	RPL22
CXCL16	6.16503e-100	0.318941	0.43	0.29	2.02608e-95	C1Q+ TAMs	CXCL16
ACP2	1.42128e-99	0.297851	0.228	0.118	4.67088e-95	C1Q+ TAMs	ACP2
TCN2	2.03369e-98	0.286983	0.15	0.062	6.68352e-94	C1Q+ TAMs	TCN2
GLMP	3.22055e-98	0.299464	0.223	0.115	1.0584e-93	C1Q+ TAMs	GLMP
RNF13	5.2697e-98	0.337148	0.41	0.276	1.73183e-93	C1Q+ TAMs	RNF13
CALM3	1.69307e-97	0.367817	0.595	0.462	5.56409e-93	C1Q+ TAMs	CALM3
LY86	1.80627e-97	0.363929	0.454	0.319	5.93612e-93	C1Q+ TAMs	LY86
RENBP	8.43626e-97	0.322902	0.21	0.106	2.77249e-92	C1Q+ TAMs	RENBP
LGALS2	1.1737e-96	-0.726322	0.076	0.165	3.85725e-92	C1Q+ TAMs	LGALS2
GPR137B	2.12931e-96	0.327131	0.23	0.122	6.99776e-92	C1Q+ TAMs	GPR137B
HLA-A	1.45003e-95	0.283848	0.914	0.846	4.76538e-91	C1Q+ TAMs	HLA-A
HLA-DQA1	6.06782e-95	0.362917	0.669	0.534	1.99413e-90	C1Q+ TAMs	HLA-DQA1
SLC38A6	8.30425e-95	0.296522	0.199	0.099	2.72911e-90	C1Q+ TAMs	SLC38A6
MAFB	9.18713e-95	0.313229	0.662	0.511	3.01926e-90	C1Q+ TAMs	MAFB
CLEC10A	1.70429e-94	-0.749917	0.039	0.114	5.60097e-90	C1Q+ TAMs	CLEC10A
CD53	1.71052e-94	0.32559	0.567	0.439	5.62146e-90	C1Q+ TAMs	CD53
RPL6	2.31911e-94	-0.297327	0.852	0.842	7.62151e-90	C1Q+ TAMs	RPL6
VMO1	3.41927e-94	0.319589	0.289	0.167	1.12371e-89	C1Q+ TAMs	VMO1
PLAU	3.85144e-94	0.380653	0.332	0.207	1.26574e-89	C1Q+ TAMs	PLAU
RPS4X	6.55272e-94	-0.279784	0.933	0.928	2.15348e-89	C1Q+ TAMs	RPS4X
RAB42	6.76386e-94	0.250973	0.145	0.06	2.22287e-89	C1Q+ TAMs	RAB42
GNPDA1	1.35443e-93	0.321465	0.293	0.175	4.4512e-89	C1Q+ TAMs	GNPDA1
HLA-DQB1	1.59782e-92	0.270802	0.803	0.673	5.25107e-88	C1Q+ TAMs	HLA-DQB1
AP2A2	4.3561e-92	0.298354	0.278	0.162	1.43159e-87	C1Q+ TAMs	AP2A2
SCPEP1	1.14212e-91	0.35707	0.331	0.213	3.75348e-87	C1Q+ TAMs	SCPEP1
TMBIM6	4.55587e-91	0.292955	0.718	0.609	1.49724e-86	C1Q+ TAMs	TMBIM6
MERTK	9.31661e-91	0.303345	0.225	0.12	3.06181e-86	C1Q+ TAMs	MERTK
RPL30	1.44856e-90	-0.550475	0.903	0.895	4.76055e-86	C1Q+ TAMs	RPL30
PMP22	2.54931e-90	0.294441	0.324	0.199	8.37804e-86	C1Q+ TAMs	PMP22
RPL7	7.94201e-90	-0.398453	0.929	0.932	2.61006e-85	C1Q+ TAMs	RPL7
TIMP2	1.07927e-88	0.385665	0.513	0.402	3.54692e-84	C1Q+ TAMs	TIMP2
GAPLINC	1.97032e-88	0.263247	0.145	0.062	6.47525e-84	C1Q+ TAMs	GAPLINC
AKR1A1	4.10096e-88	0.36285	0.503	0.381	1.34774e-83	C1Q+ TAMs	AKR1A1
PILRA	9.527e-88	0.348838	0.352	0.232	3.13095e-83	C1Q+ TAMs	PILRA
ARHGAP18	3.04624e-87	0.328758	0.445	0.319	1.00112e-82	C1Q+ TAMs	ARHGAP18
SMS	5.64503e-87	0.330111	0.399	0.275	1.85518e-82	C1Q+ TAMs	SMS
CPVL	8.74948e-87	0.346647	0.515	0.383	2.87543e-82	C1Q+ TAMs	CPVL
RPS29	1.83575e-86	-0.317442	0.927	0.921	6.03301e-82	C1Q+ TAMs	RPS29
GAS6	5.40981e-86	0.277446	0.268	0.157	1.77788e-81	C1Q+ TAMs	GAS6
SDS	1.17072e-85	0.386506	0.247	0.14	3.84745e-81	C1Q+ TAMs	SDS
RNF130	1.55264e-85	0.335664	0.49	0.371	5.10261e-81	C1Q+ TAMs	RNF130
IDH1	2.03046e-85	0.286421	0.261	0.151	6.6729e-81	C1Q+ TAMs	IDH1
GM2A	2.10104e-85	0.280273	0.259	0.151	6.90485e-81	C1Q+ TAMs	GM2A
RPS5	7.06296e-85	-0.295423	0.847	0.828	2.32117e-80	C1Q+ TAMs	RPS5
HPGDS	1.21738e-84	0.343733	0.212	0.113	4.00079e-80	C1Q+ TAMs	HPGDS
RPS13	1.49253e-84	-0.268869	0.921	0.902	4.90504e-80	C1Q+ TAMs	RPS13
RNASET2	3.07889e-84	0.299437	0.68	0.568	1.01185e-79	C1Q+ TAMs	RNASET2
ME1	5.14847e-84	0.26152	0.123	0.049	1.69199e-79	C1Q+ TAMs	ME1
GAA	7.58565e-84	0.273856	0.308	0.193	2.49295e-79	C1Q+ TAMs	GAA
ATP6V1F	2.38521e-82	0.282725	0.725	0.609	7.83876e-78	C1Q+ TAMs	ATP6V1F
ATP6V0B	5.4839e-82	0.280677	0.741	0.636	1.80223e-77	C1Q+ TAMs	ATP6V0B
DHRS7	5.7648e-82	0.307997	0.384	0.267	1.89454e-77	C1Q+ TAMs	DHRS7
ABCA1	1.3932e-81	0.251969	0.278	0.165	4.57861e-77	C1Q+ TAMs	ABCA1
NACA	4.93064e-80	-0.297773	0.829	0.813	1.62041e-75	C1Q+ TAMs	NACA
TPP1	5.38243e-80	0.311943	0.461	0.338	1.76888e-75	C1Q+ TAMs	TPP1
SMIM30	6.7826e-80	0.318744	0.339	0.222	2.22903e-75	C1Q+ TAMs	SMIM30
RPL7A	1.07615e-78	-0.322663	0.844	0.826	3.53667e-74	C1Q+ TAMs	RPL7A
PPT1	1.24166e-78	0.309709	0.523	0.4	4.08058e-74	C1Q+ TAMs	PPT1
ATP6AP2	4.91959e-76	0.281111	0.562	0.445	1.61677e-71	C1Q+ TAMs	ATP6AP2
JAML	1.4289e-75	-0.469991	0.084	0.166	4.69595e-71	C1Q+ TAMs	JAML
RAP2B	2.75032e-75	0.311112	0.373	0.257	9.03866e-71	C1Q+ TAMs	RAP2B
RB1	4.1029e-75	0.280469	0.362	0.245	1.34838e-70	C1Q+ TAMs	RB1
MPEG1	2.10513e-74	0.304198	0.378	0.261	6.91831e-70	C1Q+ TAMs	MPEG1
TBXAS1	3.29781e-74	0.263115	0.32	0.209	1.08379e-69	C1Q+ TAMs	TBXAS1
ADAMDEC1	5.22148e-74	0.293775	0.133	0.061	1.71599e-69	C1Q+ TAMs	ADAMDEC1
CYBB	2.0704e-73	0.316881	0.487	0.368	6.80415e-69	C1Q+ TAMs	CYBB
HEXB	1.7042e-72	0.274242	0.427	0.309	5.60067e-68	C1Q+ TAMs	HEXB
CAPZB	1.74079e-72	0.264388	0.642	0.525	5.72093e-68	C1Q+ TAMs	CAPZB
DRAM2	3.63236e-72	0.254855	0.361	0.249	1.19374e-67	C1Q+ TAMs	DRAM2
G0S2	4.15535e-72	-1.05584	0.18	0.275	1.36562e-67	C1Q+ TAMs	G0S2
MGAT4A	1.78108e-71	0.260131	0.275	0.173	5.85334e-67	C1Q+ TAMs	MGAT4A
RACK1	1.95859e-71	-0.253512	0.846	0.826	6.43671e-67	C1Q+ TAMs	RACK1
ATP6AP1	2.50539e-71	0.262916	0.418	0.3	8.23372e-67	C1Q+ TAMs	ATP6AP1
SNX2	2.72392e-71	0.303927	0.434	0.322	8.95191e-67	C1Q+ TAMs	SNX2
DPP7	8.6759e-70	0.293584	0.472	0.364	2.85125e-65	C1Q+ TAMs	DPP7
BLVRA	7.10811e-69	0.26732	0.361	0.25	2.33601e-64	C1Q+ TAMs	BLVRA
ISCU	8.11789e-69	0.315461	0.415	0.304	2.66786e-64	C1Q+ TAMs	ISCU
MGST3	1.29525e-68	0.267927	0.583	0.47	4.25669e-64	C1Q+ TAMs	MGST3
PPA1	1.42635e-68	-0.550154	0.22	0.309	4.68755e-64	C1Q+ TAMs	PPA1
FEZ2	1.91515e-68	0.254981	0.307	0.203	6.29395e-64	C1Q+ TAMs	FEZ2
SCAMP2	2.08387e-68	0.280384	0.343	0.239	6.84842e-64	C1Q+ TAMs	SCAMP2
GAPDH	3.4816e-68	-0.306531	0.904	0.907	1.14419e-63	C1Q+ TAMs	GAPDH
S100A8	8.55655e-68	-1.5535	0.073	0.146	2.81203e-63	C1Q+ TAMs	S100A8
RAB5C	1.14614e-67	0.274861	0.463	0.349	3.76669e-63	C1Q+ TAMs	RAB5C
BCAP31	5.74706e-67	0.264709	0.491	0.378	1.88871e-62	C1Q+ TAMs	BCAP31
PITHD1	6.37996e-67	0.271608	0.255	0.161	2.09671e-62	C1Q+ TAMs	PITHD1
HTRA1	5.67184e-66	0.282812	0.412	0.295	1.86399e-61	C1Q+ TAMs	HTRA1
CSF1R	7.98149e-66	0.269142	0.526	0.409	2.62304e-61	C1Q+ TAMs	CSF1R
CRIP1	3.09634e-65	-0.334411	0.063	0.134	1.01758e-60	C1Q+ TAMs	CRIP1
NAGK	6.57523e-65	0.305669	0.417	0.314	2.16088e-60	C1Q+ TAMs	NAGK
RPL36A	1.05385e-64	-0.425673	0.741	0.759	3.46338e-60	C1Q+ TAMs	RPL36A
H3F3B	5.31708e-63	-0.364151	0.846	0.841	1.74741e-58	C1Q+ TAMs	H3F3B
RPLP0	5.66354e-63	-0.287476	0.782	0.772	1.86127e-58	C1Q+ TAMs	RPLP0
RAB32	8.64273e-63	0.320439	0.45	0.344	2.84035e-58	C1Q+ TAMs	RAB32
IL18	1.04417e-62	0.334423	0.343	0.245	3.43155e-58	C1Q+ TAMs	IL18
MARCKSL1	8.11003e-62	-0.478583	0.103	0.18	2.66528e-57	C1Q+ TAMs	MARCKSL1
GADD45G	1.79575e-61	0.390662	0.333	0.23	5.90155e-57	C1Q+ TAMs	GADD45G
RPL38	1.04979e-60	-0.274105	0.858	0.852	3.45004e-56	C1Q+ TAMs	RPL38
CLTA	1.45889e-60	0.253253	0.607	0.511	4.79449e-56	C1Q+ TAMs	CLTA
FN1	1.54765e-60	-0.934955	0.232	0.317	5.08619e-56	C1Q+ TAMs	FN1
DBI	1.18308e-59	0.27345	0.701	0.606	3.88806e-55	C1Q+ TAMs	DBI
CD69	2.18264e-58	-0.590635	0.073	0.141	7.17304e-54	C1Q+ TAMs	CD69
CYTIP	2.52081e-58	-0.373639	0.096	0.168	8.28439e-54	C1Q+ TAMs	CYTIP
LIMD2	3.53215e-57	-0.375063	0.124	0.201	1.1608e-52	C1Q+ TAMs	LIMD2
COLEC12	9.3614e-56	0.278698	0.216	0.135	3.07653e-51	C1Q+ TAMs	COLEC12
RPL4	1.4778e-53	-0.357	0.695	0.695	4.85664e-49	C1Q+ TAMs	RPL4
BEX4	7.35092e-53	0.259627	0.292	0.204	2.41581e-48	C1Q+ TAMs	BEX4
TIMP1	6.52285e-52	-0.84701	0.666	0.69	2.14367e-47	C1Q+ TAMs	TIMP1
DUSP5	1.03003e-51	-0.34193	0.054	0.111	3.3851e-47	C1Q+ TAMs	DUSP5
SLC25A37	1.86872e-51	-0.345898	0.069	0.131	6.14135e-47	C1Q+ TAMs	SLC25A37
M6PR	1.37859e-49	0.262453	0.361	0.275	4.5306e-45	C1Q+ TAMs	M6PR
STK17B	1.89709e-47	-0.368228	0.131	0.202	6.23458e-43	C1Q+ TAMs	STK17B
CCL4	4.80751e-47	0.402696	0.568	0.482	1.57994e-42	C1Q+ TAMs	CCL4
IL1B	7.83433e-47	-0.731793	0.207	0.283	2.57467e-42	C1Q+ TAMs	IL1B
BCL2A1	1.02712e-46	-0.68944	0.167	0.237	3.37553e-42	C1Q+ TAMs	BCL2A1
COL1A2	3.41478e-45	-0.724954	0.572	0.606	1.12223e-40	C1Q+ TAMs	COL1A2
LDHA	1.69582e-42	-0.431677	0.564	0.596	5.57314e-38	C1Q+ TAMs	LDHA
F13A1	7.4238e-42	0.369239	0.242	0.17	2.43976e-37	C1Q+ TAMs	F13A1
VIM	1.11189e-41	-0.282616	0.907	0.891	3.6541e-37	C1Q+ TAMs	VIM
COL1A1	7.67369e-40	-0.876593	0.541	0.574	2.52188e-35	C1Q+ TAMs	COL1A1
RPSA	1.57388e-39	-0.257486	0.742	0.722	5.17241e-35	C1Q+ TAMs	RPSA
EEF1B2	3.94553e-36	-0.307472	0.68	0.658	1.29666e-31	C1Q+ TAMs	EEF1B2
ZFAS1	1.79743e-35	-0.345544	0.54	0.566	5.90709e-31	C1Q+ TAMs	ZFAS1
SOCS3	1.18483e-34	-0.367175	0.175	0.24	3.89383e-30	C1Q+ TAMs	SOCS3
NPM1	1.20777e-34	-0.29861	0.666	0.67	3.96922e-30	C1Q+ TAMs	NPM1
PCLAF	1.7966e-34	-0.28561	0.061	0.108	5.90436e-30	C1Q+ TAMs	PCLAF
HNRNPA1	1.15061e-33	-0.293288	0.64	0.642	3.78136e-29	C1Q+ TAMs	HNRNPA1
FABP5	1.52179e-32	0.458508	0.611	0.555	5.00121e-28	C1Q+ TAMs	FABP5
PLP2	3.09807e-32	-0.303238	0.195	0.261	1.01815e-27	C1Q+ TAMs	PLP2
CCL2	2.03987e-31	0.315979	0.334	0.26	6.70382e-27	C1Q+ TAMs	CCL2
BTG1	1.43646e-30	-0.448369	0.63	0.635	4.72077e-26	C1Q+ TAMs	BTG1
MT2A	6.05126e-30	-0.502863	0.402	0.456	1.98868e-25	C1Q+ TAMs	MT2A
CD55	7.9193e-30	-0.33344	0.111	0.161	2.6026e-25	C1Q+ TAMs	CD55
ANPEP	7.15208e-29	-0.287839	0.111	0.162	2.35046e-24	C1Q+ TAMs	ANPEP
COL3A1	7.96283e-29	-0.67703	0.254	0.305	2.61691e-24	C1Q+ TAMs	COL3A1
CCL4L2	6.63561e-28	0.366681	0.511	0.449	2.18073e-23	C1Q+ TAMs	CCL4L2
C15orf48	1.30612e-27	-0.642799	0.303	0.353	4.29243e-23	C1Q+ TAMs	C15orf48
ENO1	1.82086e-27	-0.301939	0.673	0.669	5.98408e-23	C1Q+ TAMs	ENO1
PKIB	1.27005e-26	-0.348156	0.122	0.173	4.17388e-22	C1Q+ TAMs	PKIB
LSP1	2.84923e-26	-0.332656	0.294	0.354	9.36372e-22	C1Q+ TAMs	LSP1
SNHG15	9.35533e-25	-0.268444	0.118	0.165	3.07453e-20	C1Q+ TAMs	SNHG15
PABPC1	9.39411e-25	-0.294851	0.591	0.602	3.08728e-20	C1Q+ TAMs	PABPC1
RPL31	1.3277e-24	-0.276169	0.859	0.855	4.36337e-20	C1Q+ TAMs	RPL31
CALD1	2.47891e-24	-0.49937	0.14	0.186	8.14667e-20	C1Q+ TAMs	CALD1
VEGFA	4.18964e-24	-0.347249	0.146	0.195	1.37688e-19	C1Q+ TAMs	VEGFA
FOSL2	5.18876e-24	-0.317275	0.143	0.19	1.70523e-19	C1Q+ TAMs	FOSL2
NDRG1	8.11064e-24	-0.281799	0.078	0.118	2.66548e-19	C1Q+ TAMs	NDRG1
SLC2A3	2.85457e-23	-0.351066	0.191	0.244	9.38125e-19	C1Q+ TAMs	SLC2A3
COL5A2	3.68703e-23	-0.387543	0.132	0.175	1.2117e-18	C1Q+ TAMs	COL5A2
HIST1H1C	6.21706e-23	-0.39593	0.204	0.252	2.04318e-18	C1Q+ TAMs	HIST1H1C
TPM2	8.99223e-23	-0.499103	0.265	0.304	2.95521e-18	C1Q+ TAMs	TPM2
MALAT1	1.30776e-22	-0.276496	1	0.999	4.29781e-18	C1Q+ TAMs	MALAT1
NFKBIZ	1.5868e-22	-0.372443	0.199	0.247	5.21486e-18	C1Q+ TAMs	NFKBIZ
BIRC3	1.6053e-22	-0.279327	0.076	0.114	5.27564e-18	C1Q+ TAMs	BIRC3
OLR1	9.36826e-22	-0.362303	0.089	0.128	3.07879e-17	C1Q+ TAMs	OLR1
PMAIP1	1.53397e-21	-0.327394	0.175	0.222	5.04123e-17	C1Q+ TAMs	PMAIP1
HES4	7.85153e-21	-0.386252	0.1	0.137	2.58033e-16	C1Q+ TAMs	HES4
FLNA	1.10855e-20	-0.304314	0.237	0.286	3.64313e-16	C1Q+ TAMs	FLNA
BGN	2.66195e-20	-0.325476	0.106	0.146	8.74823e-16	C1Q+ TAMs	BGN
IGFBP7	3.2846e-20	-0.458772	0.207	0.254	1.07945e-15	C1Q+ TAMs	IGFBP7
SPARC	7.1935e-20	-0.502664	0.52	0.536	2.36407e-15	C1Q+ TAMs	SPARC
HMGB2	1.7234e-19	-0.367127	0.286	0.327	5.66377e-15	C1Q+ TAMs	HMGB2
IL1RN	1.90106e-19	-0.409248	0.12	0.161	6.24765e-15	C1Q+ TAMs	IL1RN
MT-ND5	4.18278e-18	-0.257253	0.807	0.795	1.37463e-13	C1Q+ TAMs	MT-ND5
CPE	4.92997e-18	-0.358509	0.121	0.159	1.62019e-13	C1Q+ TAMs	CPE
PHLDA2	5.19538e-18	-0.266834	0.126	0.166	1.70741e-13	C1Q+ TAMs	PHLDA2
PCOLCE	1.1724e-17	-0.342805	0.15	0.191	3.85297e-13	C1Q+ TAMs	PCOLCE
TAGLN2	1.28508e-17	-0.296641	0.418	0.445	4.22328e-13	C1Q+ TAMs	TAGLN2
SUB1	1.28819e-17	-0.29387	0.618	0.619	4.2335e-13	C1Q+ TAMs	SUB1
RPS17	1.37258e-17	-0.319239	0.641	0.644	4.51086e-13	C1Q+ TAMs	RPS17
DDX21	1.37917e-17	-0.29805	0.249	0.288	4.53252e-13	C1Q+ TAMs	DDX21
HSPE1	1.99197e-17	-0.334389	0.622	0.627	6.54643e-13	C1Q+ TAMs	HSPE1
HSPD1	3.2184e-17	-0.414617	0.444	0.472	1.0577e-12	C1Q+ TAMs	HSPD1
ZFP36	9.56817e-17	-0.335239	0.504	0.523	3.14448e-12	C1Q+ TAMs	ZFP36
SNHG8	1.21235e-16	-0.275156	0.293	0.331	3.98427e-12	C1Q+ TAMs	SNHG8
NR4A3	1.94897e-16	-0.276399	0.071	0.102	6.40509e-12	C1Q+ TAMs	NR4A3
COL11A1	3.21315e-16	-0.343858	0.086	0.118	1.05597e-11	C1Q+ TAMs	COL11A1
MZT2A	1.02251e-15	-0.279764	0.304	0.341	3.36037e-11	C1Q+ TAMs	MZT2A
ATF3	1.24191e-15	-0.362151	0.35	0.381	4.08141e-11	C1Q+ TAMs	ATF3
PPIF	1.46111e-15	-0.302283	0.162	0.197	4.80179e-11	C1Q+ TAMs	PPIF
MIF	2.19211e-15	-0.309067	0.305	0.345	7.20414e-11	C1Q+ TAMs	MIF
IFI27	2.48352e-15	0.304448	0.334	0.286	8.16183e-11	C1Q+ TAMs	IFI27
RGCC	3.6121e-15	-0.495952	0.306	0.341	1.18708e-10	C1Q+ TAMs	RGCC
IFITM2	9.56609e-15	-0.400246	0.393	0.418	3.1438e-10	C1Q+ TAMs	IFITM2
SOX4	1.11401e-14	-0.297161	0.228	0.268	3.66107e-10	C1Q+ TAMs	SOX4
DUSP2	1.34694e-14	-0.296097	0.25	0.292	4.42658e-10	C1Q+ TAMs	DUSP2
LSM7	1.41663e-14	-0.259415	0.435	0.461	4.6556e-10	C1Q+ TAMs	LSM7
GPR183	4.11549e-14	-0.470056	0.398	0.422	1.35251e-09	C1Q+ TAMs	GPR183
ATP2B1-AS1	5.71027e-14	-0.327195	0.218	0.253	1.87662e-09	C1Q+ TAMs	ATP2B1-AS1
DCN	1.00794e-13	-0.307561	0.152	0.186	3.31248e-09	C1Q+ TAMs	DCN
MYC	1.20334e-13	-0.291628	0.164	0.194	3.95466e-09	C1Q+ TAMs	MYC
NR4A1	1.54666e-13	-0.355043	0.257	0.29	5.08293e-09	C1Q+ TAMs	NR4A1
SRSF5	1.82976e-13	-0.30648	0.364	0.39	6.01333e-09	C1Q+ TAMs	SRSF5
ARL4A	2.88826e-13	-0.285631	0.201	0.236	9.49197e-09	C1Q+ TAMs	ARL4A
SERPINA1	3.1625e-13	-0.326505	0.252	0.284	1.03932e-08	C1Q+ TAMs	SERPINA1
HNRNPH1	3.2471e-13	-0.353886	0.321	0.354	1.06713e-08	C1Q+ TAMs	HNRNPH1
COTL1	4.94302e-13	-0.294778	0.573	0.556	1.62447e-08	C1Q+ TAMs	COTL1
MXD1	7.38267e-13	-0.260378	0.134	0.165	2.42624e-08	C1Q+ TAMs	MXD1
H2AFZ	9.52467e-13	-0.332845	0.595	0.59	3.13019e-08	C1Q+ TAMs	H2AFZ
IFITM3	1.26823e-12	-0.250901	0.726	0.716	4.16791e-08	C1Q+ TAMs	IFITM3
COL6A1	2.22687e-12	-0.259957	0.117	0.147	7.3184e-08	C1Q+ TAMs	COL6A1
CKB	2.58005e-12	-0.476653	0.408	0.425	8.47908e-08	C1Q+ TAMs	CKB
ANXA1	4.32487e-12	-0.283564	0.634	0.616	1.42132e-07	C1Q+ TAMs	ANXA1
RPS4Y1	4.81866e-12	-0.448977	0.27	0.289	1.5836e-07	C1Q+ TAMs	RPS4Y1
NFKBIA	6.58956e-12	-0.269836	0.68	0.685	2.16559e-07	C1Q+ TAMs	NFKBIA
UPP1	8.21581e-12	-0.263406	0.179	0.21	2.70004e-07	C1Q+ TAMs	UPP1
SEC61G	9.25324e-12	-0.259129	0.625	0.622	3.04099e-07	C1Q+ TAMs	SEC61G
PTTG1	1.29901e-11	-0.256615	0.115	0.144	4.26908e-07	C1Q+ TAMs	PTTG1
JUND	1.51952e-11	-0.332456	0.464	0.479	4.99377e-07	C1Q+ TAMs	JUND
ID3	2.1231e-11	-0.368817	0.361	0.381	6.97734e-07	C1Q+ TAMs	ID3
UBE2S	3.74091e-11	-0.261415	0.221	0.253	1.22941e-06	C1Q+ TAMs	UBE2S
PPP1R14B	5.84966e-11	-0.253155	0.306	0.328	1.92243e-06	C1Q+ TAMs	PPP1R14B
SERPINH1	1.09057e-10	-0.378826	0.254	0.28	3.58405e-06	C1Q+ TAMs	SERPINH1
LYZ	1.96807e-10	-0.734045	0.656	0.619	6.46786e-06	C1Q+ TAMs	LYZ
MT1E	2.3394e-10	-0.33146	0.12	0.147	7.68821e-06	C1Q+ TAMs	MT1E
PDCD5	3.76071e-10	-0.384877	0.349	0.368	1.23592e-05	C1Q+ TAMs	PDCD5
TNFAIP3	4.2671e-10	-0.300434	0.255	0.284	1.40234e-05	C1Q+ TAMs	TNFAIP3
ID1	6.65649e-10	-0.298571	0.113	0.139	2.18759e-05	C1Q+ TAMs	ID1
LUM	7.04198e-10	-0.520265	0.389	0.404	2.31428e-05	C1Q+ TAMs	LUM
TWISTNB	7.11719e-10	-0.280769	0.159	0.188	2.33899e-05	C1Q+ TAMs	TWISTNB
COL6A2	1.01072e-09	-0.264492	0.116	0.142	3.32163e-05	C1Q+ TAMs	COL6A2
PTN	1.27392e-09	-0.371918	0.115	0.14	4.1866e-05	C1Q+ TAMs	PTN
RANBP1	1.58644e-09	-0.276638	0.35	0.372	5.21366e-05	C1Q+ TAMs	RANBP1
MGP	1.62195e-09	-0.397241	0.128	0.153	5.33038e-05	C1Q+ TAMs	MGP
MDK	6.62776e-09	-0.265604	0.106	0.129	0.000217815	C1Q+ TAMs	MDK
CKS2	1.27222e-08	-0.285791	0.24	0.264	0.000418102	C1Q+ TAMs	CKS2
ALPL	2.34149e-08	-0.254001	0.092	0.113	0.000769509	C1Q+ TAMs	ALPL
CKLF	4.64071e-08	-0.310451	0.472	0.469	0.00152512	C1Q+ TAMs	CKLF
S100A9	5.35278e-08	-0.851026	0.382	0.323	0.00175914	C1Q+ TAMs	S100A9
TAGLN	1.37793e-07	-0.280196	0.08	0.1	0.00452842	C1Q+ TAMs	TAGLN
ISG15	1.92705e-07	-0.708923	0.509	0.505	0.00633306	C1Q+ TAMs	ISG15
TNFSF10	1.94354e-07	-0.326685	0.144	0.166	0.00638726	C1Q+ TAMs	TNFSF10
SET	3.06855e-07	-0.268719	0.426	0.43	0.0100845	C1Q+ TAMs	SET
NAMPT	5.73197e-07	-0.318704	0.406	0.416	0.0188376	C1Q+ TAMs	NAMPT
MT1X	9.59401e-07	-0.426954	0.278	0.297	0.0315297	C1Q+ TAMs	MT1X
NDUFA4L2	6.85342e-06	-0.32272	0.099	0.116	0.225231	C1Q+ TAMs	NDUFA4L2
CTNNB1	4.92051e-05	-0.280239	0.244	0.259	1	C1Q+ TAMs	CTNNB1
CXCR4	0.000150399	-0.272465	0.409	0.411	1	C1Q+ TAMs	CXCR4
TPM1	0.000332057	-0.40572	0.298	0.302	1	C1Q+ TAMs	TPM1
LMNA	0.000346216	-0.305587	0.427	0.412	1	C1Q+ TAMs	LMNA
HMGN2	0.000424657	-0.255455	0.566	0.544	1	C1Q+ TAMs	HMGN2
IFITM5	0.000448274	-0.274216	0.178	0.189	1	C1Q+ TAMs	IFITM5
RASGEF1B	0.000631121	-0.313641	0.166	0.177	1	C1Q+ TAMs	RASGEF1B
BASP1	0.00102349	-0.310192	0.258	0.264	1	C1Q+ TAMs	BASP1
CTSK	0.00158378	-0.471015	0.407	0.406	1	C1Q+ TAMs	CTSK
S100A13	0.00422303	-0.272119	0.28	0.283	1	C1Q+ TAMs	S100A13
CXCL8	0.00509966	-0.26726	0.434	0.443	1	C1Q+ TAMs	CXCL8
FCER1A	0	1.5667	0.189	0.027	0	Monocyte	FCER1A
FCN1.1	0	1.47918	0.318	0.06	0	Monocyte	FCN1
CLEC10A.1	0	1.22878	0.239	0.048	0	Monocyte	CLEC10A
C1QA.1	0	-0.969812	0.68	0.874	0	Monocyte	C1QA
C1QB.1	0	-1.03991	0.583	0.834	0	Monocyte	C1QB
SELENOP.1	0	-1.52978	0.374	0.716	0	Monocyte	SELENOP
IL1B.1	5.0594e-308	1.56161	0.482	0.202	1.66272e-303	Monocyte	IL1B
APOE.1	8.38658e-305	-1.10942	0.659	0.878	2.75616e-300	Monocyte	APOE
CD1C	4.45805e-298	1.08297	0.172	0.025	1.46509e-293	Monocyte	CD1C
BCL2A1.1	6.03544e-297	1.17729	0.422	0.162	1.98349e-292	Monocyte	BCL2A1
LYZ.1	2.6424e-284	1.39166	0.802	0.603	8.68398e-280	Monocyte	LYZ
CD52.1	2.59572e-276	1.11494	0.377	0.137	8.53057e-272	Monocyte	CD52
DUSP1	6.80498e-273	0.813879	0.892	0.707	2.23639e-268	Monocyte	DUSP1
LGALS2.1	6.27741e-270	1.02363	0.297	0.09	2.06301e-265	Monocyte	LGALS2
C1QC.1	4.90345e-269	-0.904053	0.565	0.795	1.61147e-264	Monocyte	C1QC
GPR183.1	4.42278e-267	1.13203	0.637	0.366	1.4535e-262	Monocyte	GPR183
FOS	4.81252e-266	0.888728	0.904	0.758	1.58159e-261	Monocyte	FOS
ZFP36.1	1.48533e-262	0.940171	0.722	0.473	4.88139e-258	Monocyte	ZFP36
JAML.1	3.76967e-261	0.821452	0.303	0.094	1.23886e-256	Monocyte	JAML
H3F3B.1	1.26968e-239	0.679839	0.934	0.825	4.17266e-235	Monocyte	H3F3B
EREG	2.09568e-238	1.3182	0.184	0.038	6.88725e-234	Monocyte	EREG
FOLR2.1	5.02672e-237	-1.2449	0.296	0.569	1.65198e-232	Monocyte	FOLR2
ATF3.1	1.19471e-235	0.969094	0.583	0.324	3.9263e-231	Monocyte	ATF3
PSAP.1	1.77606e-233	-0.740846	0.88	0.906	5.83686e-229	Monocyte	PSAP
LGMN.1	3.14088e-231	-1.21035	0.396	0.635	1.03222e-226	Monocyte	LGMN
CD69.1	9.24555e-230	0.908977	0.264	0.079	3.03846e-225	Monocyte	CD69
G0S2.1	5.03111e-229	1.68098	0.423	0.194	1.65343e-224	Monocyte	G0S2
NFKBIA.1	7.87513e-229	0.846843	0.838	0.651	2.58808e-224	Monocyte	NFKBIA
JUNB	9.40672e-228	0.763684	0.828	0.619	3.09142e-223	Monocyte	JUNB
RNASE1.1	6.32805e-223	-1.00231	0.496	0.74	2.07965e-218	Monocyte	RNASE1
DUSP2.1	3.22657e-222	1.01271	0.48	0.231	1.06038e-217	Monocyte	DUSP2
CFP	1.66949e-217	0.442577	0.142	0.024	5.48663e-213	Monocyte	CFP
BTG1.1	3.5324e-212	0.846244	0.8	0.6	1.16089e-207	Monocyte	BTG1
CD300E	4.5731e-211	0.515456	0.161	0.032	1.5029e-206	Monocyte	CD300E
CD63.1	1.30519e-210	-0.597502	0.901	0.913	4.28937e-206	Monocyte	CD63
SRGN	1.74991e-209	0.761188	0.913	0.743	5.75091e-205	Monocyte	SRGN
CTSD.1	1.31416e-208	-0.910451	0.712	0.821	4.31884e-204	Monocyte	CTSD
CD1E	2.58913e-196	0.5778	0.112	0.016	8.50893e-192	Monocyte	CD1E
SOCS3.1	6.31049e-196	0.778984	0.394	0.174	2.07388e-191	Monocyte	SOCS3
S100A8.1	2.45866e-188	1.64019	0.252	0.085	8.08014e-184	Monocyte	S100A8
NAMPT.1	8.38952e-187	0.853069	0.605	0.373	2.75713e-182	Monocyte	NAMPT
CYTIP.1	3.74966e-185	0.59893	0.285	0.105	1.23229e-180	Monocyte	CYTIP
NR4A2	1.48431e-182	0.814841	0.548	0.308	4.87804e-178	Monocyte	NR4A2
STK17B.1	2.29033e-182	0.631754	0.331	0.137	7.52694e-178	Monocyte	STK17B
TNFAIP3.1	2.30485e-181	0.875664	0.456	0.234	7.57467e-177	Monocyte	TNFAIP3
APOC1.1	7.26123e-179	-1.0865	0.52	0.72	2.38633e-174	Monocyte	APOC1
AREG	1.01857e-172	1.29788	0.179	0.048	3.34744e-168	Monocyte	AREG
RGS2	2.67141e-169	0.799639	0.662	0.432	8.77931e-165	Monocyte	RGS2
CD48	1.36684e-165	0.60923	0.383	0.184	4.49199e-161	Monocyte	CD48
PLAC8	5.02299e-162	0.454677	0.111	0.019	1.65076e-157	Monocyte	PLAC8
FTL.1	1.16142e-161	-0.589767	1	1	3.8169e-157	Monocyte	FTL
APOBEC3A	4.52394e-161	0.887139	0.11	0.019	1.48675e-156	Monocyte	APOBEC3A
CD83	5.32146e-159	0.708309	0.588	0.364	1.74885e-154	Monocyte	CD83
LIMD2.1	2.25153e-158	0.549104	0.316	0.135	7.39944e-154	Monocyte	LIMD2
CTSB.1	3.4493e-155	-0.702462	0.796	0.832	1.13358e-150	Monocyte	CTSB
HCST	6.20959e-155	0.621723	0.698	0.483	2.04072e-150	Monocyte	HCST
CXCR4.1	9.04214e-153	0.74155	0.593	0.374	2.97161e-148	Monocyte	CXCR4
NFKBIZ.1	1.96071e-152	0.66057	0.389	0.192	6.44367e-148	Monocyte	NFKBIZ
ATP2B1-AS1.1	1.0144e-151	0.681509	0.4	0.205	3.33371e-147	Monocyte	ATP2B1-AS1
NR4A1.1	4.03544e-148	0.646106	0.447	0.24	1.32621e-143	Monocyte	NR4A1
OLR1.1	1.73643e-146	0.691455	0.231	0.086	5.7066e-142	Monocyte	OLR1
DAB2.1	3.43751e-145	-0.986193	0.415	0.582	1.1297e-140	Monocyte	DAB2
SERPINA1.1	5.57657e-144	0.582925	0.439	0.236	1.83268e-139	Monocyte	SERPINA1
C1orf162	2.49479e-143	0.584823	0.622	0.4	8.19888e-139	Monocyte	C1orf162
C15orf48.1	5.2441e-141	1.0283	0.495	0.297	1.72342e-136	Monocyte	C15orf48
CCL3L1	2.72357e-140	0.895439	0.768	0.579	8.95075e-136	Monocyte	CCL3L1
SLC40A1.1	1.93761e-137	-1.23623	0.164	0.364	6.36776e-133	Monocyte	SLC40A1
TNFSF10.1	4.32654e-137	0.861162	0.29	0.129	1.42188e-132	Monocyte	TNFSF10
PTPRE	6.21958e-135	0.553775	0.448	0.252	2.044e-130	Monocyte	PTPRE
PKIB.1	1.54899e-134	0.715541	0.281	0.123	5.09059e-130	Monocyte	PKIB
MT-CO3	1.91211e-134	-0.454314	0.978	0.984	6.28396e-130	Monocyte	MT-CO3
PLD3.1	5.4643e-134	-0.798201	0.431	0.605	1.79579e-129	Monocyte	PLD3
PNRC1	1.41562e-133	0.61028	0.668	0.471	4.65229e-129	Monocyte	PNRC1
NR4A3.1	1.04492e-130	0.622993	0.192	0.067	3.43403e-126	Monocyte	NR4A3
MNDA	6.04302e-126	0.660783	0.637	0.436	1.98598e-121	Monocyte	MNDA
HCAR3	1.83415e-125	0.456135	0.139	0.039	6.02774e-121	Monocyte	HCAR3
GPNMB.1	1.94183e-125	-0.891818	0.362	0.55	6.38163e-121	Monocyte	GPNMB
GYPC.1	2.29098e-125	-0.856964	0.295	0.49	7.52907e-121	Monocyte	GYPC
FOSB	2.352e-124	0.599894	0.635	0.426	7.7296e-120	Monocyte	FOSB
TAGAP	6.42382e-123	0.567427	0.296	0.14	2.11112e-118	Monocyte	TAGAP
IL1RN.1	1.98979e-121	0.75949	0.265	0.118	6.53924e-117	Monocyte	IL1RN
CXCL8.1	7.58371e-121	0.956382	0.595	0.407	2.49231e-116	Monocyte	CXCL8
SOD2	8.63874e-121	0.663576	0.596	0.404	2.83903e-116	Monocyte	SOD2
DUSP5.1	1.61344e-120	0.440612	0.185	0.065	5.30242e-116	Monocyte	DUSP5
ISG20	1.02415e-118	0.680172	0.143	0.043	3.36578e-114	Monocyte	ISG20
LST1	2.23756e-118	0.549944	0.711	0.532	7.35351e-114	Monocyte	LST1
IER2	2.44628e-116	0.61835	0.779	0.626	8.03946e-112	Monocyte	IER2
RPS9.1	2.6598e-116	0.345522	0.954	0.916	8.74117e-112	Monocyte	RPS9
PLAUR	6.07709e-116	0.669914	0.592	0.399	1.99718e-111	Monocyte	PLAUR
PLSCR1	2.14702e-115	0.591935	0.412	0.233	7.05598e-111	Monocyte	PLSCR1
CST7	5.41804e-115	0.39782	0.104	0.024	1.78058e-110	Monocyte	CST7
OTUD1	4.47746e-114	0.703556	0.412	0.236	1.47147e-109	Monocyte	OTUD1
IER5	4.30711e-113	0.638025	0.617	0.427	1.41549e-108	Monocyte	IER5
VCAN.1	1.49926e-112	1.03069	0.28	0.133	4.92716e-108	Monocyte	VCAN
S100A4.1	2.40623e-111	0.434323	0.937	0.868	7.90784e-107	Monocyte	S100A4
CLEC12A	2.45451e-111	0.287715	0.103	0.024	8.06652e-107	Monocyte	CLEC12A
REL	2.82716e-111	0.54448	0.402	0.23	9.29119e-107	Monocyte	REL
COTL1.1	2.244e-110	0.52334	0.703	0.536	7.37468e-106	Monocyte	COTL1
A2M.1	7.23695e-108	-0.864526	0.333	0.495	2.37835e-103	Monocyte	A2M
MCL1	9.27429e-108	0.526384	0.562	0.374	3.0479e-103	Monocyte	MCL1
SH3BGRL3	3.3936e-107	0.426243	0.892	0.784	1.11527e-102	Monocyte	SH3BGRL3
CSTA	4.04854e-107	0.540762	0.416	0.242	1.33051e-102	Monocyte	CSTA
PHACTR1	1.70574e-106	0.493549	0.464	0.278	5.60573e-102	Monocyte	PHACTR1
TREM1	2.25896e-106	0.464853	0.222	0.093	7.42383e-102	Monocyte	TREM1
PDE4B	5.10347e-105	0.390923	0.204	0.083	1.6772e-100	Monocyte	PDE4B
PPP1R15A	1.42103e-103	0.483728	0.675	0.488	4.67007e-99	Monocyte	PPP1R15A
ARL4A.1	2.19598e-102	0.539814	0.352	0.193	7.21687e-98	Monocyte	ARL4A
CLEC4E	1.17702e-98	0.337847	0.125	0.038	3.86815e-94	Monocyte	CLEC4E
MXD1.1	4.8721e-98	0.519011	0.262	0.128	1.60117e-93	Monocyte	MXD1
CHMP1B	9.02164e-98	0.661877	0.42	0.255	2.96487e-93	Monocyte	CHMP1B
KLF6	1.23133e-96	0.477273	0.777	0.623	4.04665e-92	Monocyte	KLF6
NPC2.1	5.50865e-96	-0.426454	0.909	0.899	1.81036e-91	Monocyte	NPC2
LSP1.1	8.53894e-95	0.442452	0.478	0.297	2.80624e-90	Monocyte	LSP1
RIPK2	1.45123e-94	0.437804	0.263	0.131	4.76932e-90	Monocyte	RIPK2
ZNF331	2.19329e-94	0.752791	0.325	0.182	7.20804e-90	Monocyte	ZNF331
HSPA1A	9.81247e-94	0.57942	0.923	0.839	3.22477e-89	Monocyte	HSPA1A
KLF4	1.91534e-93	0.544496	0.473	0.305	6.29459e-89	Monocyte	KLF4
IER3	7.02764e-93	0.59593	0.734	0.582	2.30956e-88	Monocyte	IER3
ARL5B	1.81641e-92	0.473071	0.174	0.07	5.96947e-88	Monocyte	ARL5B
EIF1	2.7472e-92	0.307607	0.941	0.89	9.0284e-88	Monocyte	EIF1
RAB11FIP1	3.22009e-92	0.401131	0.254	0.125	1.05825e-87	Monocyte	RAB11FIP1
JMJD1C	2.64684e-91	0.435972	0.393	0.234	8.69856e-87	Monocyte	JMJD1C
RASGEF1B.1	1.27611e-90	0.65775	0.284	0.15	4.19381e-86	Monocyte	RASGEF1B
CCL3	1.37204e-89	0.677813	0.784	0.66	4.50906e-85	Monocyte	CCL3
SRSF5.1	1.8819e-89	0.472756	0.518	0.35	6.18467e-85	Monocyte	SRSF5
LCP1	2.38007e-89	0.467101	0.521	0.352	7.82187e-85	Monocyte	LCP1
STAB1.1	3.70584e-88	-0.836423	0.354	0.5	1.21789e-83	Monocyte	STAB1
RPS27.1	1.31298e-87	0.287535	0.989	0.97	4.31498e-83	Monocyte	RPS27
CSRNP1	2.39013e-87	0.37633	0.233	0.112	7.85493e-83	Monocyte	CSRNP1
JUND.1	5.28958e-87	0.690086	0.586	0.449	1.73837e-82	Monocyte	JUND
DNAJB1	5.37181e-87	0.528551	0.772	0.623	1.76539e-82	Monocyte	DNAJB1
H3F3A	5.80769e-87	0.335863	0.901	0.83	1.90864e-82	Monocyte	H3F3A
DDX5	1.22897e-86	0.422173	0.721	0.57	4.03888e-82	Monocyte	DDX5
RPS24.1	9.50443e-86	0.279795	0.964	0.94	3.12354e-81	Monocyte	RPS24
BTG2	1.00086e-85	0.492432	0.4	0.245	3.28923e-81	Monocyte	BTG2
FGL2	6.23413e-85	0.487209	0.469	0.306	2.04878e-80	Monocyte	FGL2
TREM2.1	1.13595e-84	-0.676865	0.38	0.535	3.7332e-80	Monocyte	TREM2
PTGER4	3.93024e-84	0.443717	0.274	0.145	1.29163e-79	Monocyte	PTGER4
CDKN1A	1.4582e-83	0.433168	0.383	0.229	4.79223e-79	Monocyte	CDKN1A
HSPA1B	1.82998e-83	0.495524	0.766	0.646	6.01406e-79	Monocyte	HSPA1B
MS4A4A.1	2.9944e-83	-0.766856	0.39	0.516	9.8408e-79	Monocyte	MS4A4A
CLEC5A	3.67946e-83	0.404191	0.245	0.121	1.20922e-78	Monocyte	CLEC5A
PRMT9	5.79439e-83	0.375199	0.174	0.073	1.90427e-78	Monocyte	PRMT9
VEGFA.1	8.81427e-83	0.585465	0.282	0.151	2.89672e-78	Monocyte	VEGFA
UBC	2.93665e-82	0.415055	0.9	0.813	9.651e-78	Monocyte	UBC
HBEGF	2.02596e-81	0.541218	0.251	0.129	6.6581e-77	Monocyte	HBEGF
NFIL3	4.63425e-81	0.352816	0.174	0.075	1.523e-76	Monocyte	NFIL3
LMO2	6.83264e-81	0.368106	0.241	0.122	2.24548e-76	Monocyte	LMO2
KDM6B	3.58515e-80	0.385401	0.265	0.139	1.17822e-75	Monocyte	KDM6B
MYADM	4.50092e-80	0.323827	0.222	0.107	1.47918e-75	Monocyte	MYADM
TYMP	9.53191e-80	0.441234	0.788	0.637	3.13257e-75	Monocyte	TYMP
PPA1.1	5.65389e-79	0.466403	0.391	0.244	1.85809e-74	Monocyte	PPA1
KLF2	1.72759e-78	0.523411	0.426	0.275	5.67754e-74	Monocyte	KLF2
NUPR1.1	3.82267e-78	-0.563528	0.229	0.389	1.25628e-73	Monocyte	NUPR1
YPEL5	1.82976e-77	0.454285	0.369	0.225	6.01332e-73	Monocyte	YPEL5
PPIF.1	9.18588e-77	0.432828	0.287	0.16	3.01885e-72	Monocyte	PPIF
MAFF	2.89161e-76	0.392278	0.248	0.13	9.50299e-72	Monocyte	MAFF
MT-ND2	1.71341e-75	-0.423575	0.902	0.91	5.63096e-71	Monocyte	MT-ND2
MT-ND4	5.43808e-75	-0.341349	0.964	0.971	1.78717e-70	Monocyte	MT-ND4
PMAIP1.1	1.04908e-74	0.403026	0.312	0.178	3.4477e-70	Monocyte	PMAIP1
MT-CO1	1.7337e-74	-0.350109	0.989	0.988	5.69763e-70	Monocyte	MT-CO1
CCNL1	1.94036e-74	0.34977	0.558	0.392	6.3768e-70	Monocyte	CCNL1
FOSL2.1	1.97347e-73	0.455553	0.271	0.148	6.48561e-69	Monocyte	FOSL2
HLA-DRB5	2.37582e-73	0.887482	0.281	0.159	7.80788e-69	Monocyte	HLA-DRB5
SLC2A3.1	9.89688e-73	0.519826	0.336	0.197	3.25251e-68	Monocyte	SLC2A3
CXCL10	1.61383e-72	1.83629	0.113	0.041	5.3037e-68	Monocyte	CXCL10
CEBPB	2.46745e-72	0.469713	0.565	0.408	8.10901e-68	Monocyte	CEBPB
S100A6.1	1.59257e-71	0.31641	0.935	0.885	5.23383e-67	Monocyte	S100A6
PIM3	2.27668e-71	0.358508	0.261	0.143	7.48208e-67	Monocyte	PIM3
CORO1A	3.13891e-71	0.384573	0.553	0.388	1.03157e-66	Monocyte	CORO1A
FCGR2B	9.72964e-71	0.497084	0.398	0.257	3.19755e-66	Monocyte	FCGR2B
RSAD2	1.03127e-70	0.544004	0.108	0.038	3.38917e-66	Monocyte	RSAD2
CD55.1	1.08311e-69	0.399491	0.23	0.12	3.55955e-65	Monocyte	CD55
PTGS2	6.85862e-69	0.470931	0.177	0.082	2.25402e-64	Monocyte	PTGS2
DNAJA1	1.77149e-68	0.440605	0.626	0.469	5.82182e-64	Monocyte	DNAJA1
VSIR	2.73817e-68	0.349113	0.362	0.225	8.99872e-64	Monocyte	VSIR
NLRP3	3.37911e-68	0.295665	0.157	0.068	1.11051e-63	Monocyte	NLRP3
NEAT1	4.6179e-68	0.414164	0.877	0.77	1.51763e-63	Monocyte	NEAT1
TMEM37.1	5.61462e-68	-0.501174	0.078	0.199	1.84519e-63	Monocyte	TMEM37
SGK1	1.76496e-67	0.468954	0.626	0.478	5.80036e-63	Monocyte	SGK1
GK	2.84365e-67	0.301119	0.158	0.069	9.34537e-63	Monocyte	GK
ASGR1	3.56462e-67	0.25921	0.156	0.068	1.17148e-62	Monocyte	ASGR1
CD37	7.51002e-67	0.38594	0.502	0.359	2.46809e-62	Monocyte	CD37
FTH1	1.46499e-66	0.334832	0.999	0.993	4.81454e-62	Monocyte	FTH1
PTPRC	2.56847e-66	0.398463	0.528	0.378	8.44103e-62	Monocyte	PTPRC
PRDX1.1	3.03499e-66	-0.488549	0.698	0.734	9.97419e-62	Monocyte	PRDX1
LTB	7.50922e-66	0.409162	0.119	0.045	2.46783e-61	Monocyte	LTB
RGS1	7.7949e-66	0.605564	0.659	0.531	2.56172e-61	Monocyte	RGS1
C2.1	9.87747e-66	-0.548271	0.121	0.252	3.24613e-61	Monocyte	C2
MX2	2.40353e-65	0.434954	0.207	0.106	7.89895e-61	Monocyte	MX2
HNRNPU	3.88566e-65	0.403318	0.589	0.438	1.27698e-60	Monocyte	HNRNPU
STX11	6.18925e-65	0.345549	0.171	0.081	2.03404e-60	Monocyte	STX11
MT-CYB	6.27367e-65	-0.346387	0.913	0.934	2.06178e-60	Monocyte	MT-CYB
IFITM2.1	6.34529e-65	0.4376	0.532	0.382	2.08532e-60	Monocyte	IFITM2
OASL	6.66021e-65	0.347468	0.115	0.044	2.18881e-60	Monocyte	OASL
FCGRT.1	2.26544e-64	-0.480433	0.756	0.754	7.44515e-60	Monocyte	FCGRT
CTSL.1	2.97324e-64	-0.530637	0.459	0.577	9.77125e-60	Monocyte	CTSL
CEBPD	3.84574e-64	0.44453	0.66	0.526	1.26387e-59	Monocyte	CEBPD
LGALS1	4.41237e-64	-0.312209	0.958	0.959	1.45008e-59	Monocyte	LGALS1
CLK1	8.29896e-64	0.409392	0.439	0.296	2.72737e-59	Monocyte	CLK1
GPR34.1	1.0972e-63	-0.628827	0.278	0.407	3.60583e-59	Monocyte	GPR34
GLIPR2	1.10966e-63	0.331609	0.269	0.153	3.64679e-59	Monocyte	GLIPR2
SLC25A37.1	2.97694e-63	0.304141	0.181	0.087	9.78341e-59	Monocyte	SLC25A37
UPP1.1	6.02739e-63	0.397753	0.295	0.176	1.98084e-58	Monocyte	UPP1
LIPA.1	6.24251e-63	-0.68116	0.313	0.432	2.05154e-58	Monocyte	LIPA
LILRB3	1.16058e-62	0.273965	0.17	0.08	3.81413e-58	Monocyte	LILRB3
SNHG15.1	2.87151e-62	0.329078	0.232	0.126	9.43694e-58	Monocyte	SNHG15
PLEK	3.53417e-62	0.420633	0.521	0.374	1.16147e-57	Monocyte	PLEK
CCL20	5.18539e-62	0.996575	0.103	0.038	1.70413e-57	Monocyte	CCL20
PLIN2	2.00825e-61	0.696341	0.554	0.418	6.59992e-57	Monocyte	PLIN2
IRF7	3.19354e-61	0.346989	0.233	0.128	1.04953e-56	Monocyte	IRF7
NCF2	4.13544e-61	0.301885	0.303	0.184	1.35907e-56	Monocyte	NCF2
AP1S2	6.73428e-60	0.366346	0.523	0.383	2.21315e-55	Monocyte	AP1S2
PPP1R15B	7.552e-60	0.359937	0.251	0.144	2.48189e-55	Monocyte	PPP1R15B
S100A9.1	1.05867e-59	1.30636	0.447	0.331	3.4792e-55	Monocyte	S100A9
CD68.1	3.38032e-59	-0.493392	0.67	0.68	1.11091e-54	Monocyte	CD68
BHLHE40	5.66048e-59	0.346696	0.273	0.161	1.86026e-54	Monocyte	BHLHE40
CHD1	8.21266e-59	0.271739	0.24	0.134	2.69901e-54	Monocyte	CHD1
CXorf21	4.60749e-58	0.289584	0.231	0.127	1.5142e-53	Monocyte	CXorf21
CARD16	9.60867e-58	0.358272	0.549	0.406	3.15779e-53	Monocyte	CARD16
MX1	9.76363e-58	0.562042	0.247	0.144	3.20872e-53	Monocyte	MX1
HLA-DRA.1	1.56672e-57	0.396004	0.984	0.956	5.14888e-53	Monocyte	HLA-DRA
SNAI1	1.66471e-57	0.271918	0.118	0.049	5.47092e-53	Monocyte	SNAI1
SLCO2B1.1	2.81601e-57	-0.614983	0.226	0.347	9.25455e-53	Monocyte	SLCO2B1
SMAP2	6.21279e-57	0.286966	0.276	0.164	2.04177e-52	Monocyte	SMAP2
CLEC7A	8.79977e-57	0.302498	0.357	0.229	2.89196e-52	Monocyte	CLEC7A
AC020916.1	1.2791e-56	0.288015	0.202	0.107	4.20365e-52	Monocyte	AC020916.1
PSMB9	1.94331e-56	0.326886	0.404	0.273	6.38648e-52	Monocyte	PSMB9
MAP3K8	2.36644e-56	0.313207	0.247	0.142	7.77705e-52	Monocyte	MAP3K8
INSIG1	7.04782e-56	0.351979	0.271	0.161	2.3162e-51	Monocyte	INSIG1
HSP90AA1	1.29471e-55	0.475794	0.958	0.934	4.25495e-51	Monocyte	HSP90AA1
PLTP.1	3.32067e-55	-0.6661	0.322	0.445	1.09131e-50	Monocyte	PLTP
OTOA.1	8.81689e-55	-0.456701	0.067	0.17	2.89758e-50	Monocyte	OTOA
YBX3	5.05944e-54	0.34971	0.456	0.324	1.66273e-49	Monocyte	YBX3
FCGBP	1.51118e-53	-0.966278	0.144	0.261	4.96634e-49	Monocyte	FCGBP
EIF4A3	2.27676e-53	0.394028	0.422	0.291	7.48236e-49	Monocyte	EIF4A3
CD59.1	2.7324e-53	-0.535383	0.184	0.303	8.97975e-49	Monocyte	CD59
GABARAPL1	4.67872e-53	0.321499	0.23	0.132	1.53761e-48	Monocyte	GABARAPL1
SERP1	6.82885e-53	0.29943	0.642	0.509	2.24423e-48	Monocyte	SERP1
DOK2	6.86369e-53	0.327969	0.374	0.25	2.25568e-48	Monocyte	DOK2
TWISTNB.1	7.98147e-53	0.526337	0.26	0.158	2.62303e-48	Monocyte	TWISTNB
TSPYL2	9.14723e-53	0.274937	0.168	0.085	3.00614e-48	Monocyte	TSPYL2
BIRC3.1	2.37908e-52	0.356493	0.166	0.083	7.8186e-48	Monocyte	BIRC3
TNFSF13B	8.83654e-52	0.335536	0.466	0.331	2.90404e-47	Monocyte	TNFSF13B
IRF1	1.14247e-51	0.338946	0.253	0.15	3.75463e-47	Monocyte	IRF1
RPL34.1	2.25961e-51	0.259333	0.989	0.974	7.42597e-47	Monocyte	RPL34
CD44	3.72764e-51	0.32135	0.52	0.389	1.22505e-46	Monocyte	CD44
PRDM1	5.76394e-51	0.496349	0.252	0.152	1.89426e-46	Monocyte	PRDM1
WSB1	6.35359e-51	0.257133	0.493	0.353	2.08804e-46	Monocyte	WSB1
FUCA1.1	8.59053e-51	-0.503611	0.143	0.253	2.82319e-46	Monocyte	FUCA1
AC058791.1	8.85643e-51	0.260727	0.102	0.041	2.91058e-46	Monocyte	AC058791.1
PABPC1.1	1.02118e-50	0.315002	0.699	0.576	3.356e-46	Monocyte	PABPC1
H2AFY	1.40779e-50	0.308222	0.519	0.38	4.62656e-46	Monocyte	H2AFY
OSM	3.14473e-50	0.438987	0.16	0.081	1.03348e-45	Monocyte	OSM
GRN.1	6.86743e-50	-0.398689	0.739	0.731	2.25691e-45	Monocyte	GRN
RAC2	1.42769e-49	0.261205	0.329	0.213	4.69196e-45	Monocyte	RAC2
SERPINB9	2.0589e-49	0.354074	0.166	0.086	6.76637e-45	Monocyte	SERPINB9
NFKBID	2.10915e-49	0.273144	0.175	0.092	6.93151e-45	Monocyte	NFKBID
KLF10	2.5683e-49	0.321771	0.334	0.219	8.44047e-45	Monocyte	KLF10
LILRB5.1	5.20025e-49	-0.347814	0.034	0.117	1.70901e-44	Monocyte	LILRB5
ZFAND5	3.13399e-48	0.305392	0.469	0.339	1.02996e-43	Monocyte	ZFAND5
FPR1	5.69008e-48	0.308676	0.272	0.166	1.86999e-43	Monocyte	FPR1
HSPD1.1	6.49768e-48	0.515894	0.563	0.439	2.1354e-43	Monocyte	HSPD1
FABP3.1	7.70705e-48	-0.407149	0.046	0.132	2.53284e-43	Monocyte	FABP3
TXNIP	1.05776e-47	0.38871	0.638	0.522	3.47622e-43	Monocyte	TXNIP
ISG15.1	1.97158e-47	1.24331	0.592	0.49	6.47939e-43	Monocyte	ISG15
GCA	1.98617e-47	0.35174	0.263	0.163	6.52737e-43	Monocyte	GCA
AKR1B1.1	3.74569e-47	-0.579069	0.276	0.381	1.23098e-42	Monocyte	AKR1B1
IGF1.1	4.34894e-47	-0.422568	0.08	0.176	1.42924e-42	Monocyte	IGF1
GPCPD1	5.39808e-47	0.295081	0.205	0.118	1.77403e-42	Monocyte	GPCPD1
SNHG8.1	9.00037e-47	0.256313	0.416	0.293	2.95788e-42	Monocyte	SNHG8
IFIT3	1.03609e-46	0.762218	0.195	0.113	3.40502e-42	Monocyte	IFIT3
ZFAS1.1	1.82199e-46	0.258689	0.661	0.533	5.98778e-42	Monocyte	ZFAS1
P2RY13	2.0482e-46	0.264915	0.185	0.1	6.7312e-42	Monocyte	P2RY13
ANXA1.1	8.28857e-46	0.370222	0.716	0.606	2.72395e-41	Monocyte	ANXA1
TIPARP	9.95831e-46	0.275526	0.187	0.105	3.2727e-41	Monocyte	TIPARP
MSR1.1	3.89142e-45	-0.537673	0.405	0.495	1.27888e-40	Monocyte	MSR1
RGCC.1	4.25185e-45	0.347518	0.426	0.305	1.39733e-40	Monocyte	RGCC
PHLDA2.1	9.1465e-45	0.330586	0.223	0.133	3.00591e-40	Monocyte	PHLDA2
HTRA1.1	9.90529e-45	-0.568193	0.255	0.367	3.25528e-40	Monocyte	HTRA1
ITM2B.1	1.17039e-44	-0.295919	0.867	0.854	3.84638e-40	Monocyte	ITM2B
TNFRSF1B	5.56831e-44	0.317489	0.311	0.207	1.82997e-39	Monocyte	TNFRSF1B
ACP5	6.3602e-44	-0.70306	0.495	0.563	2.09021e-39	Monocyte	ACP5
CD14.1	7.47673e-44	-0.442443	0.741	0.769	2.45715e-39	Monocyte	CD14
FBP1	1.50612e-43	0.280987	0.17	0.093	4.94972e-39	Monocyte	FBP1
CALHM6	2.11033e-43	0.311315	0.293	0.191	6.93538e-39	Monocyte	CALHM6
CREG1.1	2.4516e-43	-0.502846	0.374	0.458	8.05694e-39	Monocyte	CREG1
CXCL2	2.46208e-43	0.680925	0.478	0.365	8.09139e-39	Monocyte	CXCL2
DNAJB6	2.49286e-43	0.318305	0.475	0.35	8.19252e-39	Monocyte	DNAJB6
EPHX1.1	2.73619e-43	-0.365989	0.062	0.148	8.99222e-39	Monocyte	EPHX1
CASP1	3.2425e-43	0.275604	0.369	0.256	1.06562e-38	Monocyte	CASP1
ZEB2	8.31455e-43	0.329312	0.493	0.368	2.7325e-38	Monocyte	ZEB2
HPGDS.1	1.14125e-42	-0.481056	0.082	0.173	3.75061e-38	Monocyte	HPGDS
HLA-DPB1.1	1.42791e-42	0.399922	0.912	0.862	4.69269e-38	Monocyte	HLA-DPB1
SKIL	4.09601e-42	0.286456	0.249	0.156	1.34611e-37	Monocyte	SKIL
ZFP36L2	4.45662e-42	0.321564	0.552	0.426	1.46462e-37	Monocyte	ZFP36L2
HLA-DQB1.1	1.66002e-41	0.421239	0.798	0.719	5.45547e-37	Monocyte	HLA-DQB1
CFLAR	1.86797e-41	0.25719	0.338	0.231	6.13891e-37	Monocyte	CFLAR
HSP90AB1	2.46641e-41	0.384825	0.82	0.736	8.10562e-37	Monocyte	HSP90AB1
TMEM176B.1	5.2753e-41	-0.493573	0.43	0.514	1.73367e-36	Monocyte	TMEM176B
MAF.1	1.10704e-40	-0.565497	0.272	0.372	3.63816e-36	Monocyte	MAF
TIMP1.1	1.32641e-40	0.512208	0.78	0.659	4.35913e-36	Monocyte	TIMP1
GBP1	1.8523e-40	0.434833	0.173	0.099	6.08739e-36	Monocyte	GBP1
CKLF.1	2.57345e-40	0.333592	0.569	0.451	8.45737e-36	Monocyte	CKLF
PRELID1	4.27085e-40	0.252616	0.558	0.427	1.40357e-35	Monocyte	PRELID1
HSPH1	4.4605e-40	0.398434	0.557	0.444	1.4659e-35	Monocyte	HSPH1
YWHAZ	2.18427e-39	0.254205	0.526	0.399	7.17838e-35	Monocyte	YWHAZ
HLA-DQA2	2.25205e-39	0.809839	0.294	0.203	7.40114e-35	Monocyte	HLA-DQA2
HSPE1.1	3.37516e-39	0.406092	0.716	0.606	1.10921e-34	Monocyte	HSPE1
SP110	3.50263e-39	0.299009	0.246	0.157	1.15111e-34	Monocyte	SP110
IFIT1	1.04597e-38	0.827211	0.179	0.107	3.43749e-34	Monocyte	IFIT1
NPL.1	2.00088e-38	-0.457272	0.204	0.3	6.57568e-34	Monocyte	NPL
BLVRB.1	3.98979e-38	-0.496069	0.538	0.569	1.3112e-33	Monocyte	BLVRB
CALM3.1	4.84493e-38	-0.513658	0.477	0.531	1.59224e-33	Monocyte	CALM3
HERPUD1	9.66066e-38	0.284058	0.573	0.451	3.17488e-33	Monocyte	HERPUD1
EEF1B2.1	2.73881e-37	0.263115	0.73	0.655	9.00081e-33	Monocyte	EEF1B2
SELENOK	4.06048e-37	0.306047	0.46	0.347	1.33444e-32	Monocyte	SELENOK
IFNGR1	5.3506e-37	0.276533	0.439	0.328	1.75842e-32	Monocyte	IFNGR1
METRNL	7.43642e-37	0.298688	0.35	0.25	2.44391e-32	Monocyte	METRNL
PLA2G7.1	7.78445e-37	-0.597294	0.156	0.244	2.55828e-32	Monocyte	PLA2G7
DDIT3	9.22732e-37	0.250726	0.335	0.233	3.03246e-32	Monocyte	DDIT3
ASAH1.1	9.50599e-37	-0.493513	0.552	0.58	3.12405e-32	Monocyte	ASAH1
IL10	9.51259e-37	0.487043	0.139	0.076	3.12622e-32	Monocyte	IL10
HSPA6	1.04735e-36	0.646515	0.355	0.26	3.442e-32	Monocyte	HSPA6
DDX3Y	2.02716e-36	0.278195	0.211	0.132	6.66207e-32	Monocyte	DDX3Y
ZFAND2A	2.24819e-36	0.570134	0.305	0.212	7.38846e-32	Monocyte	ZFAND2A
GAL3ST4.1	2.62809e-36	-0.389178	0.1	0.187	8.63695e-32	Monocyte	GAL3ST4
CSTB	3.20122e-36	-0.360301	0.742	0.741	1.05205e-31	Monocyte	CSTB
TRA2A	3.43637e-36	0.287216	0.267	0.175	1.12933e-31	Monocyte	TRA2A
VAMP5	4.35484e-36	0.328665	0.306	0.21	1.43118e-31	Monocyte	VAMP5
RPS4Y1.1	4.58534e-36	0.306397	0.363	0.263	1.50693e-31	Monocyte	RPS4Y1
CCL4L2.1	9.95638e-36	0.54209	0.565	0.46	3.27207e-31	Monocyte	CCL4L2
MAP1LC3B	1.0442e-35	0.261397	0.511	0.39	3.43166e-31	Monocyte	MAP1LC3B
IFI44L	1.1006e-35	0.380661	0.224	0.142	3.61702e-31	Monocyte	IFI44L
TSPAN4.1	1.38268e-35	-0.49966	0.286	0.368	4.54404e-31	Monocyte	TSPAN4
TSC22D3	3.53236e-35	0.285183	0.397	0.289	1.16087e-30	Monocyte	TSC22D3
SDC3.1	3.87111e-35	-0.381875	0.084	0.165	1.2722e-30	Monocyte	SDC3
LUM.1	6.21992e-35	-0.75138	0.331	0.411	2.04412e-30	Monocyte	LUM
NFKB1	9.50165e-35	0.279227	0.182	0.11	3.12262e-30	Monocyte	NFKB1
TUBA1B	1.30643e-34	-0.37692	0.764	0.771	4.29344e-30	Monocyte	TUBA1B
MRPL18	2.94465e-34	0.263867	0.394	0.29	9.67729e-30	Monocyte	MRPL18
SPARC.1	4.56058e-34	-0.691646	0.485	0.537	1.49879e-29	Monocyte	SPARC
SRSF7	7.21715e-34	0.319409	0.548	0.435	2.37184e-29	Monocyte	SRSF7
ARF6	9.62062e-34	0.251546	0.408	0.303	3.16172e-29	Monocyte	ARF6
MS4A7.1	1.60938e-33	-0.491285	0.569	0.596	5.28907e-29	Monocyte	MS4A7
ETS2	4.69807e-33	0.274402	0.257	0.172	1.54397e-28	Monocyte	ETS2
MGLL.1	1.979e-32	-0.358967	0.095	0.172	6.50379e-28	Monocyte	MGLL
NRP1.1	2.35838e-32	-0.462019	0.177	0.265	7.75059e-28	Monocyte	NRP1
STMN1	2.45339e-32	-0.567492	0.338	0.417	8.06281e-28	Monocyte	STMN1
MT-ND5.1	2.52181e-32	-0.346437	0.796	0.801	8.28768e-28	Monocyte	MT-ND5
IFITM3.1	5.22404e-32	0.402235	0.792	0.706	1.71683e-27	Monocyte	IFITM3
MMP14	5.58756e-32	-0.445597	0.157	0.244	1.8363e-27	Monocyte	MMP14
WTAP	2.66498e-31	0.325671	0.274	0.188	8.7582e-27	Monocyte	WTAP
CTSZ.1	4.48054e-31	-0.467553	0.703	0.683	1.47249e-26	Monocyte	CTSZ
ALDH1A1.1	9.93588e-31	-0.286876	0.062	0.131	3.26533e-26	Monocyte	ALDH1A1
TNF	3.33586e-30	0.303202	0.182	0.113	1.0963e-25	Monocyte	TNF
BASP1.1	5.44793e-30	0.277079	0.336	0.246	1.79041e-25	Monocyte	BASP1
MGST3.1	5.97102e-30	-0.444836	0.494	0.527	1.96232e-25	Monocyte	MGST3
CD28.1	9.58348e-30	-0.276943	0.044	0.105	3.14952e-25	Monocyte	CD28
IGFBP4	1.01401e-29	-0.439094	0.093	0.166	3.33244e-25	Monocyte	IGFBP4
TMIGD3.1	1.02024e-29	-0.527904	0.093	0.166	3.35292e-25	Monocyte	TMIGD3
IFIT2	1.75887e-29	0.696419	0.19	0.124	5.78033e-25	Monocyte	IFIT2
HES4.1	6.51066e-29	0.35521	0.174	0.109	2.13966e-24	Monocyte	HES4
BAG3	8.21136e-29	0.4692	0.275	0.198	2.69858e-24	Monocyte	BAG3
ZFP36L1	8.79939e-29	0.261275	0.759	0.658	2.89183e-24	Monocyte	ZFP36L1
OLFML3	1.48091e-28	-0.412138	0.103	0.177	4.86685e-24	Monocyte	OLFML3
STXBP2	2.00573e-28	0.274947	0.253	0.175	6.59162e-24	Monocyte	STXBP2
HLA-DQA1.1	2.35993e-28	0.394837	0.658	0.583	7.75568e-24	Monocyte	HLA-DQA1
TMEM107	5.45015e-28	0.333066	0.218	0.146	1.79114e-23	Monocyte	TMEM107
AP1B1.1	5.85585e-28	-0.440788	0.196	0.275	1.92447e-23	Monocyte	AP1B1
RPS20	6.157e-28	-0.32078	0.84	0.852	2.02344e-23	Monocyte	RPS20
COL1A1.1	7.60346e-28	-0.849454	0.532	0.564	2.4988e-23	Monocyte	COL1A1
EPSTI1	8.3915e-28	0.260107	0.285	0.204	2.75778e-23	Monocyte	EPSTI1
CYCS	2.17052e-27	0.283781	0.56	0.449	7.13319e-23	Monocyte	CYCS
MARCKS.1	4.1921e-27	-0.303282	0.669	0.694	1.37769e-22	Monocyte	MARCKS
NT5C3A	1.5964e-26	0.274917	0.129	0.076	5.24643e-22	Monocyte	NT5C3A
CADM1	1.87984e-25	-0.387783	0.128	0.202	6.17792e-21	Monocyte	CADM1
KCNMA1.1	7.24628e-25	-0.318259	0.078	0.141	2.38142e-20	Monocyte	KCNMA1
PPIC	1.48744e-24	-0.360975	0.09	0.155	4.88833e-20	Monocyte	PPIC
VAT1.1	1.58185e-24	-0.301516	0.112	0.18	5.19859e-20	Monocyte	VAT1
CD163.1	1.81906e-24	-0.430138	0.358	0.427	5.97816e-20	Monocyte	CD163
COL1A2.1	4.35917e-24	-0.692309	0.574	0.594	1.4326e-19	Monocyte	COL1A2
PHLDA1	6.63633e-24	0.286444	0.229	0.161	2.18096e-19	Monocyte	PHLDA1
BEX3	1.00763e-23	-0.459596	0.232	0.306	3.31147e-19	Monocyte	BEX3
STAT1	2.13098e-23	0.283092	0.237	0.169	7.00326e-19	Monocyte	STAT1
LY6E	2.8883e-23	0.356382	0.505	0.421	9.4921e-19	Monocyte	LY6E
SLC38A6.1	3.13616e-23	-0.251492	0.092	0.155	1.03067e-18	Monocyte	SLC38A6
CD99	3.20262e-23	-0.357119	0.51	0.549	1.05251e-18	Monocyte	CD99
PLXND1	3.48398e-23	-0.440788	0.166	0.233	1.14498e-18	Monocyte	PLXND1
NDUFA4	5.57701e-23	-0.267204	0.776	0.751	1.83283e-18	Monocyte	NDUFA4
HLA-DPA1.1	2.20015e-22	0.272554	0.911	0.876	7.23059e-18	Monocyte	HLA-DPA1
COX6C	3.16732e-22	-0.281129	0.743	0.726	1.04091e-17	Monocyte	COX6C
OAS1	8.12922e-22	0.270123	0.247	0.181	2.67159e-17	Monocyte	OAS1
ADORA3.1	3.41147e-21	-0.266459	0.075	0.131	1.12115e-16	Monocyte	ADORA3
TIMP2.1	5.27441e-21	-0.441565	0.43	0.457	1.73338e-16	Monocyte	TIMP2
GLMP.1	1.11692e-20	-0.26472	0.112	0.174	3.67065e-16	Monocyte	GLMP
ATP6V0B.1	1.24868e-20	-0.284153	0.705	0.68	4.10367e-16	Monocyte	ATP6V0B
TMBIM6.1	1.30311e-20	-0.291285	0.67	0.657	4.28256e-16	Monocyte	TMBIM6
SLC1A3	5.59744e-20	-0.290194	0.116	0.177	1.83954e-15	Monocyte	SLC1A3
TTYH3	6.36326e-20	-0.370611	0.164	0.227	2.09122e-15	Monocyte	TTYH3
CTSC.1	7.15264e-20	-0.313511	0.572	0.585	2.35064e-15	Monocyte	CTSC
MMP9	8.06882e-20	-0.724022	0.481	0.519	2.65174e-15	Monocyte	MMP9
ITSN1	1.74212e-19	-0.281145	0.088	0.143	5.72529e-15	Monocyte	ITSN1
TPM1.1	2.39515e-19	-0.549882	0.248	0.31	7.87142e-15	Monocyte	TPM1
ATP6V0E1.1	3.06058e-19	-0.289339	0.739	0.704	1.00583e-14	Monocyte	ATP6V0E1
MCOLN1.1	6.36178e-19	-0.341096	0.179	0.241	2.09073e-14	Monocyte	MCOLN1
FABP5.1	6.40706e-19	-0.514206	0.571	0.583	2.10562e-14	Monocyte	FABP5
NENF	7.34688e-19	-0.379916	0.359	0.414	2.41448e-14	Monocyte	NENF
DNAJA4	9.94183e-19	0.253697	0.204	0.147	3.26728e-14	Monocyte	DNAJA4
AP2A2.1	1.79016e-18	-0.350404	0.164	0.225	5.88319e-14	Monocyte	AP2A2
CCL4.1	2.43666e-18	0.45153	0.573	0.511	8.00785e-14	Monocyte	CCL4
CD84.1	2.75695e-18	-0.394052	0.261	0.313	9.06044e-14	Monocyte	CD84
IFI27.1	3.5468e-18	-0.307775	0.252	0.319	1.16562e-13	Monocyte	IFI27
PTMS	5.3005e-18	-0.387942	0.42	0.459	1.74196e-13	Monocyte	PTMS
CD81.1	5.43158e-18	-0.364782	0.518	0.538	1.78503e-13	Monocyte	CD81
ADAP2.1	7.0575e-18	-0.392793	0.34	0.389	2.31938e-13	Monocyte	ADAP2
GPR137B.1	1.08733e-17	-0.261737	0.123	0.181	3.57339e-13	Monocyte	GPR137B
ATP6V1F.1	1.56603e-17	-0.272798	0.67	0.66	5.1466e-13	Monocyte	ATP6V1F
CTSA.1	1.99314e-17	-0.367283	0.386	0.426	6.55027e-13	Monocyte	CTSA
TMEM176A.1	2.72927e-17	-0.323909	0.27	0.333	8.96949e-13	Monocyte	TMEM176A
CD9.1	4.69169e-17	-0.316614	0.542	0.578	1.54188e-12	Monocyte	CD9
TCEAL9	9.02256e-17	-0.331695	0.212	0.274	2.96517e-12	Monocyte	TCEAL9
RPS27L	4.98115e-16	-0.266079	0.648	0.651	1.637e-11	Monocyte	RPS27L
MYL9	7.37821e-16	-0.385292	0.075	0.121	2.42477e-11	Monocyte	MYL9
C1orf54.1	7.47853e-16	-0.300915	0.252	0.313	2.45774e-11	Monocyte	C1orf54
LGALS3.1	1.62271e-15	-0.387859	0.643	0.624	5.33289e-11	Monocyte	LGALS3
CLEC11A	2.0572e-15	-0.453233	0.234	0.287	6.7608e-11	Monocyte	CLEC11A
PMP22.1	2.06148e-15	-0.280922	0.207	0.266	6.77484e-11	Monocyte	PMP22
GADD45G.1	2.46087e-15	-0.436648	0.23	0.287	8.08742e-11	Monocyte	GADD45G
NINJ1.1	5.13473e-15	-0.328924	0.373	0.426	1.68748e-10	Monocyte	NINJ1
RENBP.1	5.81696e-15	-0.268097	0.111	0.161	1.91169e-10	Monocyte	RENBP
GM2A.1	7.22338e-15	-0.278427	0.156	0.209	2.37389e-10	Monocyte	GM2A
VSIG4.1	1.11065e-14	-0.402753	0.366	0.409	3.65004e-10	Monocyte	VSIG4
MPP1.1	1.15249e-14	-0.329573	0.226	0.277	3.78756e-10	Monocyte	MPP1
CALD1.1	1.18153e-14	-0.464365	0.126	0.173	3.88299e-10	Monocyte	CALD1
DNASE2.1	2.8598e-14	-0.274201	0.166	0.218	9.39844e-10	Monocyte	DNASE2
CTSK.1	4.46553e-14	-0.606037	0.372	0.413	1.46755e-09	Monocyte	CTSK
CCL5	4.5054e-14	0.512852	0.141	0.101	1.48065e-09	Monocyte	CCL5
TUBB	4.74576e-14	-0.40146	0.509	0.523	1.55965e-09	Monocyte	TUBB
NDUFC2	6.05616e-14	-0.346298	0.472	0.491	1.9903e-09	Monocyte	NDUFC2
ATOX1	9.913e-14	-0.330828	0.508	0.521	3.25781e-09	Monocyte	ATOX1
BCAP31.1	1.65761e-13	-0.329694	0.402	0.435	5.44758e-09	Monocyte	BCAP31
C5AR1	1.69809e-13	0.262207	0.318	0.265	5.58061e-09	Monocyte	C5AR1
MT1G	4.76631e-13	-0.734754	0.088	0.13	1.5664e-08	Monocyte	MT1G
GAS6.1	5.5895e-13	-0.289827	0.167	0.216	1.83693e-08	Monocyte	GAS6
ANKH	8.20746e-13	-0.289922	0.186	0.236	2.6973e-08	Monocyte	ANKH
TMED9	1.12099e-12	-0.329117	0.441	0.461	3.68402e-08	Monocyte	TMED9
PLAU.1	1.43047e-12	-0.367695	0.225	0.272	4.70108e-08	Monocyte	PLAU
PPIB	2.55111e-12	-0.293357	0.681	0.66	8.38398e-08	Monocyte	PPIB
GATM	3.06203e-12	-0.296819	0.132	0.177	1.00631e-07	Monocyte	GATM
FCGR2A.1	3.17334e-12	-0.352054	0.609	0.587	1.04288e-07	Monocyte	FCGR2A
MDK.1	4.40419e-12	-0.295949	0.086	0.125	1.44739e-07	Monocyte	MDK
COLEC12.1	5.43461e-12	-0.292601	0.135	0.179	1.78603e-07	Monocyte	COLEC12
IBSP	7.97603e-12	-0.52267	0.371	0.415	2.62124e-07	Monocyte	IBSP
UQCR10	8.33327e-12	-0.256863	0.692	0.668	2.73865e-07	Monocyte	UQCR10
LRP1	1.06928e-11	-0.348286	0.296	0.336	3.51409e-07	Monocyte	LRP1
CFD.1	1.71493e-11	-0.390675	0.396	0.429	5.63596e-07	Monocyte	CFD
DNPH1	1.76866e-11	-0.31222	0.308	0.347	5.81253e-07	Monocyte	DNPH1
CHID1	1.81859e-11	-0.254397	0.171	0.218	5.97661e-07	Monocyte	CHID1
LAMP2.1	1.95885e-11	-0.314625	0.347	0.379	6.43756e-07	Monocyte	LAMP2
LTC4S.1	2.11065e-11	-0.360692	0.315	0.355	6.93643e-07	Monocyte	LTC4S
PCOLCE.1	2.89613e-11	-0.392831	0.138	0.179	9.51784e-07	Monocyte	PCOLCE
CALU	2.94112e-11	-0.301464	0.208	0.251	9.6657e-07	Monocyte	CALU
HEXA.1	3.47714e-11	-0.322958	0.352	0.381	1.14273e-06	Monocyte	HEXA
LAMP1.1	3.74775e-11	-0.314007	0.342	0.378	1.23166e-06	Monocyte	LAMP1
SOD1	5.10473e-11	-0.295969	0.552	0.547	1.67762e-06	Monocyte	SOD1
C3AR1.1	5.61388e-11	-0.311698	0.305	0.344	1.84494e-06	Monocyte	C3AR1
CALR	5.63325e-11	-0.26825	0.615	0.605	1.85131e-06	Monocyte	CALR
SMS.1	6.60144e-11	-0.331711	0.301	0.338	2.1695e-06	Monocyte	SMS
HNMT.1	6.90509e-11	-0.32108	0.416	0.441	2.26929e-06	Monocyte	HNMT
GNPDA1.1	7.19477e-11	-0.250222	0.192	0.236	2.36449e-06	Monocyte	GNPDA1
PEBP1	9.56898e-11	-0.314207	0.434	0.445	3.14475e-06	Monocyte	PEBP1
NRP2	1.00931e-10	-0.257147	0.25	0.295	3.31701e-06	Monocyte	NRP2
COL6A1.1	1.21245e-10	-0.310329	0.103	0.14	3.98461e-06	Monocyte	COL6A1
LGALS3BP	1.23675e-10	-0.255063	0.26	0.309	4.06445e-06	Monocyte	LGALS3BP
HSP90B1	1.39892e-10	-0.28199	0.63	0.607	4.59741e-06	Monocyte	HSP90B1
EPB41L2	1.72177e-10	-0.285295	0.146	0.187	5.65841e-06	Monocyte	EPB41L2
COL6A2.1	2.63734e-10	-0.309864	0.1	0.136	8.66737e-06	Monocyte	COL6A2
PITHD1.1	3.29168e-10	-0.261791	0.17	0.211	1.08178e-05	Monocyte	PITHD1
COL3A1.1	3.40944e-10	-0.568564	0.255	0.288	1.12048e-05	Monocyte	COL3A1
CXCL3	5.07081e-10	0.463551	0.368	0.324	1.66647e-05	Monocyte	CXCL3
UQCRQ	8.56258e-10	-0.277518	0.621	0.613	2.81401e-05	Monocyte	UQCRQ
ATP6AP1.1	1.32061e-09	-0.284909	0.326	0.359	4.34005e-05	Monocyte	ATP6AP1
SEC62	1.85282e-09	-0.328549	0.487	0.501	6.08911e-05	Monocyte	SEC62
BSG	3.39067e-09	-0.349279	0.424	0.445	0.000111431	Monocyte	BSG
HMOX1.1	4.04982e-09	-0.48997	0.504	0.519	0.000133093	Monocyte	HMOX1
NDUFS5	4.91844e-09	-0.261971	0.661	0.635	0.00016164	Monocyte	NDUFS5
RAP2B.1	7.46277e-09	-0.312999	0.279	0.316	0.000245257	Monocyte	RAP2B
PDIA4	1.38536e-08	-0.257402	0.21	0.249	0.000455283	Monocyte	PDIA4
SERPINF1	1.62323e-08	-0.371798	0.296	0.328	0.000533458	Monocyte	SERPINF1
AKR1A1.1	2.40267e-08	-0.29421	0.428	0.438	0.000789613	Monocyte	AKR1A1
TCEAL4	2.40563e-08	-0.279998	0.292	0.327	0.000790588	Monocyte	TCEAL4
ISCU.1	3.79906e-08	-0.297973	0.334	0.359	0.00124852	Monocyte	ISCU
NNMT	6.2108e-08	-0.320164	0.091	0.12	0.00204112	Monocyte	NNMT
S100A13.1	8.42501e-08	-0.469977	0.26	0.286	0.0027688	Monocyte	S100A13
ATP5PO	8.84696e-08	-0.256103	0.583	0.575	0.00290747	Monocyte	ATP5PO
GAA.1	9.4831e-08	-0.26247	0.216	0.251	0.00311653	Monocyte	GAA
XIST	1.55353e-07	-0.35187	0.179	0.208	0.00510553	Monocyte	XIST
DPP7.1	1.58261e-07	-0.273398	0.406	0.415	0.00520108	Monocyte	DPP7
FN1.1	1.90467e-07	0.415319	0.318	0.27	0.00625951	Monocyte	FN1
CHCHD10	2.5029e-07	-0.287289	0.441	0.448	0.00822553	Monocyte	CHCHD10
PRDX4	4.48657e-07	-0.317787	0.344	0.365	0.0147447	Monocyte	PRDX4
C3	1.9447e-06	-0.252339	0.143	0.173	0.0639105	Monocyte	C3
CLTC	2.65225e-06	-0.290242	0.238	0.265	0.0871636	Monocyte	CLTC
MGP.1	2.95192e-06	-0.382577	0.121	0.146	0.0970118	Monocyte	MGP
SDCBP.1	3.70456e-06	-0.268074	0.642	0.601	0.121747	Monocyte	SDCBP
SELENOM	4.31269e-06	-0.270991	0.16	0.188	0.141732	Monocyte	SELENOM
PARP1	4.99815e-06	-0.255724	0.205	0.233	0.164259	Monocyte	PARP1
CKS1B	5.46347e-06	-0.276852	0.133	0.16	0.179552	Monocyte	CKS1B
H2AFZ.1	9.20508e-06	-0.311928	0.618	0.587	0.302516	Monocyte	H2AFZ
SERPINH1.1	1.08667e-05	-0.346691	0.248	0.272	0.357122	Monocyte	SERPINH1
MT1X.1	1.10533e-05	-0.638327	0.268	0.292	0.363255	Monocyte	MT1X
NUCKS1	2.05567e-05	-0.300975	0.414	0.421	0.675575	Monocyte	NUCKS1
DCN.1	2.21495e-05	-0.287335	0.15	0.175	0.727921	Monocyte	DCN
IFI6	3.74632e-05	0.283444	0.498	0.47	1	Monocyte	IFI6
MYDGF	5.01648e-05	-0.26886	0.47	0.46	1	Monocyte	MYDGF
DSTN	0.00011898	-0.301267	0.414	0.415	1	Monocyte	DSTN
PSMB5	0.000133891	-0.271865	0.311	0.324	1	Monocyte	PSMB5
MMP13	0.000216355	-0.361885	0.102	0.122	1	Monocyte	MMP13
NDUFA4L2.1	0.00023052	-0.347347	0.094	0.111	1	Monocyte	NDUFA4L2
CKB.1	0.00035643	-0.384735	0.415	0.418	1	Monocyte	CKB
MZT2B	0.000406449	-0.253421	0.601	0.575	1	Monocyte	MZT2B
CSF1R.1	0.000434746	-0.260188	0.465	0.462	1	Monocyte	CSF1R
PTN.1	0.000507562	-0.391262	0.115	0.131	1	Monocyte	PTN
LDHB	0.00137179	-0.270897	0.47	0.453	1	Monocyte	LDHB
CPE.1	0.0023466	-0.262575	0.129	0.144	1	Monocyte	CPE
PDCD5.1	0.00281947	-0.349415	0.36	0.359	1	Monocyte	PDCD5
TPM2.1	0.00315415	-0.303043	0.277	0.288	1	Monocyte	TPM2
NDUFA6	0.00512069	-0.25136	0.399	0.396	1	Monocyte	NDUFA6
MT1E.1	0.00770354	-0.250646	0.123	0.137	1	Monocyte	MT1E
FTL.2	3.87449e-261	-0.487297	1	1	1.27331e-256	Unknow	FTL
TMEM176B.2	8.65156e-247	-0.629104	0.295	0.585	2.84325e-242	Unknow	TMEM176B
HLA-DRA.2	1.38384e-232	-0.529246	0.904	0.984	4.54786e-228	Unknow	HLA-DRA
C1QB.2	8.24362e-226	-0.635018	0.669	0.844	2.70918e-221	Unknow	C1QB
FTH1.1	1.47229e-224	-0.365307	0.985	0.998	4.83852e-220	Unknow	FTH1
MS4A4A.2	2.89671e-208	-0.565286	0.308	0.573	9.51975e-204	Unknow	MS4A4A
HLA-DMA.1	3.99017e-205	-0.51216	0.509	0.776	1.31133e-200	Unknow	HLA-DMA
LIPA.2	1.18202e-198	-0.627455	0.243	0.482	3.88458e-194	Unknow	LIPA
TMEM176A.2	1.02156e-197	-0.492262	0.159	0.391	3.35725e-193	Unknow	TMEM176A
C1QC.2	3.16254e-196	-0.527548	0.606	0.819	1.03934e-191	Unknow	C1QC
HLA-DPB1.2	3.51383e-196	-0.50816	0.748	0.921	1.15479e-191	Unknow	HLA-DPB1
HLA-DPA1.2	5.73797e-192	-0.522966	0.775	0.926	1.88573e-187	Unknow	HLA-DPA1
APOE.2	6.19433e-189	-0.765298	0.764	0.873	2.0357e-184	Unknow	APOE
TYROBP.1	4.72341e-185	-0.347179	0.889	0.985	1.5523e-180	Unknow	TYROBP
LITAF.1	8.39181e-183	-0.435448	0.279	0.528	2.75789e-178	Unknow	LITAF
MS4A7.2	4.15591e-182	-0.516325	0.415	0.665	1.3658e-177	Unknow	MS4A7
LGMN.2	2.97475e-180	-0.617803	0.429	0.664	9.7762e-176	Unknow	LGMN
CTSZ.2	4.42094e-180	-0.55003	0.513	0.759	1.4529e-175	Unknow	CTSZ
C1QA.2	3.83259e-179	-0.501291	0.739	0.884	1.25954e-174	Unknow	C1QA
ASAH1.2	6.09354e-179	-0.460955	0.395	0.651	2.00258e-174	Unknow	ASAH1
HLA-DMB.1	8.64828e-179	-0.445355	0.327	0.587	2.84217e-174	Unknow	HLA-DMB
IGSF6.1	7.14826e-177	-0.542543	0.32	0.562	2.3492e-172	Unknow	IGSF6
MS4A6A.1	1.28602e-174	-0.474791	0.474	0.737	4.22636e-170	Unknow	MS4A6A
CTSS.1	1.67383e-174	-0.451392	0.506	0.755	5.50086e-170	Unknow	CTSS
LY96.1	1.90823e-173	-0.389058	0.38	0.646	6.27119e-169	Unknow	LY96
CTSL.2	2.48635e-173	-0.590011	0.388	0.628	8.17113e-169	Unknow	CTSL
HLA-DQA1.2	4.78668e-173	-0.610222	0.431	0.664	1.57309e-168	Unknow	HLA-DQA1
FCGR2A.2	8.99783e-171	-0.435152	0.405	0.668	2.95705e-166	Unknow	FCGR2A
C3AR1.2	3.44799e-169	-0.404245	0.186	0.4	1.13315e-164	Unknow	C3AR1
CD68.2	1.0884e-164	-0.430503	0.497	0.754	3.57691e-160	Unknow	CD68
GPR34.2	6.97748e-161	-0.413027	0.227	0.451	2.29308e-156	Unknow	GPR34
APOC1.2	5.53724e-160	-0.721468	0.545	0.746	1.81976e-155	Unknow	APOC1
CTSB.2	6.79455e-160	-0.474743	0.696	0.88	2.23296e-155	Unknow	CTSB
HLA-DRB1.1	2.35135e-159	-0.508703	0.847	0.959	7.72749e-155	Unknow	HLA-DRB1
PILRA.1	4.3544e-158	-0.390168	0.15	0.344	1.43103e-153	Unknow	PILRA
TNFSF13B.1	2.19895e-154	-0.381301	0.205	0.415	7.22664e-150	Unknow	TNFSF13B
C5AR1.1	1.85715e-153	-0.411893	0.141	0.329	6.10335e-149	Unknow	C5AR1
PLA2G7.2	2.37233e-153	-0.627404	0.109	0.279	7.79642e-149	Unknow	PLA2G7
CTSD.2	2.66231e-153	-0.497326	0.677	0.855	8.74941e-149	Unknow	CTSD
FCGRT.2	2.27472e-150	-0.410818	0.598	0.819	7.47565e-146	Unknow	FCGRT
CD53.1	1.61723e-149	-0.337194	0.328	0.568	5.31485e-145	Unknow	CD53
LGALS3.2	9.05464e-149	-0.490851	0.461	0.696	2.97572e-144	Unknow	LGALS3
GPNMB.2	2.75641e-148	-0.46109	0.354	0.587	9.05868e-144	Unknow	GPNMB
AKR1B1.2	3.39264e-148	-0.352514	0.214	0.426	1.11496e-143	Unknow	AKR1B1
FPR3.1	4.33169e-145	-0.335	0.181	0.379	1.42357e-140	Unknow	FPR3
MFSD1.1	8.00643e-145	-0.282384	0.229	0.447	2.63123e-140	Unknow	MFSD1
HLA-DQB1.2	1.08703e-144	-0.450386	0.574	0.798	3.5724e-140	Unknow	HLA-DQB1
SRGN.1	8.23172e-144	-0.379143	0.616	0.836	2.70527e-139	Unknow	SRGN
RNF13.1	3.59212e-143	-0.291679	0.194	0.397	1.18052e-138	Unknow	RNF13
CREG1.2	9.90439e-143	-0.33518	0.284	0.511	3.25498e-138	Unknow	CREG1
CFD.2	4.31891e-142	-0.438811	0.27	0.487	1.41937e-137	Unknow	CFD
NPL.2	2.76639e-138	-0.346984	0.155	0.338	9.09146e-134	Unknow	NPL
GLUL.1	4.98925e-137	-0.425987	0.419	0.656	1.63967e-132	Unknow	GLUL
CD84.2	1.1709e-136	-0.321691	0.173	0.359	3.84804e-132	Unknow	CD84
TREM2.2	3.02475e-136	-0.408415	0.347	0.577	9.94053e-132	Unknow	TREM2
LILRB4.1	5.8978e-136	-0.353872	0.132	0.306	1.93825e-131	Unknow	LILRB4
SLC40A1.2	8.5651e-136	-0.595382	0.198	0.385	2.81483e-131	Unknow	SLC40A1
FUCA1.2	1.41751e-135	-0.393499	0.118	0.283	4.65851e-131	Unknow	FUCA1
SELENOP.2	1.16042e-132	-0.599406	0.534	0.711	3.81361e-128	Unknow	SELENOP
ITM2B.2	6.98559e-132	-0.338826	0.74	0.905	2.29574e-127	Unknow	ITM2B
FCGR3A.1	1.10518e-130	-0.477407	0.274	0.475	3.63208e-126	Unknow	FCGR3A
SNX2.1	4.76581e-130	-0.288858	0.231	0.433	1.56624e-125	Unknow	SNX2
ARHGAP18.1	6.08567e-130	-0.25656	0.23	0.437	2e-125	Unknow	ARHGAP18
TSPAN4.2	2.92698e-129	-0.303822	0.216	0.412	9.61923e-125	Unknow	TSPAN4
SLCO2B1.2	2.49723e-128	-0.275209	0.19	0.383	8.2069e-124	Unknow	SLCO2B1
UCP2.1	1.1534e-127	-0.330225	0.222	0.418	3.79052e-123	Unknow	UCP2
SDCBP.2	1.33163e-127	-0.293918	0.434	0.68	4.37626e-123	Unknow	SDCBP
IL18.1	1.78042e-127	-0.407425	0.168	0.34	5.85117e-123	Unknow	IL18
CAPG.1	3.59835e-127	-0.38019	0.486	0.724	1.18256e-122	Unknow	CAPG
CTSH	7.45025e-127	-0.352598	0.332	0.552	2.44845e-122	Unknow	CTSH
HLA-E.1	2.91822e-126	-0.370329	0.498	0.726	9.59044e-122	Unknow	HLA-E
LAMP2.2	3.00222e-126	-0.275724	0.235	0.432	9.8665e-122	Unknow	LAMP2
MSR1.2	3.40484e-126	-0.285415	0.321	0.547	1.11897e-121	Unknow	MSR1
HMOX1.2	5.40167e-126	-0.43672	0.36	0.581	1.7752e-121	Unknow	HMOX1
VSIG4.2	1.30083e-125	-0.373426	0.256	0.462	4.27505e-121	Unknow	VSIG4
CPVL.1	8.00909e-125	-0.324991	0.292	0.506	2.63211e-120	Unknow	CPVL
CD9.2	6.90329e-124	-0.405592	0.415	0.637	2.2687e-119	Unknow	CD9
FCGR1A.1	9.15071e-124	-0.337017	0.237	0.436	3.00729e-119	Unknow	FCGR1A
SQSTM1	2.14488e-121	-0.25702	0.265	0.467	7.04892e-117	Unknow	SQSTM1
FOLR2.2	4.14748e-121	-0.404315	0.374	0.585	1.36303e-116	Unknow	FOLR2
GLIPR1	2.79023e-120	-0.251251	0.277	0.485	9.16982e-116	Unknow	GLIPR1
CTSA.2	3.16093e-118	-0.250433	0.273	0.481	1.03881e-113	Unknow	CTSA
PLD3.2	4.41156e-118	-0.312894	0.413	0.643	1.44981e-113	Unknow	PLD3
DUSP1.1	3.40949e-116	-0.420207	0.616	0.789	1.12049e-111	Unknow	DUSP1
CD163.2	1.84856e-115	-0.25875	0.27	0.476	6.0751e-111	Unknow	CD163
CD83.1	2.05368e-115	-0.337977	0.263	0.459	6.74921e-111	Unknow	CD83
CTSC.2	3.45417e-115	-0.372852	0.43	0.647	1.13518e-110	Unknow	CTSC
ARL4C	4.89878e-115	-0.402001	0.225	0.406	1.60994e-110	Unknow	ARL4C
GPR183.2	6.49284e-114	-0.32013	0.272	0.469	2.13381e-109	Unknow	GPR183
BRI3.1	9.96041e-114	-0.309211	0.501	0.737	3.27339e-109	Unknow	BRI3
PLTP.2	2.99259e-113	-0.300282	0.279	0.485	9.83485e-109	Unknow	PLTP
NPC2.2	1.09222e-112	-0.324087	0.785	0.949	3.58949e-108	Unknow	NPC2
CCL3L1.1	1.67132e-112	-0.598071	0.486	0.662	5.49262e-108	Unknow	CCL3L1
PLEK.1	5.45716e-111	-0.257061	0.262	0.456	1.79344e-106	Unknow	PLEK
NR4A2.1	1.75916e-110	-0.349116	0.219	0.402	5.7813e-106	Unknow	NR4A2
FCER1G.1	5.44453e-110	-0.299512	0.766	0.936	1.78929e-105	Unknow	FCER1G
PSAP.2	3.21029e-109	-0.300685	0.809	0.94	1.05503e-104	Unknow	PSAP
GRN.2	6.79335e-108	-0.311538	0.582	0.795	2.23257e-103	Unknow	GRN
CPM.1	1.68181e-107	-0.302663	0.08	0.208	5.5271e-103	Unknow	CPM
SGK1.1	1.99235e-107	-0.301386	0.354	0.564	6.54765e-103	Unknow	SGK1
CCL3.1	2.82837e-107	-0.556991	0.574	0.725	9.29516e-103	Unknow	CCL3
TNFAIP3.2	8.68297e-107	-0.382533	0.159	0.317	2.85357e-102	Unknow	TNFAIP3
RAB32.1	3.16401e-106	-0.251333	0.258	0.448	1.03982e-101	Unknow	RAB32
ZNF331.1	8.66747e-106	-0.411196	0.107	0.247	2.84848e-101	Unknow	ZNF331
SOD2.1	3.57408e-105	-0.329824	0.301	0.492	1.17459e-100	Unknow	SOD2
RPL35.1	5.95401e-105	0.331452	0.936	0.956	1.95673e-100	Unknow	RPL35
NFKBIA.2	1.74341e-104	-0.391471	0.557	0.735	5.72955e-100	Unknow	NFKBIA
BLVRB.2	3.17209e-104	-0.26888	0.407	0.629	1.04248e-99	Unknow	BLVRB
RGS1.1	1.18269e-103	-0.399836	0.412	0.611	3.88678e-99	Unknow	RGS1
LYZ.2	8.45729e-103	-0.25526	0.485	0.699	2.7794e-98	Unknow	LYZ
RPL32.1	3.61463e-102	0.310236	0.953	0.967	1.18791e-97	Unknow	RPL32
PLAUR.1	7.7112e-101	-0.307775	0.295	0.488	2.53421e-96	Unknow	PLAUR
RHOB	2.05916e-100	-0.306755	0.354	0.555	6.76723e-96	Unknow	RHOB
DOK2.1	3.7919e-100	-0.257245	0.162	0.316	1.24617e-95	Unknow	DOK2
VAMP8.1	2.51903e-99	-0.273654	0.541	0.781	8.27854e-95	Unknow	VAMP8
CXCL2.1	4.20094e-98	-0.477664	0.262	0.435	1.3806e-93	Unknow	CXCL2
DNASE2.2	7.78223e-97	-0.273209	0.114	0.25	2.55755e-92	Unknow	DNASE2
PLIN2.1	5.1926e-96	-0.383021	0.311	0.494	1.7065e-91	Unknow	PLIN2
RPS15.1	8.36915e-95	0.333844	0.96	0.977	2.75044e-90	Unknow	RPS15
ALDH1A1.2	1.31573e-94	-0.271278	0.047	0.15	4.32402e-90	Unknow	ALDH1A1
CD63.2	2.34487e-94	-0.26889	0.833	0.943	7.70619e-90	Unknow	CD63
SAT1.1	2.34782e-94	-0.275546	0.835	0.951	7.71588e-90	Unknow	SAT1
KLF2.1	2.41163e-94	-0.2624	0.189	0.347	7.92559e-90	Unknow	KLF2
CCL4.2	3.69263e-94	-0.646864	0.408	0.568	1.21355e-89	Unknow	CCL4
CCL4L2.2	1.15428e-93	-0.686577	0.364	0.525	3.79343e-89	Unknow	CCL4L2
ATF3.2	1.22198e-91	-0.331878	0.247	0.417	4.01593e-87	Unknow	ATF3
OTUD1.1	3.52546e-91	-0.317504	0.161	0.309	1.15861e-86	Unknow	OTUD1
CD81.2	1.29519e-90	-0.323711	0.399	0.591	4.25653e-86	Unknow	CD81
SDS.1	5.16919e-90	-0.362227	0.101	0.225	1.6988e-85	Unknow	SDS
RPS18.1	4.70833e-89	0.2535	0.976	0.982	1.54735e-84	Unknow	RPS18
DUSP2.2	5.27824e-89	-0.463524	0.172	0.315	1.73464e-84	Unknow	DUSP2
DAB2.2	1.05386e-87	-0.250797	0.41	0.615	3.46341e-83	Unknow	DAB2
FOS.1	3.49593e-87	-0.360819	0.683	0.824	1.1489e-82	Unknow	FOS
CD14.2	2.85304e-86	-0.29941	0.633	0.819	9.37624e-82	Unknow	CD14
RPL36.1	4.24661e-85	0.320314	0.904	0.937	1.39561e-80	Unknow	RPL36
PRDX1.2	1.29712e-84	-0.309384	0.588	0.786	4.26287e-80	Unknow	PRDX1
MT-CO2	1.13736e-83	0.313013	0.968	0.98	3.73782e-79	Unknow	MT-CO2
HLA-C	1.25952e-83	-0.295874	0.685	0.873	4.13927e-79	Unknow	HLA-C
KLF6.1	4.70016e-83	-0.250545	0.518	0.703	1.54466e-78	Unknow	KLF6
CD74.1	6.24437e-83	-0.298482	0.925	0.987	2.05215e-78	Unknow	CD74
FOSB.1	2.82874e-82	-0.276201	0.335	0.514	9.29636e-78	Unknow	FOSB
VMO1.1	5.25329e-82	-0.254813	0.131	0.261	1.72644e-77	Unknow	VMO1
IER3.1	7.72603e-80	-0.354731	0.479	0.661	2.53908e-75	Unknow	IER3
ZFP36.2	1.60034e-79	-0.280731	0.388	0.567	5.25936e-75	Unknow	ZFP36
DNAJB1.1	9.30735e-79	-0.282576	0.516	0.703	3.05877e-74	Unknow	DNAJB1
RPL13.1	1.10152e-77	0.276835	0.97	0.98	3.62004e-73	Unknow	RPL13
IER5.1	4.49042e-76	-0.263569	0.336	0.51	1.47573e-71	Unknow	IER5
HLA-A.1	7.64891e-76	-0.26002	0.777	0.919	2.51374e-71	Unknow	HLA-A
RPLP2	3.76546e-71	0.307517	0.952	0.971	1.23748e-66	Unknow	RPLP2
RPL37.1	1.31378e-70	0.364411	0.872	0.904	4.3176e-66	Unknow	RPL37
MT-CO3.1	4.31675e-70	0.316801	0.972	0.988	1.41866e-65	Unknow	MT-CO3
RPL37A.1	5.61526e-69	0.447093	0.885	0.925	1.8454e-64	Unknow	RPL37A
RPL7.1	6.84117e-69	0.421896	0.909	0.939	2.24828e-64	Unknow	RPL7
RPL39.1	9.57428e-69	0.289103	0.951	0.977	3.14649e-64	Unknow	RPL39
IL1B.2	1.279e-68	-0.597414	0.164	0.283	4.2033e-64	Unknow	IL1B
RPL18A.1	1.52657e-67	0.267324	0.921	0.946	5.01692e-63	Unknow	RPL18A
RPL34.2	2.24841e-65	0.310712	0.961	0.983	7.38918e-61	Unknow	RPL34
CXCL3.1	4.16068e-65	-0.411784	0.237	0.371	1.36737e-60	Unknow	CXCL3
RPL8.1	1.43476e-64	0.274995	0.908	0.929	4.7152e-60	Unknow	RPL8
CXCL8.2	4.01505e-64	-0.458505	0.341	0.479	1.31951e-59	Unknow	CXCL8
JUNB.1	2.70023e-63	-0.278604	0.538	0.702	8.87405e-59	Unknow	JUNB
IL10.1	6.60377e-58	-0.281163	0.037	0.107	2.17026e-53	Unknow	IL10
RPL31.1	1.24816e-57	0.471085	0.831	0.867	4.10196e-53	Unknow	RPL31
RPL35A.1	7.4778e-57	0.328114	0.87	0.917	2.4575e-52	Unknow	RPL35A
MT-CO1.1	5.0228e-54	0.277674	0.979	0.991	1.65069e-49	Unknow	MT-CO1
MT-ND4.1	1.48754e-51	0.263829	0.955	0.976	4.88866e-47	Unknow	MT-ND4
RPL26.1	1.63982e-49	0.368823	0.941	0.955	5.38912e-45	Unknow	RPL26
IFIT1.1	2.47929e-45	-0.309095	0.069	0.14	8.14795e-41	Unknow	IFIT1
HLA-DQA2.1	1.75094e-43	-0.273774	0.156	0.244	5.7543e-39	Unknow	HLA-DQA2
RPL23A.1	4.01253e-41	0.281685	0.857	0.904	1.31868e-36	Unknow	RPL23A
MALAT1.1	7.00606e-40	0.37174	0.999	1	2.30247e-35	Unknow	MALAT1
MT-ND2.1	6.86112e-39	0.322925	0.876	0.922	2.25484e-34	Unknow	MT-ND2
RPL38.1	4.23099e-37	0.299016	0.809	0.874	1.39047e-32	Unknow	RPL38
G0S2.2	2.44786e-35	-0.333128	0.172	0.257	8.04466e-31	Unknow	G0S2
COL1A2.2	3.10855e-34	0.425578	0.579	0.596	1.02159e-29	Unknow	COL1A2
FABP5.2	3.63922e-34	-0.287401	0.486	0.62	1.19599e-29	Unknow	FABP5
RPS20.1	2.36337e-33	0.342222	0.819	0.863	7.76699e-29	Unknow	RPS20
PCLAF.1	5.85685e-33	0.452909	0.12	0.072	1.9248e-28	Unknow	PCLAF
RPL24.1	6.43153e-33	0.263757	0.793	0.853	2.11366e-28	Unknow	RPL24
COL1A1.2	3.81106e-32	0.399805	0.55	0.562	1.25247e-27	Unknow	COL1A1
RPL22.1	1.03742e-31	0.265097	0.796	0.862	3.40937e-27	Unknow	RPL22
RPS21.1	1.91223e-31	0.260383	0.742	0.811	6.28434e-27	Unknow	RPS21
MT-ND5.2	2.94371e-29	0.350869	0.761	0.817	9.6742e-25	Unknow	MT-ND5
HLA-DRB5.1	1.42996e-28	-0.329137	0.132	0.199	4.69943e-24	Unknow	HLA-DRB5
S100A10.1	8.85115e-26	0.338971	0.768	0.824	2.90884e-21	Unknow	S100A10
RPL36A.1	2.55166e-19	0.375427	0.696	0.774	8.38577e-15	Unknow	RPL36A
HMGB1	2.60908e-15	0.308667	0.668	0.781	8.57449e-11	Unknow	HMGB1
SPARC.2	2.22052e-14	0.503733	0.506	0.538	7.2975e-10	Unknow	SPARC
MORF4L2	2.63549e-14	0.274246	0.227	0.306	8.66128e-10	Unknow	MORF4L2
RPS17.1	4.11887e-13	0.380752	0.609	0.657	1.35362e-08	Unknow	RPS17
H2AFZ.2	2.48988e-11	0.549946	0.527	0.619	8.18273e-07	Unknow	H2AFZ
LUM.2	3.65196e-11	0.395106	0.396	0.398	1.20018e-06	Unknow	LUM
NUCKS1.1	3.76436e-11	0.265152	0.34	0.452	1.23712e-06	Unknow	NUCKS1
C12orf57	3.7982e-11	0.308006	0.219	0.291	1.24824e-06	Unknow	C12orf57
SNRPD1	1.53064e-09	0.25954	0.319	0.415	5.0303e-05	Unknow	SNRPD1
COL3A1.2	3.04007e-08	0.521556	0.285	0.281	0.00099909	Unknow	COL3A1
TMA7	1.03674e-07	0.290249	0.615	0.717	0.00340714	Unknow	TMA7
CKS2.1	2.04685e-07	0.258284	0.213	0.269	0.00672676	Unknow	CKS2
BSG.1	2.62184e-07	0.341149	0.367	0.472	0.00861641	Unknow	BSG
CKS1B.1	4.29172e-07	0.435629	0.167	0.15	0.0141043	Unknow	CKS1B
TUBA1B.1	3.05366e-06	0.291159	0.694	0.802	0.100355	Unknow	TUBA1B
NDUFB11	8.89393e-06	0.256889	0.464	0.594	0.29229	Unknow	NDUFB11
DUT	1.0352e-05	0.328331	0.228	0.287	0.340208	Unknow	DUT
NUDT1	1.09779e-05	0.292116	0.225	0.28	0.360777	Unknow	NUDT1
MT1X.2	2.46583e-05	0.739912	0.286	0.289	0.810372	Unknow	MT1X
MT2A.1	2.60155e-05	0.439484	0.419	0.437	0.854974	Unknow	MT2A
MT1E.2	3.93471e-05	0.440442	0.144	0.131	1	Unknow	MT1E
MZT2A.1	0.000161614	0.322214	0.277	0.343	1	Unknow	MZT2A
RANBP1.1	0.000251914	0.330102	0.31	0.384	1	Unknow	RANBP1
S100A8.2	0.00028193	0.345747	0.099	0.119	1	Unknow	S100A8
SNHG25	0.000307296	0.252532	0.13	0.158	1	Unknow	SNHG25
NDUFA4L2.2	0.00032065	0.492954	0.116	0.105	1	Unknow	NDUFA4L2
RUNX2	0.000686886	0.290483	0.102	0.125	1	Unknow	RUNX2
LSM7.1	0.00114484	0.308295	0.382	0.477	1	Unknow	LSM7
STMN1.1	0.00119569	0.595111	0.369	0.418	1	Unknow	STMN1
NDUFS5.1	0.00137744	0.310393	0.569	0.668	1	Unknow	NDUFS5
DCN.2	0.00313654	0.253686	0.151	0.179	1	Unknow	DCN
CLEC11A.1	0.00464211	0.331706	0.245	0.292	1	Unknow	CLEC11A
TPM1.2	0.00733226	0.608139	0.287	0.306	1	Unknow	TPM1
CARHSP1	0.00748877	0.301769	0.144	0.169	1	Unknow	CARHSP1
MIF.1	0.00965457	0.349334	0.289	0.343	1	Unknow	MIF
ANPEP.1	1.39561e-200	1.0546	0.442	0.122	4.58653e-196	Osteoclast	ANPEP
MATK	4.96982e-168	0.631436	0.324	0.077	1.63328e-163	Osteoclast	MATK
VIM.1	7.69736e-167	0.924873	0.987	0.894	2.52966e-162	Osteoclast	VIM
MMP9.1	2.39175e-158	1.80919	0.829	0.496	7.86026e-154	Osteoclast	MMP9
TMSB4X.1	5.61022e-153	-0.643404	0.998	0.998	1.84374e-148	Osteoclast	TMSB4X
C1QA.3	1.78716e-151	-1.39115	0.71	0.849	5.87331e-147	Osteoclast	C1QA
MYC.1	2.96135e-144	0.880165	0.462	0.165	9.73217e-140	Osteoclast	MYC
C1QB.3	1.42084e-141	-1.52318	0.646	0.8	4.66945e-137	Osteoclast	C1QB
TNFRSF9	1.35121e-133	0.352477	0.152	0.023	4.44063e-129	Osteoclast	TNFRSF9
IL7R	2.00411e-120	0.890204	0.236	0.057	6.58629e-116	Osteoclast	IL7R
SLC2A1	5.11021e-119	0.793796	0.201	0.042	1.67942e-114	Osteoclast	SLC2A1
PPP1R14B.1	2.90844e-113	0.780358	0.61	0.302	9.55829e-109	Osteoclast	PPP1R14B
HMGA1	8.29795e-112	0.66249	0.45	0.176	2.72704e-107	Osteoclast	HMGA1
NPM1.1	5.86543e-111	0.809318	0.89	0.656	1.92762e-106	Osteoclast	NPM1
RPS18.2	5.75635e-109	0.492013	0.995	0.98	1.89177e-104	Osteoclast	RPS18
NFATC1	3.06674e-108	0.389129	0.196	0.043	1.00785e-103	Osteoclast	NFATC1
C1QC.3	7.92167e-108	-1.20589	0.655	0.762	2.60338e-103	Osteoclast	C1QC
SIGLEC15	1.10881e-106	0.440203	0.165	0.032	3.644e-102	Osteoclast	SIGLEC15
RALA	1.18559e-106	0.724029	0.5	0.214	3.89633e-102	Osteoclast	RALA
ENO1.1	2.29734e-104	0.730711	0.902	0.659	7.54997e-100	Osteoclast	ENO1
TCIRG1	2.92727e-103	0.705356	0.521	0.236	9.62019e-99	Osteoclast	TCIRG1
CD74.2	1.79905e-101	-0.861276	0.971	0.969	5.9124e-97	Osteoclast	CD74
ADAM8	4.21611e-101	0.597979	0.362	0.127	1.38558e-96	Osteoclast	ADAM8
PFKP	4.31193e-100	0.299455	0.202	0.048	1.41707e-95	Osteoclast	PFKP
HLA-DRA.3	4.62753e-99	-0.907375	0.942	0.962	1.52079e-94	Osteoclast	HLA-DRA
MSANTD3	5.14058e-99	0.285881	0.158	0.031	1.6894e-94	Osteoclast	MSANTD3
MAP2K3	3.72952e-98	0.493585	0.349	0.123	1.22567e-93	Osteoclast	MAP2K3
MS4A6A.2	1.11211e-96	-1.3027	0.469	0.67	3.65485e-92	Osteoclast	MS4A6A
ATP6V0D2	8.92204e-95	0.336179	0.15	0.03	2.93214e-90	Osteoclast	ATP6V0D2
AIF1.1	1.92596e-92	-0.833308	0.866	0.872	6.32946e-88	Osteoclast	AIF1
MARCKSL1.1	8.64028e-92	0.661054	0.36	0.134	2.83954e-87	Osteoclast	MARCKSL1
SLC9B2	1.29697e-90	0.522012	0.184	0.044	4.26237e-86	Osteoclast	SLC9B2
C1orf21	3.74455e-90	0.285092	0.204	0.053	1.23061e-85	Osteoclast	C1orf21
GAPDH.1	1.26078e-87	0.66633	0.984	0.902	4.14341e-83	Osteoclast	GAPDH
NME1	1.72849e-86	0.621884	0.557	0.282	5.68052e-82	Osteoclast	NME1
CD109	6.1872e-85	0.565212	0.288	0.099	2.03336e-80	Osteoclast	CD109
C1QBP	8.88218e-82	0.620177	0.575	0.312	2.91904e-77	Osteoclast	C1QBP
TYROBP.2	1.30707e-81	-0.541906	0.976	0.955	4.29556e-77	Osteoclast	TYROBP
LMNA.1	2.33241e-81	0.731541	0.688	0.405	7.66524e-77	Osteoclast	LMNA
TRAP1	3.80895e-81	0.334341	0.255	0.081	1.25177e-76	Osteoclast	TRAP1
CAVIN3	9.10497e-81	0.280975	0.259	0.082	2.99226e-76	Osteoclast	CAVIN3
SELENOP.3	2.63573e-80	-1.56023	0.507	0.667	8.66207e-76	Osteoclast	SELENOP
PPA1.2	3.47965e-80	0.466129	0.522	0.255	1.14355e-75	Osteoclast	PPA1
MCRIP2	5.68113e-80	0.408997	0.403	0.17	1.86705e-75	Osteoclast	MCRIP2
VDAC2	1.49546e-79	0.506434	0.612	0.337	4.91467e-75	Osteoclast	VDAC2
HK2	4.71821e-79	0.681933	0.202	0.058	1.55059e-74	Osteoclast	HK2
PKM	1.30129e-78	0.631596	0.84	0.586	4.27657e-74	Osteoclast	PKM
ATP6V1H	1.65681e-78	0.392603	0.346	0.135	5.44495e-74	Osteoclast	ATP6V1H
PAICS	3.43592e-78	0.28828	0.285	0.099	1.12918e-73	Osteoclast	PAICS
MRPL15	1.36604e-77	0.805902	0.506	0.252	4.48935e-73	Osteoclast	MRPL15
HSPD1.2	1.0934e-76	0.676008	0.733	0.445	3.59335e-72	Osteoclast	HSPD1
PTPN22	1.35639e-76	0.284039	0.215	0.064	4.45765e-72	Osteoclast	PTPN22
NDUFS8	8.39556e-76	0.575979	0.631	0.362	2.75912e-71	Osteoclast	NDUFS8
GAL	3.96419e-74	0.444866	0.225	0.072	1.30279e-69	Osteoclast	GAL
ATP6V1G1	4.3612e-74	0.64981	0.825	0.557	1.43327e-69	Osteoclast	ATP6V1G1
S100A10.2	3.69227e-73	0.593988	0.945	0.8	1.21343e-68	Osteoclast	S100A10
B2M	5.22874e-73	-0.476668	0.998	0.997	1.71837e-68	Osteoclast	B2M
KCNN4	1.27123e-72	0.398517	0.221	0.07	4.17777e-68	Osteoclast	KCNN4
CTSK.2	2.55659e-72	1.5585	0.652	0.393	8.40198e-68	Osteoclast	CTSK
CA2	6.21557e-72	0.652128	0.337	0.139	2.04268e-67	Osteoclast	CA2
LDHA.1	9.38707e-72	0.699025	0.824	0.568	3.08497e-67	Osteoclast	LDHA
HLA-DPA1.3	9.92983e-72	-0.875978	0.852	0.883	3.26334e-67	Osteoclast	HLA-DPA1
IGFBP2	1.66066e-71	0.586765	0.233	0.08	5.45759e-67	Osteoclast	IGFBP2
HLA-DPB1.3	3.02852e-71	-0.907218	0.847	0.871	9.95292e-67	Osteoclast	HLA-DPB1
JDP2	8.09783e-71	0.510369	0.271	0.1	2.66127e-66	Osteoclast	JDP2
SRM	2.18244e-70	0.416806	0.465	0.224	7.17237e-66	Osteoclast	SRM
FCER1G.2	2.7119e-70	-0.690932	0.89	0.886	8.91239e-66	Osteoclast	FCER1G
HLA-DRB1.2	3.50851e-70	-0.832199	0.905	0.927	1.15304e-65	Osteoclast	HLA-DRB1
ACP5.1	5.2241e-70	1.3716	0.784	0.539	1.71685e-65	Osteoclast	ACP5
CTNNBIP1	7.57883e-70	0.505079	0.326	0.134	2.49071e-65	Osteoclast	CTNNBIP1
MRTO4	2.89289e-69	0.296554	0.289	0.108	9.50721e-65	Osteoclast	MRTO4
PRMT1	3.75839e-69	0.377953	0.433	0.204	1.23516e-64	Osteoclast	PRMT1
PGAM1	1.20136e-68	0.446765	0.595	0.326	3.94813e-64	Osteoclast	PGAM1
ITM2B.3	1.89096e-68	-0.69821	0.872	0.856	6.21446e-64	Osteoclast	ITM2B
BIRC3.2	4.33426e-68	0.354132	0.253	0.088	1.42441e-63	Osteoclast	BIRC3
VDAC1	5.49924e-68	0.466286	0.656	0.383	1.80727e-63	Osteoclast	VDAC1
CD14.3	1.94099e-67	-0.952657	0.689	0.768	6.37888e-63	Osteoclast	CD14
PHLDA2.2	2.89716e-67	0.428996	0.333	0.138	9.52123e-63	Osteoclast	PHLDA2
BZW2	3.89701e-67	0.294108	0.258	0.093	1.28071e-62	Osteoclast	BZW2
FOLR2.3	4.08536e-67	-1.42143	0.332	0.533	1.34261e-62	Osteoclast	FOLR2
FAM129B	4.85273e-67	0.280565	0.226	0.074	1.5948e-62	Osteoclast	FAM129B
RAB13	2.13221e-66	0.598463	0.566	0.328	7.0073e-62	Osteoclast	RAB13
MS4A7.3	4.07166e-66	-1.24387	0.447	0.599	1.33811e-61	Osteoclast	MS4A7
SLC39A8	8.78651e-66	0.321129	0.213	0.068	2.8876e-61	Osteoclast	SLC39A8
FLNA.1	1.16766e-65	0.430424	0.502	0.251	3.83741e-61	Osteoclast	FLNA
MRPL12	1.97675e-65	0.341612	0.442	0.211	6.49638e-61	Osteoclast	MRPL12
PNP	4.70404e-65	0.314784	0.315	0.126	1.54594e-60	Osteoclast	PNP
CKB.2	5.13522e-65	1.20753	0.658	0.405	1.68764e-60	Osteoclast	CKB
TM4SF19	1.37335e-64	0.343165	0.149	0.039	4.51339e-60	Osteoclast	TM4SF19
ERO1A	1.94228e-64	0.50625	0.306	0.124	6.3831e-60	Osteoclast	ERO1A
FAM162A	4.41355e-64	0.44647	0.525	0.274	1.45047e-59	Osteoclast	FAM162A
ANXA1.2	5.59644e-64	0.71932	0.836	0.613	1.83921e-59	Osteoclast	ANXA1
GLRX3	9.38446e-64	0.280137	0.39	0.175	3.08411e-59	Osteoclast	GLRX3
RPS8.1	1.68534e-63	0.386316	0.987	0.948	5.53869e-59	Osteoclast	RPS8
RPL3.1	1.83496e-63	0.444963	0.966	0.889	6.03043e-59	Osteoclast	RPL3
TCEA1	2.20057e-63	0.554425	0.561	0.307	7.23196e-59	Osteoclast	TCEA1
CCT2	3.53686e-63	0.337338	0.465	0.233	1.16235e-58	Osteoclast	CCT2
TOMM20	6.74328e-63	0.483455	0.598	0.346	2.21611e-58	Osteoclast	TOMM20
LIMS1	8.58336e-63	0.511188	0.669	0.403	2.82084e-58	Osteoclast	LIMS1
GNA15	1.12296e-62	0.307015	0.326	0.135	3.69051e-58	Osteoclast	GNA15
RPLP0.1	1.28032e-62	0.48461	0.924	0.769	4.20765e-58	Osteoclast	RPLP0
SNX10	1.42964e-62	0.425191	0.422	0.201	4.69838e-58	Osteoclast	SNX10
ATP6V1B2	2.28789e-62	0.431056	0.536	0.283	7.51891e-58	Osteoclast	ATP6V1B2
ATP13A3	2.52756e-62	0.390356	0.275	0.106	8.30658e-58	Osteoclast	ATP13A3
ANKRD28	2.79155e-61	0.261941	0.217	0.073	9.17414e-57	Osteoclast	ANKRD28
RACK1.1	6.48931e-61	0.428128	0.94	0.83	2.13265e-56	Osteoclast	RACK1
HDGF	6.68634e-61	0.312833	0.343	0.149	2.1974e-56	Osteoclast	HDGF
SLC5A3	1.39394e-60	0.411285	0.257	0.097	4.58104e-56	Osteoclast	SLC5A3
LDHB.1	2.0394e-60	0.495395	0.697	0.443	6.70227e-56	Osteoclast	LDHB
FILIP1L	3.95866e-60	0.340521	0.236	0.085	1.30097e-55	Osteoclast	FILIP1L
LACTB	5.53963e-60	0.333284	0.421	0.203	1.82054e-55	Osteoclast	LACTB
RPL7A.1	7.19705e-60	0.519173	0.938	0.829	2.36524e-55	Osteoclast	RPL7A
NIT2	1.29515e-59	0.301396	0.328	0.143	4.25637e-55	Osteoclast	NIT2
UBE2M	1.68848e-59	0.365264	0.363	0.168	5.54904e-55	Osteoclast	UBE2M
RPS3.1	2.06003e-59	0.380474	0.977	0.912	6.77009e-55	Osteoclast	RPS3
CCT5	2.65156e-59	0.438653	0.522	0.289	8.71408e-55	Osteoclast	CCT5
C15orf48.2	4.13067e-59	0.653336	0.564	0.318	1.3575e-54	Osteoclast	C15orf48
TIMM17A	4.16646e-59	0.328907	0.362	0.164	1.36927e-54	Osteoclast	TIMM17A
RPL18A.2	6.43118e-59	0.344352	0.981	0.936	2.11354e-54	Osteoclast	RPL18A
RPS21.2	1.00272e-58	0.447306	0.924	0.783	3.29534e-54	Osteoclast	RPS21
CAPN2	3.22828e-58	0.286255	0.265	0.103	1.06094e-53	Osteoclast	CAPN2
RPL7L1	4.79143e-58	0.333227	0.376	0.175	1.57466e-53	Osteoclast	RPL7L1
MMP19	8.47576e-58	0.455595	0.192	0.064	2.78547e-53	Osteoclast	MMP19
RPL22L1	1.08135e-57	0.480997	0.587	0.341	3.55374e-53	Osteoclast	RPL22L1
G3BP1	1.17008e-57	0.304327	0.367	0.169	3.84535e-53	Osteoclast	G3BP1
EMP3	1.17514e-57	0.53169	0.843	0.612	3.86197e-53	Osteoclast	EMP3
RAN	1.21465e-57	0.511772	0.761	0.519	3.99181e-53	Osteoclast	RAN
EIF5A	1.39919e-57	0.535508	0.577	0.342	4.59829e-53	Osteoclast	EIF5A
METRN	2.83615e-57	0.269308	0.201	0.068	9.32073e-53	Osteoclast	METRN
DDX21.1	4.02446e-57	0.463913	0.483	0.259	1.3226e-52	Osteoclast	DDX21
RPL14.1	4.23766e-57	0.385459	0.951	0.835	1.39267e-52	Osteoclast	RPL14
NHP2	6.07063e-57	0.346618	0.478	0.248	1.99505e-52	Osteoclast	NHP2
GRPEL1	7.327e-57	0.296194	0.346	0.155	2.40794e-52	Osteoclast	GRPEL1
GPI	9.91258e-57	0.280696	0.342	0.152	3.25767e-52	Osteoclast	GPI
PHB2	1.13226e-56	0.325763	0.445	0.226	3.72107e-52	Osteoclast	PHB2
CAST	1.6473e-56	0.406191	0.569	0.323	5.41369e-52	Osteoclast	CAST
CCT8	1.83653e-56	0.348614	0.545	0.302	6.03558e-52	Osteoclast	CCT8
PDCD5.2	2.29673e-56	0.250361	0.602	0.346	7.54796e-52	Osteoclast	PDCD5
RPS6.1	3.78365e-56	0.400799	0.981	0.925	1.24346e-51	Osteoclast	RPS6
PHB	5.0509e-56	0.380148	0.541	0.307	1.65993e-51	Osteoclast	PHB
ODC1	6.07836e-56	0.311275	0.278	0.114	1.99759e-51	Osteoclast	ODC1
ATP5F1B	8.71837e-56	0.428195	0.691	0.447	2.86521e-51	Osteoclast	ATP5F1B
HILPDA	2.56736e-55	0.703442	0.202	0.071	8.43737e-51	Osteoclast	HILPDA
CCT7	3.08221e-55	0.288824	0.456	0.234	1.01294e-50	Osteoclast	CCT7
RPS23.1	4.19072e-54	0.337136	0.989	0.942	1.37724e-49	Osteoclast	RPS23
GBE1	4.83366e-54	0.293362	0.193	0.066	1.58853e-49	Osteoclast	GBE1
TAGLN2.1	8.37491e-54	0.404012	0.678	0.42	2.75233e-49	Osteoclast	TAGLN2
LXN	2.17483e-53	0.414444	0.194	0.068	7.14736e-49	Osteoclast	LXN
LYPLA1	2.32369e-53	0.52037	0.434	0.227	7.63659e-49	Osteoclast	LYPLA1
PLP2.1	2.69232e-53	0.269521	0.443	0.219	8.84806e-49	Osteoclast	PLP2
MRPL4	3.88678e-53	0.296736	0.346	0.16	1.27735e-48	Osteoclast	MRPL4
TNFRSF12A	1.0725e-52	0.347087	0.278	0.115	3.52466e-48	Osteoclast	TNFRSF12A
TUFM	1.22667e-52	0.395944	0.567	0.333	4.03132e-48	Osteoclast	TUFM
DCXR	1.36629e-52	0.324061	0.422	0.21	4.49016e-48	Osteoclast	DCXR
OLA1	1.66465e-52	0.295501	0.371	0.178	5.47071e-48	Osteoclast	OLA1
ATP5MC3	2.75594e-52	0.484444	0.802	0.581	9.05713e-48	Osteoclast	ATP5MC3
MXI1	5.60188e-52	0.346121	0.228	0.087	1.841e-47	Osteoclast	MXI1
ATP6V1A	6.94928e-52	0.353431	0.335	0.156	2.28381e-47	Osteoclast	ATP6V1A
CYSTM1	8.06258e-52	0.397422	0.395	0.198	2.64969e-47	Osteoclast	CYSTM1
DSTN.1	1.08426e-51	0.349992	0.659	0.402	3.5633e-47	Osteoclast	DSTN
WDR43	1.24176e-51	0.256949	0.248	0.099	4.08093e-47	Osteoclast	WDR43
EPRS	1.60291e-51	0.268703	0.325	0.148	5.26779e-47	Osteoclast	EPRS
FCGRT.3	1.951e-51	-0.788144	0.767	0.753	6.41175e-47	Osteoclast	FCGRT
RPS7.1	2.5767e-51	0.37562	0.96	0.857	8.46808e-47	Osteoclast	RPS7
EFHD2	2.59998e-51	0.465259	0.678	0.433	8.54456e-47	Osteoclast	EFHD2
YDJC	2.86992e-51	0.259319	0.203	0.073	9.4317e-47	Osteoclast	YDJC
ARHGAP10	2.97022e-51	0.289835	0.282	0.122	9.76132e-47	Osteoclast	ARHGAP10
RPL5.1	3.16093e-51	0.419328	0.938	0.815	1.03881e-46	Osteoclast	RPL5
TFRC	3.2901e-51	0.279	0.247	0.099	1.08126e-46	Osteoclast	TFRC
POLR2H	3.58701e-51	0.290648	0.34	0.157	1.17883e-46	Osteoclast	POLR2H
NDUFAF8	6.31002e-51	0.304667	0.474	0.254	2.07373e-46	Osteoclast	NDUFAF8
SERBP1	6.45844e-51	0.385911	0.686	0.441	2.1225e-46	Osteoclast	SERBP1
RSL1D1	6.64991e-51	0.321481	0.51	0.286	2.18543e-46	Osteoclast	RSL1D1
YBX3.1	7.04275e-51	0.348695	0.573	0.334	2.31453e-46	Osteoclast	YBX3
YWHAG	1.11814e-50	0.288347	0.399	0.197	3.67466e-46	Osteoclast	YWHAG
BCAT1	1.79888e-50	0.336482	0.317	0.144	5.91183e-46	Osteoclast	BCAT1
CYC1	2.16515e-50	0.261809	0.543	0.305	7.11556e-46	Osteoclast	CYC1
ADM	5.61749e-50	0.71465	0.395	0.2	1.84613e-45	Osteoclast	ADM
BNIP3	8.44252e-50	0.593115	0.354	0.175	2.77455e-45	Osteoclast	BNIP3
HIST1H2AC	1.20178e-49	0.330902	0.295	0.131	3.94953e-45	Osteoclast	HIST1H2AC
NRP2.1	1.89732e-49	0.368558	0.5	0.276	6.23534e-45	Osteoclast	NRP2
METTL26	3.56827e-49	0.291336	0.468	0.254	1.17268e-44	Osteoclast	METTL26
NAA50	5.54407e-49	0.269592	0.317	0.146	1.822e-44	Osteoclast	NAA50
NOL7	7.39571e-49	0.325079	0.507	0.288	2.43053e-44	Osteoclast	NOL7
FOSL2.2	1.35473e-48	0.355699	0.338	0.16	4.45219e-44	Osteoclast	FOSL2
SYNCRIP	2.09431e-48	0.284357	0.445	0.235	6.88273e-44	Osteoclast	SYNCRIP
SNRPF	3.39488e-48	0.328402	0.609	0.368	1.11569e-43	Osteoclast	SNRPF
SPHK1	3.67771e-48	0.30217	0.222	0.087	1.20864e-43	Osteoclast	SPHK1
RPL36.2	3.90286e-48	0.297311	0.985	0.924	1.28264e-43	Osteoclast	RPL36
NUB1	4.09372e-48	0.414705	0.299	0.137	1.34536e-43	Osteoclast	NUB1
EIF3J	4.6858e-48	0.312966	0.49	0.268	1.53994e-43	Osteoclast	EIF3J
RPL37A.2	7.28507e-48	0.304357	0.973	0.91	2.39416e-43	Osteoclast	RPL37A
ABL2	7.51723e-48	0.27986	0.211	0.081	2.47046e-43	Osteoclast	ABL2
PVT1	8.20003e-48	0.277793	0.164	0.055	2.69486e-43	Osteoclast	PVT1
SLC25A3	1.69983e-47	0.386956	0.699	0.474	5.58634e-43	Osteoclast	SLC25A3
MAP4K4	2.27249e-47	0.29533	0.287	0.128	7.4683e-43	Osteoclast	MAP4K4
NDUFAB1	4.43046e-47	0.33328	0.634	0.39	1.45603e-42	Osteoclast	NDUFAB1
CSTB.1	4.55087e-47	0.933286	0.907	0.732	1.4956e-42	Osteoclast	CSTB
HNRNPAB	4.99942e-47	0.295774	0.465	0.253	1.64301e-42	Osteoclast	HNRNPAB
RPL29.1	5.1414e-47	0.325247	0.967	0.881	1.68967e-42	Osteoclast	RPL29
COA4	6.35112e-47	0.25215	0.39	0.199	2.08723e-42	Osteoclast	COA4
TOMM40	6.58264e-47	0.295819	0.31	0.143	2.16332e-42	Osteoclast	TOMM40
MRPS6	1.12229e-46	0.301541	0.408	0.21	3.68829e-42	Osteoclast	MRPS6
TNIP1	1.19311e-46	0.275417	0.243	0.101	3.92105e-42	Osteoclast	TNIP1
TUBGCP2	1.31641e-46	0.339033	0.35	0.171	4.32626e-42	Osteoclast	TUBGCP2
EIF4EBP1	1.33521e-46	0.338074	0.581	0.344	4.38804e-42	Osteoclast	EIF4EBP1
ZFAS1.2	1.49438e-46	0.409855	0.785	0.542	4.91113e-42	Osteoclast	ZFAS1
CD44.1	9.41826e-46	0.436684	0.631	0.399	3.09522e-41	Osteoclast	CD44
PA2G4	1.15421e-45	0.372777	0.576	0.352	3.79319e-41	Osteoclast	PA2G4
EIF3G	2.12664e-45	0.336464	0.625	0.392	6.98899e-41	Osteoclast	EIF3G
TKT	2.18086e-45	0.396659	0.569	0.35	7.16717e-41	Osteoclast	TKT
RPL18.1	3.24596e-45	0.324115	0.967	0.868	1.06675e-40	Osteoclast	RPL18
IL4I1	3.48398e-45	0.351771	0.306	0.143	1.14498e-40	Osteoclast	IL4I1
CCT4	3.79415e-45	0.270683	0.519	0.298	1.24691e-40	Osteoclast	CCT4
CYCS.1	7.39261e-45	0.368909	0.696	0.456	2.42951e-40	Osteoclast	CYCS
CBX3	1.70584e-44	0.254629	0.509	0.287	5.60606e-40	Osteoclast	CBX3
HLA-DMA.2	2.70798e-44	-0.805752	0.674	0.699	8.8995e-40	Osteoclast	HLA-DMA
SQSTM1.1	2.72432e-44	0.356467	0.638	0.395	8.95321e-40	Osteoclast	SQSTM1
SNHG7	2.75048e-44	0.259982	0.36	0.182	9.03919e-40	Osteoclast	SNHG7
ATP5MC1	3.1569e-44	0.293793	0.601	0.374	1.03748e-39	Osteoclast	ATP5MC1
GDI2	5.61023e-44	0.316325	0.59	0.363	1.84375e-39	Osteoclast	GDI2
RPL35A.2	9.63357e-44	0.287873	0.976	0.899	3.16598e-39	Osteoclast	RPL35A
XRCC5	1.65686e-43	0.276459	0.546	0.324	5.44509e-39	Osteoclast	XRCC5
MS4A4A.3	1.92101e-43	-1.11641	0.36	0.502	6.3132e-39	Osteoclast	MS4A4A
NAA10	1.99951e-43	0.281005	0.435	0.237	6.5712e-39	Osteoclast	NAA10
SNRPE	2.17725e-43	0.255497	0.661	0.411	7.15533e-39	Osteoclast	SNRPE
DCTPP1	2.28824e-43	0.264618	0.33	0.16	7.52007e-39	Osteoclast	DCTPP1
ANXA2	2.73433e-43	0.455497	0.904	0.741	8.9861e-39	Osteoclast	ANXA2
FKBP4	7.35748e-43	0.289557	0.368	0.19	2.41796e-38	Osteoclast	FKBP4
FTL.3	1.24337e-42	-0.331135	0.999	1	4.08623e-38	Osteoclast	FTL
SH3BGRL3.1	1.27945e-42	0.429506	0.949	0.794	4.20479e-38	Osteoclast	SH3BGRL3
TUBA1C	1.66858e-42	0.27419	0.594	0.36	5.48363e-38	Osteoclast	TUBA1C
RPS12	1.77241e-42	0.337144	0.981	0.944	5.82484e-38	Osteoclast	RPS12
CLEC4A	2.8971e-42	0.303497	0.313	0.152	9.52102e-38	Osteoclast	CLEC4A
CCT3	3.28372e-42	0.289677	0.518	0.31	1.07916e-37	Osteoclast	CCT3
TREM2.3	5.62545e-42	-1.07954	0.378	0.516	1.84875e-37	Osteoclast	TREM2
RPS10	6.10633e-42	0.386335	0.918	0.794	2.00678e-37	Osteoclast	RPS10
OXR1	7.41022e-42	0.250467	0.228	0.096	2.43529e-37	Osteoclast	OXR1
SNRPB	7.44941e-42	0.271976	0.606	0.379	2.44817e-37	Osteoclast	SNRPB
APEX1	9.94055e-42	0.266913	0.489	0.287	3.26686e-37	Osteoclast	APEX1
RPL8.2	1.15254e-41	0.291864	0.974	0.92	3.7877e-37	Osteoclast	RPL8
PGK1	1.16394e-41	0.402545	0.711	0.464	3.82518e-37	Osteoclast	PGK1
PPIF.2	1.37095e-41	0.349363	0.34	0.173	4.50548e-37	Osteoclast	PPIF
SAT1.2	2.10092e-41	-0.49321	0.936	0.916	6.90448e-37	Osteoclast	SAT1
NACA.1	3.65092e-41	0.338985	0.927	0.815	1.19984e-36	Osteoclast	NACA
SLC6A8	5.11773e-41	0.346342	0.11	0.032	1.68189e-36	Osteoclast	SLC6A8
PHLDA1.1	5.50076e-41	0.406984	0.33	0.164	1.80777e-36	Osteoclast	PHLDA1
MRPS12	7.38443e-41	0.272549	0.366	0.191	2.42682e-36	Osteoclast	MRPS12
TCP1	8.31732e-41	0.250676	0.437	0.241	2.7334e-36	Osteoclast	TCP1
FAM107B	1.85126e-40	0.285242	0.273	0.128	6.08398e-36	Osteoclast	FAM107B
TIMM13	2.04486e-40	0.263972	0.608	0.381	6.72023e-36	Osteoclast	TIMM13
NCL	2.22499e-40	0.473925	0.672	0.459	7.31222e-36	Osteoclast	NCL
LCP1.1	2.99986e-40	0.3735	0.59	0.369	9.85875e-36	Osteoclast	LCP1
HSP90AB1.1	3.27782e-40	0.437228	0.898	0.742	1.07722e-35	Osteoclast	HSP90AB1
UPP1.2	6.73894e-40	0.365873	0.357	0.187	2.21468e-35	Osteoclast	UPP1
TAC3	8.15548e-40	0.651739	0.199	0.086	2.68022e-35	Osteoclast	TAC3
SLAMF9	1.82249e-39	0.38446	0.117	0.036	5.98942e-35	Osteoclast	SLAMF9
RPL9	2.18344e-39	0.275929	0.963	0.888	7.17567e-35	Osteoclast	RPL9
CD58	2.54585e-39	0.253021	0.363	0.189	8.3667e-35	Osteoclast	CD58
NDRG1.1	2.7136e-39	0.448345	0.216	0.093	8.91797e-35	Osteoclast	NDRG1
PFDN2	3.13718e-39	0.307739	0.631	0.408	1.031e-34	Osteoclast	PFDN2
EEF2	3.29368e-39	0.298822	0.746	0.527	1.08244e-34	Osteoclast	EEF2
GADD45GIP1	3.85354e-39	0.271996	0.676	0.443	1.26643e-34	Osteoclast	GADD45GIP1
ATP6V1E1	3.97205e-39	0.280822	0.465	0.266	1.30538e-34	Osteoclast	ATP6V1E1
TPI1	5.58283e-39	0.414854	0.868	0.657	1.83474e-34	Osteoclast	TPI1
PLEC	6.24311e-39	0.250693	0.329	0.167	2.05173e-34	Osteoclast	PLEC
HSPE1.2	6.274e-39	0.435868	0.826	0.614	2.06189e-34	Osteoclast	HSPE1
SERPINE1	8.98592e-39	0.272975	0.125	0.04	2.95313e-34	Osteoclast	SERPINE1
CDV3	1.02194e-38	0.293907	0.507	0.3	3.35852e-34	Osteoclast	CDV3
H2AFY.1	1.38783e-38	0.331626	0.609	0.392	4.56095e-34	Osteoclast	H2AFY
EEF1B2.2	2.07565e-38	0.407591	0.842	0.658	6.82141e-34	Osteoclast	EEF1B2
RPS24.2	3.0451e-38	0.284243	0.982	0.942	1.00074e-33	Osteoclast	RPS24
PSMB5.1	4.14676e-38	0.255574	0.512	0.311	1.36279e-33	Osteoclast	PSMB5
EMP1	7.05473e-38	0.297193	0.205	0.086	2.31847e-33	Osteoclast	EMP1
VSIG4.3	1.55206e-37	-1.08207	0.256	0.409	5.10067e-33	Osteoclast	VSIG4
PDE4DIP	1.58172e-37	0.257949	0.227	0.101	5.19815e-33	Osteoclast	PDE4DIP
PPIA	3.48961e-37	0.35065	0.913	0.766	1.14683e-32	Osteoclast	PPIA
RGS10	1.39896e-36	0.52756	0.785	0.592	4.59753e-32	Osteoclast	RGS10
AURKAIP1	1.68766e-36	0.261611	0.67	0.443	5.54633e-32	Osteoclast	AURKAIP1
SET.1	1.78123e-36	0.32053	0.626	0.418	5.85383e-32	Osteoclast	SET
PTMA.1	2.30894e-36	0.429993	0.99	0.965	7.58809e-32	Osteoclast	PTMA
MIF.2	4.5238e-36	0.259453	0.526	0.316	1.4867e-31	Osteoclast	MIF
MEPE	8.49838e-36	0.554199	0.191	0.084	2.79291e-31	Osteoclast	MEPE
GSN	2.18198e-35	0.413765	0.715	0.516	7.17086e-31	Osteoclast	GSN
UQCRH	2.758e-35	0.307459	0.832	0.643	9.0639e-31	Osteoclast	UQCRH
SPP1	3.9481e-35	0.645764	0.849	0.66	1.2975e-30	Osteoclast	SPP1
ATP6V1F.2	4.86568e-35	0.348604	0.863	0.651	1.59906e-30	Osteoclast	ATP6V1F
BAG3.1	5.98696e-35	0.433755	0.368	0.202	1.96755e-30	Osteoclast	BAG3
RPS5.1	6.16829e-35	0.30533	0.944	0.831	2.02715e-30	Osteoclast	RPS5
CYTIP.2	1.63703e-34	0.3045	0.263	0.128	5.37993e-30	Osteoclast	CYTIP
RPL30.1	1.76682e-34	0.801193	0.962	0.895	5.80647e-30	Osteoclast	RPL30
DNAJA4.1	2.18115e-34	0.336665	0.292	0.149	7.16812e-30	Osteoclast	DNAJA4
GSTO1	2.39793e-34	0.305109	0.778	0.554	7.88055e-30	Osteoclast	GSTO1
CFLAR.1	2.88209e-34	0.281452	0.414	0.24	9.47171e-30	Osteoclast	CFLAR
RPL24.2	3.32712e-34	0.263804	0.947	0.829	1.09342e-29	Osteoclast	RPL24
VEGFA.2	3.77965e-34	0.356635	0.317	0.165	1.24214e-29	Osteoclast	VEGFA
RPSA.1	4.03673e-34	0.375351	0.878	0.723	1.32663e-29	Osteoclast	RPSA
RAC2.1	4.50588e-34	0.271527	0.392	0.224	1.48081e-29	Osteoclast	RAC2
CHCHD10.1	8.38932e-34	0.32182	0.649	0.436	2.75707e-29	Osteoclast	CHCHD10
SLC25A5	9.81846e-34	0.330349	0.724	0.51	3.22674e-29	Osteoclast	SLC25A5
PRELID1.1	1.07207e-33	0.258093	0.66	0.437	3.52325e-29	Osteoclast	PRELID1
ATP5F1C	1.43127e-33	0.265359	0.669	0.461	4.70374e-29	Osteoclast	ATP5F1C
FABP5.3	6.23628e-33	0.272801	0.81	0.568	2.04949e-28	Osteoclast	FABP5
COX5A	7.26578e-33	0.288398	0.717	0.502	2.38783e-28	Osteoclast	COX5A
FCGR1A.2	2.33687e-32	-0.984192	0.241	0.385	7.67989e-28	Osteoclast	FCGR1A
RPL6.1	2.56633e-32	0.26928	0.947	0.841	8.434e-28	Osteoclast	RPL6
FN1.2	9.26991e-32	0.919994	0.439	0.27	3.04646e-27	Osteoclast	FN1
RPL4.1	9.94541e-32	0.276931	0.861	0.686	3.26846e-27	Osteoclast	RPL4
SNU13	1.33637e-31	0.253406	0.66	0.446	4.39186e-27	Osteoclast	SNU13
EEF1A1	5.81323e-31	0.266128	0.981	0.946	1.91046e-26	Osteoclast	EEF1A1
LGMN.3	5.85601e-31	-0.997651	0.547	0.597	1.92452e-26	Osteoclast	LGMN
RPL10A.1	2.66446e-30	0.294135	0.943	0.82	8.75649e-26	Osteoclast	RPL10A
RPS2.1	2.69118e-30	0.29476	0.993	0.963	8.84429e-26	Osteoclast	RPS2
NPC2.3	5.4469e-30	-0.43109	0.924	0.9	1.79007e-25	Osteoclast	NPC2
PARK7	5.79334e-30	0.266269	0.744	0.543	1.90392e-25	Osteoclast	PARK7
PSAP.3	6.14353e-30	-0.471168	0.943	0.899	2.01901e-25	Osteoclast	PSAP
RPS26	1.09101e-29	0.337106	0.819	0.624	3.58551e-25	Osteoclast	RPS26
S100A6.2	1.26913e-29	0.428152	0.962	0.89	4.17088e-25	Osteoclast	S100A6
SH3BP5	1.30725e-29	0.336788	0.219	0.107	4.29616e-25	Osteoclast	SH3BP5
HNRNPA1.1	1.3451e-29	0.287429	0.821	0.631	4.42055e-25	Osteoclast	HNRNPA1
SLC40A1.3	1.8429e-29	-1.08948	0.197	0.337	6.05652e-25	Osteoclast	SLC40A1
CA3	3.54954e-29	0.314121	0.153	0.065	1.16652e-24	Osteoclast	CA3
FCGR2A.3	5.30808e-29	-0.815878	0.541	0.593	1.74445e-24	Osteoclast	FCGR2A
HSPH1.1	1.77326e-28	0.347323	0.674	0.451	5.82764e-24	Osteoclast	HSPH1
CKLF.2	2.17464e-28	0.465588	0.638	0.462	7.14672e-24	Osteoclast	CKLF
GPR34.3	9.26703e-28	-0.926644	0.271	0.391	3.04552e-23	Osteoclast	GPR34
BTF3	1.47378e-27	0.276055	0.864	0.706	4.84343e-23	Osteoclast	BTF3
SOST	2.21069e-27	0.253786	0.11	0.041	7.26521e-23	Osteoclast	SOST
RGCC.2	2.90172e-27	1.02706	0.476	0.317	9.53622e-23	Osteoclast	RGCC
LAPTM4B	3.41731e-27	0.25472	0.19	0.091	1.12307e-22	Osteoclast	LAPTM4B
ZFAND2A.1	4.65191e-27	0.37625	0.37	0.22	1.5288e-22	Osteoclast	ZFAND2A
DAB2.3	6.12157e-27	-0.909377	0.502	0.557	2.01179e-22	Osteoclast	DAB2
FNIP2	8.23362e-27	0.340294	0.26	0.14	2.7059e-22	Osteoclast	FNIP2
COCH	1.07265e-26	0.319769	0.13	0.054	3.52515e-22	Osteoclast	COCH
ATP5MD	6.85258e-26	0.268023	0.788	0.597	2.25203e-21	Osteoclast	ATP5MD
IER5.2	2.08065e-25	0.299141	0.655	0.448	6.83784e-21	Osteoclast	IER5
PLIN2.2	2.89925e-25	0.659814	0.63	0.43	9.52809e-21	Osteoclast	PLIN2
DKK1	8.15627e-25	0.272235	0.103	0.039	2.68048e-20	Osteoclast	DKK1
CALM2	1.02907e-24	-0.471222	0.845	0.806	3.38192e-20	Osteoclast	CALM2
PRDM1.1	2.85615e-24	0.297946	0.289	0.162	9.38646e-20	Osteoclast	PRDM1
MNDA.1	3.17635e-24	-0.864462	0.378	0.474	1.04388e-19	Osteoclast	MNDA
GNAS	5.13414e-24	0.301403	0.74	0.546	1.68728e-19	Osteoclast	GNAS
STAB1.2	6.06263e-24	-0.912709	0.394	0.48	1.99242e-19	Osteoclast	STAB1
HLA-B	2.33894e-23	-0.370905	0.951	0.89	7.6867e-19	Osteoclast	HLA-B
ANKRD37	1.06719e-22	0.293057	0.225	0.12	3.50723e-18	Osteoclast	ANKRD37
HSPA6.1	1.35929e-22	0.510849	0.409	0.268	4.46717e-18	Osteoclast	HSPA6
NFKBIA.3	1.39058e-22	0.326079	0.849	0.674	4.56999e-18	Osteoclast	NFKBIA
IL1RN.2	1.8053e-22	0.46774	0.245	0.137	5.93294e-18	Osteoclast	IL1RN
S100A4.2	5.13165e-22	0.337076	0.962	0.875	1.68647e-17	Osteoclast	S100A4
SCD	8.84131e-22	0.388392	0.212	0.115	2.90561e-17	Osteoclast	SCD
RNASE1.2	1.00519e-21	-0.730868	0.679	0.7	3.30346e-17	Osteoclast	RNASE1
TSPO	1.86333e-21	0.266572	0.789	0.634	6.12366e-17	Osteoclast	TSPO
CYBA.1	1.91263e-21	-0.299317	0.951	0.906	6.28565e-17	Osteoclast	CYBA
MDM2	2.60615e-21	0.279158	0.183	0.093	8.56484e-17	Osteoclast	MDM2
MARCKS.2	8.07952e-21	-0.59716	0.719	0.689	2.65525e-16	Osteoclast	MARCKS
HSPA8	1.0957e-20	0.271721	0.815	0.629	3.6009e-16	Osteoclast	HSPA8
UQCRB	4.36153e-20	0.345314	0.921	0.801	1.43337e-15	Osteoclast	UQCRB
SNHG12	5.00999e-20	0.276944	0.276	0.163	1.64648e-15	Osteoclast	SNHG12
HLA-DQB1.3	7.6004e-20	-0.655405	0.768	0.73	2.49779e-15	Osteoclast	HLA-DQB1
BNIP3L	1.1946e-18	0.284075	0.451	0.306	3.92595e-14	Osteoclast	BNIP3L
CTSB.3	2.47292e-18	-0.373359	0.881	0.823	8.12701e-14	Osteoclast	CTSB
IFITM3.2	4.41182e-18	-0.663219	0.744	0.719	1.4499e-13	Osteoclast	IFITM3
HLA-A.2	6.11334e-18	-0.343884	0.949	0.873	2.00909e-13	Osteoclast	HLA-A
CDKN2A	7.02029e-18	0.251676	0.232	0.139	2.30715e-13	Osteoclast	CDKN2A
TGFBI	1.70788e-17	0.303073	0.759	0.597	5.61276e-13	Osteoclast	TGFBI
TMEM176B.3	2.34698e-17	-0.760755	0.454	0.502	7.71313e-13	Osteoclast	TMEM176B
MSR1.3	2.68336e-17	-0.684439	0.41	0.484	8.81859e-13	Osteoclast	MSR1
IER5L	4.0808e-17	0.299717	0.341	0.225	1.34111e-12	Osteoclast	IER5L
CD36	1.40964e-16	0.291288	0.24	0.144	4.63264e-12	Osteoclast	CD36
C1orf162.1	1.44071e-16	-0.703991	0.368	0.44	4.73475e-12	Osteoclast	C1orf162
SLC2A3.2	1.76577e-16	0.442307	0.324	0.214	5.80304e-12	Osteoclast	SLC2A3
HLA-E.2	2.25778e-16	-0.554935	0.735	0.655	7.41995e-12	Osteoclast	HLA-E
HLA-DMB.2	2.77183e-16	-0.724834	0.471	0.513	9.10936e-12	Osteoclast	HLA-DMB
IGF1.2	4.0095e-16	-0.552841	0.076	0.164	1.31768e-11	Osteoclast	IGF1
CTSS.2	2.81208e-15	-0.530677	0.765	0.677	9.24161e-11	Osteoclast	CTSS
HLA-C.1	8.26907e-15	-0.370253	0.886	0.814	2.71755e-10	Osteoclast	HLA-C
A2M.2	9.62085e-15	-0.777754	0.429	0.47	3.1618e-10	Osteoclast	A2M
LPAR6	1.70981e-14	-0.638859	0.295	0.379	5.61913e-10	Osteoclast	LPAR6
CFD.3	1.73457e-14	-0.84995	0.374	0.426	5.7005e-10	Osteoclast	CFD
CD163.3	3.67654e-14	-0.747386	0.354	0.419	1.20826e-09	Osteoclast	CD163
GAS6.2	4.61943e-14	-0.554332	0.125	0.212	1.51813e-09	Osteoclast	GAS6
S100A9.2	5.24379e-14	-0.813551	0.267	0.354	1.72332e-09	Osteoclast	S100A9
RPS4Y1.2	6.96195e-14	0.307019	0.375	0.275	2.28798e-09	Osteoclast	RPS4Y1
F13A1.1	5.71112e-13	-0.702552	0.127	0.207	1.8769e-08	Osteoclast	F13A1
LY96.2	1.12997e-12	-0.663088	0.565	0.568	3.71353e-08	Osteoclast	LY96
SRGN.2	1.20029e-12	-0.431713	0.84	0.767	3.94462e-08	Osteoclast	SRGN
LIPA.3	2.129e-12	-0.738397	0.37	0.414	6.99676e-08	Osteoclast	LIPA
CCL3.2	3.3084e-12	-0.692026	0.68	0.681	1.08727e-07	Osteoclast	CCL3
CTSC.3	3.62367e-12	-0.641342	0.625	0.581	1.19088e-07	Osteoclast	CTSC
MRC1.1	4.41561e-12	-0.667246	0.212	0.288	1.45115e-07	Osteoclast	MRC1
CPVL.2	4.45008e-12	-0.675464	0.422	0.444	1.46247e-07	Osteoclast	CPVL
FCGR1B	5.15185e-12	-0.46984	0.071	0.141	1.6931e-07	Osteoclast	FCGR1B
SLCO2B1.3	1.02276e-11	-0.680575	0.268	0.33	3.36121e-07	Osteoclast	SLCO2B1
FCGBP.1	1.75416e-11	-1.12253	0.172	0.245	5.76488e-07	Osteoclast	FCGBP
GMFG	2.22759e-11	-0.537147	0.615	0.589	7.32074e-07	Osteoclast	GMFG
CEBPD.1	2.27523e-11	-0.577482	0.535	0.549	7.47733e-07	Osteoclast	CEBPD
FCGR3A.2	4.01617e-11	-0.596674	0.36	0.419	1.31988e-06	Osteoclast	FCGR3A
LILRB5.2	9.88652e-11	-0.37002	0.047	0.106	3.2491e-06	Osteoclast	LILRB5
LTC4S.2	1.85426e-10	-0.623241	0.288	0.351	6.09383e-06	Osteoclast	LTC4S
OLFML3.1	3.24017e-10	-0.553701	0.101	0.168	1.06485e-05	Osteoclast	OLFML3
IGSF6.2	4.11382e-10	-0.69216	0.484	0.491	1.35197e-05	Osteoclast	IGSF6
AKR1B1.3	7.45582e-10	-0.778526	0.326	0.365	2.45028e-05	Osteoclast	AKR1B1
MT1X.3	1.01901e-09	0.348423	0.392	0.283	3.34888e-05	Osteoclast	MT1X
LY86.1	1.16128e-09	-0.619127	0.34	0.383	3.81644e-05	Osteoclast	LY86
TMEM37.2	1.37825e-09	-0.40273	0.115	0.182	4.52948e-05	Osteoclast	TMEM37
C3AR1.3	4.20152e-09	-0.542505	0.285	0.34	0.000138079	Osteoclast	C3AR1
GIMAP4	5.11257e-09	-0.570513	0.244	0.304	0.00016802	Osteoclast	GIMAP4
ALDH1A1.3	1.43255e-08	-0.372976	0.068	0.122	0.000470793	Osteoclast	ALDH1A1
TNFSF13B.2	1.6643e-08	-0.591476	0.312	0.355	0.000546955	Osteoclast	TNFSF13B
GYPC.2	1.90449e-08	-0.71432	0.461	0.457	0.000625892	Osteoclast	GYPC
VCAN.2	3.4953e-08	0.324794	0.22	0.154	0.00114869	Osteoclast	VCAN
CCL3L1.2	4.18114e-08	-0.852028	0.632	0.609	0.00137409	Osteoclast	CCL3L1
GADD45B	4.95269e-08	-0.486147	0.749	0.667	0.00162765	Osteoclast	GADD45B
NEAT1.1	7.75783e-08	0.273949	0.891	0.783	0.00254953	Osteoclast	NEAT1
RPS20.2	1.23731e-07	-0.292259	0.868	0.849	0.00406631	Osteoclast	RPS20
FPR1.1	1.23824e-07	-0.447634	0.131	0.187	0.00406934	Osteoclast	FPR1
ADORA3.2	1.2468e-07	-0.381103	0.073	0.124	0.00409748	Osteoclast	ADORA3
C2.2	1.47975e-07	-0.477844	0.175	0.233	0.00486305	Osteoclast	C2
MT1E.3	1.77549e-07	0.33267	0.19	0.132	0.00583497	Osteoclast	MT1E
MAFB.1	2.75831e-07	-0.510006	0.603	0.578	0.0090649	Osteoclast	MAFB
ASAH1.3	2.93347e-07	-0.534128	0.636	0.572	0.00964054	Osteoclast	ASAH1
MT1G.1	4.27133e-07	0.434244	0.176	0.12	0.0140373	Osteoclast	MT1G
CCL4.3	5.37649e-07	-0.83248	0.521	0.521	0.0176693	Osteoclast	CCL4
IFITM2.2	5.48306e-07	-0.640069	0.393	0.408	0.0180195	Osteoclast	IFITM2
TMIGD3.2	6.15749e-07	-0.488849	0.104	0.156	0.020236	Osteoclast	TMIGD3
FUCA1.3	6.75526e-07	-0.51466	0.189	0.237	0.0222005	Osteoclast	FUCA1
NINJ1.2	6.88191e-07	-0.531025	0.392	0.418	0.0226167	Osteoclast	NINJ1
RARRES3	9.91298e-07	-0.382929	0.072	0.118	0.032578	Osteoclast	RARRES3
CST3	1.27402e-06	0.445486	0.989	0.969	0.0418693	Osteoclast	CST3
CD93	1.40312e-06	-0.528495	0.19	0.237	0.0461121	Osteoclast	CD93
TMEM176A.3	1.48888e-06	-0.609827	0.292	0.325	0.0489305	Osteoclast	TMEM176A
SAMSN1	1.71511e-06	-0.411313	0.209	0.26	0.0563653	Osteoclast	SAMSN1
APOE.3	1.9504e-06	-0.410487	0.872	0.84	0.064098	Osteoclast	APOE
GIMAP7	2.62137e-06	-0.514694	0.148	0.195	0.0861486	Osteoclast	GIMAP7
PECAM1	3.04311e-06	-0.325631	0.128	0.179	0.100009	Osteoclast	PECAM1
RNASET2.1	3.69728e-06	-0.36639	0.695	0.615	0.121507	Osteoclast	RNASET2
JUNB.2	5.7805e-06	-0.449647	0.731	0.65	0.18997	Osteoclast	JUNB
HLA-DQA1.3	6.35148e-06	-0.476978	0.629	0.593	0.208735	Osteoclast	HLA-DQA1
CXCL16.1	9.90331e-06	-0.470476	0.325	0.355	0.325462	Osteoclast	CXCL16
TNFSF10.2	1.00941e-05	-0.451589	0.115	0.158	0.331731	Osteoclast	TNFSF10
ZFP36L1.1	1.0987e-05	-0.354385	0.74	0.671	0.361078	Osteoclast	ZFP36L1
ADAP2.2	1.31407e-05	-0.540887	0.371	0.382	0.431855	Osteoclast	ADAP2
CCL2.1	1.6968e-05	-0.744819	0.255	0.296	0.557636	Osteoclast	CCL2
EPHX1.2	1.94174e-05	-0.337176	0.095	0.135	0.638132	Osteoclast	EPHX1
CTSD.3	2.23916e-05	-0.279299	0.876	0.799	0.735877	Osteoclast	CTSD
SIGLEC1	3.05619e-05	-0.372781	0.106	0.147	1	Osteoclast	SIGLEC1
IGFBP4.1	3.77184e-05	-0.464416	0.117	0.155	1	Osteoclast	IGFBP4
TUBA1B.2	7.39954e-05	-0.309259	0.848	0.766	1	Osteoclast	TUBA1B
GAL3ST4.2	9.60846e-05	-0.41964	0.136	0.175	1	Osteoclast	GAL3ST4
RPL31.2	9.63563e-05	-0.26154	0.886	0.855	1	Osteoclast	RPL31
DNASE2.3	9.65023e-05	-0.40594	0.175	0.212	1	Osteoclast	DNASE2
HES1	0.000102095	-0.514307	0.209	0.248	1	Osteoclast	HES1
SDC3.2	0.000117802	-0.358879	0.115	0.153	1	Osteoclast	SDC3
IER2.1	0.00015208	-0.390445	0.726	0.648	1	Osteoclast	IER2
PTN.2	0.00042477	-0.50126	0.099	0.13	1	Osteoclast	PTN
VMO1.2	0.000461618	-0.426689	0.188	0.224	1	Osteoclast	VMO1
CREM	0.000621162	-0.411744	0.221	0.251	1	Osteoclast	CREM
NAIP	0.000708651	-0.30574	0.147	0.18	1	Osteoclast	NAIP
HCST.1	0.000884495	-0.413467	0.55	0.517	1	Osteoclast	HCST
C12orf57.1	0.000966411	-0.259575	0.342	0.266	1	Osteoclast	C12orf57
NDUFA4L2.3	0.00115254	-0.376214	0.082	0.11	1	Osteoclast	NDUFA4L2
IGFBP7.1	0.0013501	-0.267583	0.294	0.23	1	Osteoclast	IGFBP7
PLD3.3	0.00159837	-0.387538	0.647	0.572	1	Osteoclast	PLD3
RB1.1	0.00204016	-0.40659	0.282	0.299	1	Osteoclast	RB1
XIST.1	0.00233957	-0.278019	0.264	0.2	1	Osteoclast	XIST
TXNIP.1	0.00257349	-0.288717	0.573	0.539	1	Osteoclast	TXNIP
ADA2	0.00289766	-0.330609	0.183	0.209	1	Osteoclast	ADA2
MAF.2	0.00298901	-0.444018	0.347	0.355	1	Osteoclast	MAF
MGP.2	0.00319574	-0.438125	0.117	0.143	1	Osteoclast	MGP
MEF2C	0.00423514	-0.500314	0.433	0.413	1	Osteoclast	MEF2C
P2RY13.1	0.00428007	-0.281157	0.09	0.116	1	Osteoclast	P2RY13
LITAF.2	0.00430318	-0.447229	0.491	0.453	1	Osteoclast	LITAF
SCPEP1.1	0.00511285	-0.336298	0.248	0.268	1	Osteoclast	SCPEP1
MT2A.2	0.00514383	0.564008	0.498	0.428	1	Osteoclast	MT2A
IFIT2.1	0.0052412	-0.343694	0.11	0.136	1	Osteoclast	IFIT2
SMIM30.1	0.00624	-0.273295	0.342	0.272	1	Osteoclast	SMIM30
HSPB1	0.00670912	-0.288722	0.785	0.712	1	Osteoclast	HSPB1
TM6SF1	0.00806426	-0.266758	0.128	0.151	1	Osteoclast	TM6SF1
BST2	0.00813584	-0.373769	0.632	0.551	1	Osteoclast	BST2
CYBB.1	0.00852887	-0.45232	0.451	0.421	1	Osteoclast	CYBB
CD37.1	0.00909739	-0.449616	0.402	0.382	1	Osteoclast	CD37
S100A8.3	0.00977787	-0.890399	0.091	0.114	1	Osteoclast	S100A8
CALD1.2	0	2.13828	0.795	0.147	0	C1Q+ fibroblast	CALD1
PCOLCE.2	0	1.7141	0.759	0.155	0	C1Q+ fibroblast	PCOLCE
COL6A3	0	1.52882	0.501	0.071	0	C1Q+ fibroblast	COL6A3
COL6A2.2	0	1.51784	0.647	0.115	0	C1Q+ fibroblast	COL6A2
AEBP1	0	1.12924	0.402	0.038	0	C1Q+ fibroblast	AEBP1
COL5A1	0	1.0399	0.46	0.056	0	C1Q+ fibroblast	COL5A1
CCDC80	0	0.993368	0.437	0.04	0	C1Q+ fibroblast	CCDC80
MAP1B	0	0.978802	0.411	0.034	0	C1Q+ fibroblast	MAP1B
CDH11	0	0.962314	0.42	0.032	0	C1Q+ fibroblast	CDH11
C1R	0	0.912402	0.287	0.019	0	C1Q+ fibroblast	C1R
ZFHX4	0	0.877241	0.322	0.019	0	C1Q+ fibroblast	ZFHX4
SRPX	0	0.82894	0.282	0.021	0	C1Q+ fibroblast	SRPX
FAT1	0	0.754986	0.31	0.021	0	C1Q+ fibroblast	FAT1
C1S	0	0.72791	0.255	0.016	0	C1Q+ fibroblast	C1S
LTBP1	0	0.713329	0.297	0.012	0	C1Q+ fibroblast	LTBP1
NOTCH3	0	0.691088	0.218	0.01	0	C1Q+ fibroblast	NOTCH3
MXRA5	0	0.679105	0.282	0.016	0	C1Q+ fibroblast	MXRA5
PDGFRB	0	0.673029	0.227	0.01	0	C1Q+ fibroblast	PDGFRB
LOXL1	0	0.58855	0.241	0.015	0	C1Q+ fibroblast	LOXL1
NCAM1	0	0.501132	0.227	0.012	0	C1Q+ fibroblast	NCAM1
SLIT2	0	0.384708	0.189	0.008	0	C1Q+ fibroblast	SLIT2
GRM3	0	0.318325	0.126	0.001	0	C1Q+ fibroblast	GRM3
CNN3	2.83918e-307	0.853621	0.433	0.053	9.33067e-303	C1Q+ fibroblast	CNN3
ITGA10	1.31831e-299	0.508938	0.202	0.011	4.3325e-295	C1Q+ fibroblast	ITGA10
TNC	1.10504e-295	0.979872	0.42	0.051	3.6316e-291	C1Q+ fibroblast	TNC
EMILIN1	1.50272e-290	0.782977	0.374	0.041	4.93853e-286	C1Q+ fibroblast	EMILIN1
COL12A1	6.58722e-289	1.07253	0.392	0.047	2.16482e-284	C1Q+ fibroblast	COL12A1
SERPINE2	1.55671e-287	1.09818	0.378	0.043	5.11596e-283	C1Q+ fibroblast	SERPINE2
MMP11	7.1152e-283	0.385072	0.182	0.009	2.33834e-278	C1Q+ fibroblast	MMP11
WIF1	2.21361e-281	0.462615	0.13	0.004	7.27481e-277	C1Q+ fibroblast	WIF1
TIMP3	3.33708e-281	1.17678	0.406	0.051	1.0967e-276	C1Q+ fibroblast	TIMP3
PRRX1	7.77087e-278	0.773376	0.34	0.036	2.55382e-273	C1Q+ fibroblast	PRRX1
MXRA8	9.12376e-275	1.00566	0.545	0.094	2.99843e-270	C1Q+ fibroblast	MXRA8
RUNX1T1	1.94059e-273	0.331725	0.156	0.006	6.37755e-269	C1Q+ fibroblast	RUNX1T1
NR2F2	2.29781e-273	0.503349	0.176	0.009	7.55153e-269	C1Q+ fibroblast	NR2F2
COL6A1.2	3.14028e-271	1.38075	0.603	0.12	1.03202e-266	C1Q+ fibroblast	COL6A1
VASN	1.29876e-267	0.351948	0.205	0.013	4.26826e-263	C1Q+ fibroblast	VASN
SLIT3	2.39654e-265	0.473076	0.169	0.008	7.876e-261	C1Q+ fibroblast	SLIT3
BGN.1	6.45436e-264	1.38306	0.588	0.114	2.12116e-259	C1Q+ fibroblast	BGN
MYL9.1	3.31013e-260	1.39253	0.557	0.1	1.08784e-255	C1Q+ fibroblast	MYL9
COL3A1.3	5.29681e-258	2.26234	0.833	0.266	1.74074e-253	C1Q+ fibroblast	COL3A1
MFGE8	1.7985e-257	0.612237	0.291	0.028	5.9106e-253	C1Q+ fibroblast	MFGE8
COL5A2.1	5.63218e-257	1.36367	0.64	0.141	1.85096e-252	C1Q+ fibroblast	COL5A2
CPE.2	7.53586e-256	1.38375	0.611	0.127	2.47659e-251	C1Q+ fibroblast	CPE
COL4A2	1.00579e-250	0.912476	0.278	0.026	3.30544e-246	C1Q+ fibroblast	COL4A2
COL5A3	1.70591e-250	0.339366	0.146	0.006	5.60629e-246	C1Q+ fibroblast	COL5A3
PLAC9	4.17738e-250	0.725134	0.296	0.03	1.37285e-245	C1Q+ fibroblast	PLAC9
PRSS23	4.99107e-248	0.696432	0.282	0.028	1.64026e-243	C1Q+ fibroblast	PRSS23
DCN.3	1.36437e-247	1.42788	0.663	0.156	4.48385e-243	C1Q+ fibroblast	DCN
MYH10	5.42863e-247	0.279885	0.195	0.012	1.78406e-242	C1Q+ fibroblast	MYH10
DDR2	1.80145e-246	0.486672	0.245	0.02	5.9203e-242	C1Q+ fibroblast	DDR2
FBLN1	8.91037e-245	0.752377	0.319	0.036	2.9283e-240	C1Q+ fibroblast	FBLN1
GPX8	5.22963e-240	0.588639	0.33	0.039	1.71867e-235	C1Q+ fibroblast	GPX8
CARMN	2.7166e-237	0.291604	0.105	0.003	8.92782e-233	C1Q+ fibroblast	CARMN
NFIB	5.27327e-234	0.334795	0.158	0.008	1.73301e-229	C1Q+ fibroblast	NFIB
PDGFRA	1.30228e-233	0.316564	0.177	0.011	4.27983e-229	C1Q+ fibroblast	PDGFRA
SNAI2	8.92631e-233	0.561336	0.245	0.022	2.93354e-228	C1Q+ fibroblast	SNAI2
C9orf3	6.24882e-232	0.467768	0.282	0.029	2.05361e-227	C1Q+ fibroblast	C9orf3
COL1A1.3	2.54367e-231	3.00908	0.939	0.548	8.35952e-227	C1Q+ fibroblast	COL1A1
LMO7	2.74417e-230	0.552794	0.282	0.029	9.01844e-226	C1Q+ fibroblast	LMO7
ITGA11	5.00884e-230	0.264097	0.13	0.005	1.64611e-225	C1Q+ fibroblast	ITGA11
FN1.3	1.83091e-228	1.75446	0.808	0.262	6.0171e-224	C1Q+ fibroblast	FN1
DKK3	2.29816e-227	0.338136	0.179	0.011	7.55267e-223	C1Q+ fibroblast	DKK3
SOD3	1.61117e-225	0.363283	0.115	0.004	5.29495e-221	C1Q+ fibroblast	SOD3
MDK.2	2.04587e-225	1.00582	0.544	0.106	6.72356e-221	C1Q+ fibroblast	MDK
FBN1	9.36358e-225	0.47923	0.218	0.018	3.07725e-220	C1Q+ fibroblast	FBN1
CFH	4.08123e-224	0.618814	0.255	0.025	1.34126e-219	C1Q+ fibroblast	CFH
MFAP2	2.02793e-222	0.370359	0.199	0.014	6.66459e-218	C1Q+ fibroblast	MFAP2
LAMB1	1.42192e-219	0.40951	0.217	0.018	4.67299e-215	C1Q+ fibroblast	LAMB1
LAMA4	1.35396e-217	0.590178	0.292	0.034	4.44967e-213	C1Q+ fibroblast	LAMA4
CTGF	1.02255e-216	1.07157	0.274	0.03	3.3605e-212	C1Q+ fibroblast	CTGF
SGCB	1.22916e-216	0.397916	0.259	0.026	4.03952e-212	C1Q+ fibroblast	SGCB
OMD	1.26465e-216	0.724597	0.259	0.026	4.15616e-212	C1Q+ fibroblast	OMD
DLX5	6.91816e-215	0.619682	0.31	0.038	2.27358e-210	C1Q+ fibroblast	DLX5
COL1A2.3	2.31002e-214	2.58864	0.944	0.58	7.59167e-210	C1Q+ fibroblast	COL1A2
KLK4	2.72506e-212	0.280152	0.1	0.003	8.95565e-208	C1Q+ fibroblast	KLK4
PTPN13	1.92469e-210	0.30266	0.154	0.009	6.32529e-206	C1Q+ fibroblast	PTPN13
TMEM98	4.78516e-208	0.291629	0.184	0.013	1.5726e-203	C1Q+ fibroblast	TMEM98
PLS3	5.81416e-208	0.682057	0.366	0.054	1.91077e-203	C1Q+ fibroblast	PLS3
THBS2	1.22247e-207	0.794309	0.233	0.022	4.01752e-203	C1Q+ fibroblast	THBS2
MDFI	3.30492e-205	0.623817	0.376	0.057	1.08613e-200	C1Q+ fibroblast	MDFI
EBF1	1.02071e-201	0.370214	0.128	0.006	3.35445e-197	C1Q+ fibroblast	EBF1
POSTN	1.34651e-201	1.34685	0.366	0.057	4.42518e-197	C1Q+ fibroblast	POSTN
COL8A1	3.44842e-201	0.322849	0.141	0.008	1.13329e-196	C1Q+ fibroblast	COL8A1
PTPRD	4.61173e-199	0.263405	0.144	0.008	1.5156e-194	C1Q+ fibroblast	PTPRD
FRMD6	8.15274e-198	0.358729	0.195	0.016	2.67932e-193	C1Q+ fibroblast	FRMD6
RBFOX2	8.86923e-198	0.402727	0.233	0.023	2.91479e-193	C1Q+ fibroblast	RBFOX2
CD248	2.53829e-196	0.371768	0.136	0.007	8.34183e-192	C1Q+ fibroblast	CD248
LUM.3	1.41666e-195	2.36918	0.849	0.384	4.65572e-191	C1Q+ fibroblast	LUM
SMARCA1	1.77993e-194	0.309348	0.174	0.013	5.84957e-190	C1Q+ fibroblast	SMARCA1
MMP16	1.83701e-192	0.308842	0.12	0.006	6.03714e-188	C1Q+ fibroblast	MMP16
ENPP1	1.94274e-190	0.676814	0.169	0.012	6.38461e-186	C1Q+ fibroblast	ENPP1
SPARC.3	5.81286e-190	1.90184	0.934	0.516	1.91034e-185	C1Q+ fibroblast	SPARC
FGFR1	1.70014e-189	0.811029	0.379	0.065	5.58735e-185	C1Q+ fibroblast	FGFR1
TAGLN.1	1.42896e-188	1.54062	0.424	0.081	4.69614e-184	C1Q+ fibroblast	TAGLN
NNMT.1	5.03812e-187	1.11204	0.493	0.104	1.65573e-182	C1Q+ fibroblast	NNMT
FKBP10	3.41649e-186	0.749913	0.409	0.073	1.1228e-181	C1Q+ fibroblast	FKBP10
MYLK	3.6833e-185	0.640248	0.251	0.029	1.21048e-180	C1Q+ fibroblast	MYLK
FERMT2	1.26149e-183	0.444486	0.241	0.027	4.14575e-179	C1Q+ fibroblast	FERMT2
MGP.3	8.60827e-182	1.68316	0.539	0.13	2.82902e-177	C1Q+ fibroblast	MGP
COL16A1	3.21951e-181	0.458083	0.233	0.025	1.05806e-176	C1Q+ fibroblast	COL16A1
PTK7	2.00304e-180	0.25949	0.151	0.01	6.58277e-176	C1Q+ fibroblast	PTK7
PFN2	4.3144e-180	0.59571	0.35	0.056	1.41789e-175	C1Q+ fibroblast	PFN2
FXYD1	6.24351e-179	0.446346	0.248	0.029	2.05187e-174	C1Q+ fibroblast	FXYD1
KDELR3	7.51823e-179	0.584083	0.327	0.05	2.47079e-174	C1Q+ fibroblast	KDELR3
LHFPL6	2.19247e-178	0.442108	0.164	0.013	7.20533e-174	C1Q+ fibroblast	LHFPL6
ENAH	3.02625e-177	0.464467	0.282	0.038	9.94547e-173	C1Q+ fibroblast	ENAH
EDIL3	9.29751e-176	0.501974	0.225	0.025	3.05553e-171	C1Q+ fibroblast	EDIL3
COL4A1	9.54507e-175	1.11947	0.266	0.035	3.13689e-170	C1Q+ fibroblast	COL4A1
IL11RA	2.74386e-174	0.301936	0.156	0.012	9.01741e-170	C1Q+ fibroblast	IL11RA
TWIST1	6.45276e-174	0.348084	0.197	0.019	2.12064e-169	C1Q+ fibroblast	TWIST1
MEST	6.39803e-173	0.332645	0.158	0.012	2.10265e-168	C1Q+ fibroblast	MEST
SGCE	2.67385e-171	0.298083	0.163	0.013	8.78733e-167	C1Q+ fibroblast	SGCE
EFEMP2	1.50947e-169	0.451046	0.264	0.035	4.96074e-165	C1Q+ fibroblast	EFEMP2
DPYSL3	1.04316e-167	0.260872	0.166	0.014	3.42823e-163	C1Q+ fibroblast	DPYSL3
CAVIN1	2.35556e-167	0.500173	0.291	0.042	7.74131e-163	C1Q+ fibroblast	CAVIN1
CTHRC1	6.35204e-167	0.927527	0.506	0.121	2.08753e-162	C1Q+ fibroblast	CTHRC1
ISLR	6.33366e-166	0.295576	0.151	0.011	2.08149e-161	C1Q+ fibroblast	ISLR
CRIP2	6.44889e-166	0.486066	0.232	0.027	2.11936e-161	C1Q+ fibroblast	CRIP2
PLEKHA5	1.28473e-165	0.810538	0.417	0.085	4.22213e-161	C1Q+ fibroblast	PLEKHA5
TJP1	2.11478e-165	0.300754	0.194	0.019	6.95001e-161	C1Q+ fibroblast	TJP1
COL14A1	2.87239e-165	0.331537	0.128	0.008	9.43981e-161	C1Q+ fibroblast	COL14A1
FBXO17	3.16095e-165	0.258503	0.163	0.013	1.03882e-160	C1Q+ fibroblast	FBXO17
SSPN	2.47828e-164	0.403181	0.207	0.022	8.14463e-160	C1Q+ fibroblast	SSPN
EDNRA	3.12283e-164	0.420526	0.107	0.005	1.02629e-159	C1Q+ fibroblast	EDNRA
FSTL1	1.09224e-163	0.69824	0.338	0.058	3.58954e-159	C1Q+ fibroblast	FSTL1
IGFBP7.2	7.02101e-163	2.03225	0.657	0.22	2.30738e-158	C1Q+ fibroblast	IGFBP7
CLEC11A.2	1.44014e-162	1.37216	0.741	0.264	4.73287e-158	C1Q+ fibroblast	CLEC11A
CRNDE	4.36249e-162	0.456822	0.273	0.038	1.43369e-157	C1Q+ fibroblast	CRNDE
KANK2	1.83752e-159	0.340472	0.199	0.021	6.03883e-155	C1Q+ fibroblast	KANK2
SHOX2	6.84709e-159	0.347056	0.187	0.019	2.25023e-154	C1Q+ fibroblast	SHOX2
CYR61	7.51429e-158	0.926019	0.355	0.066	2.4695e-153	C1Q+ fibroblast	CYR61
SULF1	4.18751e-157	0.554731	0.19	0.02	1.37618e-152	C1Q+ fibroblast	SULF1
COL18A1	1.45473e-156	0.855392	0.253	0.035	4.78084e-152	C1Q+ fibroblast	COL18A1
INAFM1	5.78048e-156	0.535193	0.325	0.056	1.8997e-151	C1Q+ fibroblast	INAFM1
SELENBP1	2.26714e-155	0.265896	0.146	0.011	7.45071e-151	C1Q+ fibroblast	SELENBP1
RGS3	1.3367e-153	0.738464	0.438	0.097	4.39292e-149	C1Q+ fibroblast	RGS3
SELENOM.1	1.47007e-151	0.910597	0.591	0.172	4.83125e-147	C1Q+ fibroblast	SELENOM
TPM2.2	1.90637e-151	1.34667	0.714	0.274	6.2651e-147	C1Q+ fibroblast	TPM2
S100A16	2.02373e-151	0.561591	0.236	0.031	6.6508e-147	C1Q+ fibroblast	S100A16
CAV1	6.78339e-151	0.557323	0.189	0.02	2.22929e-146	C1Q+ fibroblast	CAV1
AQP1	2.08176e-150	0.400775	0.177	0.018	6.84148e-146	C1Q+ fibroblast	AQP1
LOXL2	1.09642e-149	0.269388	0.146	0.012	3.60327e-145	C1Q+ fibroblast	LOXL2
PALLD	3.02426e-147	0.483306	0.287	0.047	9.93894e-143	C1Q+ fibroblast	PALLD
LAYN	2.46301e-146	0.258306	0.12	0.008	8.09443e-142	C1Q+ fibroblast	LAYN
TGFB1I1	2.95311e-146	0.388119	0.199	0.023	9.70509e-142	C1Q+ fibroblast	TGFB1I1
TGFB3	1.08202e-144	0.362262	0.138	0.011	3.55594e-140	C1Q+ fibroblast	TGFB3
MAGED1	1.43268e-144	0.430114	0.327	0.059	4.70837e-140	C1Q+ fibroblast	MAGED1
UNC5B	2.78682e-144	0.516326	0.286	0.047	9.15861e-140	C1Q+ fibroblast	UNC5B
GPC1	3.22917e-144	0.376758	0.212	0.026	1.06123e-139	C1Q+ fibroblast	GPC1
GRP	9.61452e-144	0.279611	0.105	0.006	3.15972e-139	C1Q+ fibroblast	GRP
C1QTNF3	2.75625e-142	0.533374	0.158	0.015	9.05813e-138	C1Q+ fibroblast	C1QTNF3
ACTA2	5.31867e-142	1.31711	0.368	0.076	1.74793e-137	C1Q+ fibroblast	ACTA2
TCEA3	3.49752e-141	0.298723	0.207	0.025	1.14942e-136	C1Q+ fibroblast	TCEA3
MRC2	2.03174e-138	0.684002	0.358	0.074	6.67711e-134	C1Q+ fibroblast	MRC2
ASPN	4.08844e-138	0.766297	0.217	0.029	1.34362e-133	C1Q+ fibroblast	ASPN
IGFBP5	2.40215e-136	1.2361	0.346	0.072	7.89441e-132	C1Q+ fibroblast	IGFBP5
PCDH9	2.99826e-134	0.334395	0.143	0.013	9.85348e-130	C1Q+ fibroblast	PCDH9
RARRES2	5.72784e-134	0.535059	0.184	0.021	1.8824e-129	C1Q+ fibroblast	RARRES2
PLOD2	1.47986e-133	0.46821	0.258	0.041	4.8634e-129	C1Q+ fibroblast	PLOD2
MYO6	1.10599e-132	0.328074	0.161	0.017	3.63473e-128	C1Q+ fibroblast	MYO6
CSRP2	1.52268e-132	0.61826	0.322	0.061	5.00415e-128	C1Q+ fibroblast	CSRP2
LRRC17	1.8835e-132	0.337706	0.148	0.014	6.18993e-128	C1Q+ fibroblast	LRRC17
TPM1.3	5.15314e-130	1.19035	0.734	0.287	1.69353e-125	C1Q+ fibroblast	TPM1
SFRP4	6.30497e-130	1.1899	0.205	0.028	2.07206e-125	C1Q+ fibroblast	SFRP4
TUSC1	1.1479e-129	0.323991	0.2	0.026	3.77246e-125	C1Q+ fibroblast	TUSC1
NFIX	8.95735e-129	0.325761	0.179	0.021	2.94374e-124	C1Q+ fibroblast	NFIX
CSPG4	3.41059e-128	0.36826	0.167	0.019	1.12085e-123	C1Q+ fibroblast	CSPG4
RCN3	8.31666e-128	0.712417	0.445	0.116	2.73319e-123	C1Q+ fibroblast	RCN3
GPM6B	1.23847e-127	0.370801	0.186	0.023	4.07012e-123	C1Q+ fibroblast	GPM6B
NEXN	1.29903e-126	0.33963	0.174	0.02	4.26913e-122	C1Q+ fibroblast	NEXN
FHL2	2.15517e-126	0.295969	0.144	0.014	7.08275e-122	C1Q+ fibroblast	FHL2
GJA1	2.30585e-126	0.7212	0.353	0.076	7.57796e-122	C1Q+ fibroblast	GJA1
THY1	4.97299e-126	0.93632	0.274	0.049	1.63432e-121	C1Q+ fibroblast	THY1
PTH1R	2.45419e-124	0.461831	0.274	0.049	8.06546e-120	C1Q+ fibroblast	PTH1R
PGF	2.60323e-123	0.458598	0.184	0.023	8.55526e-119	C1Q+ fibroblast	PGF
EMP2	1.97067e-122	0.564631	0.409	0.1	6.47641e-118	C1Q+ fibroblast	EMP2
CERCAM	5.23024e-122	0.418069	0.215	0.031	1.71887e-117	C1Q+ fibroblast	CERCAM
SERPINH1.2	9.95478e-122	0.990413	0.677	0.256	3.27154e-117	C1Q+ fibroblast	SERPINH1
SDC2	1.11609e-121	0.787728	0.65	0.231	3.66791e-117	C1Q+ fibroblast	SDC2
2022-09-04	1.92822e-120	0.26184	0.143	0.014	6.3369e-116	C1Q+ fibroblast	2022-09-04
PTN.3	2.71493e-120	1.73681	0.429	0.12	8.92234e-116	C1Q+ fibroblast	PTN
CCDC3	1.07618e-119	0.28809	0.179	0.023	3.53677e-115	C1Q+ fibroblast	CCDC3
LARP6	1.19044e-119	0.261145	0.202	0.028	3.91227e-115	C1Q+ fibroblast	LARP6
SATB2	4.04531e-119	0.327128	0.163	0.019	1.32945e-114	C1Q+ fibroblast	SATB2
CDKN2A.1	1.2662e-118	0.894961	0.456	0.135	4.16125e-114	C1Q+ fibroblast	CDKN2A
GSTM3	1.33302e-118	0.404639	0.322	0.067	4.38083e-114	C1Q+ fibroblast	GSTM3
RUNX2.1	7.23623e-118	0.509943	0.425	0.109	2.37812e-113	C1Q+ fibroblast	RUNX2
SLC9A3R2	1.43367e-116	0.356778	0.212	0.032	4.71163e-112	C1Q+ fibroblast	SLC9A3R2
INHBA	3.16552e-116	0.292371	0.151	0.017	1.04032e-111	C1Q+ fibroblast	INHBA
LOX	5.91286e-115	0.389082	0.248	0.043	1.9432e-110	C1Q+ fibroblast	LOX
C12orf57.2	6.02109e-115	0.858447	0.677	0.258	1.97877e-110	C1Q+ fibroblast	C12orf57
S100A13.2	8.73095e-114	1.15231	0.66	0.27	2.86934e-109	C1Q+ fibroblast	S100A13
ODF2L	2.13422e-113	0.471314	0.287	0.058	7.0139e-109	C1Q+ fibroblast	ODF2L
OLFML3.2	7.63228e-111	0.603542	0.514	0.154	2.50827e-106	C1Q+ fibroblast	OLFML3
EGFL6	1.69728e-110	1.01988	0.161	0.02	5.57794e-106	C1Q+ fibroblast	EGFL6
CDC42EP5	3.49438e-110	0.289299	0.163	0.02	1.14839e-105	C1Q+ fibroblast	CDC42EP5
SNX7	9.15671e-110	0.327008	0.269	0.051	3.00926e-105	C1Q+ fibroblast	SNX7
HSPG2	1.97547e-109	0.357753	0.241	0.043	6.49219e-105	C1Q+ fibroblast	HSPG2
RAMP1	9.89607e-109	0.448169	0.213	0.035	3.25224e-104	C1Q+ fibroblast	RAMP1
COPZ2	6.38395e-107	0.637878	0.394	0.105	2.09802e-102	C1Q+ fibroblast	COPZ2
NID1	2.01236e-105	0.315803	0.154	0.019	6.61343e-101	C1Q+ fibroblast	NID1
OGN	2.44867e-105	0.400782	0.143	0.016	8.04732e-101	C1Q+ fibroblast	OGN
CAVIN3.1	5.56719e-105	0.63102	0.343	0.083	1.8296e-100	C1Q+ fibroblast	CAVIN3
CTNNAL1	1.2508e-104	0.264423	0.205	0.033	4.11064e-100	C1Q+ fibroblast	CTNNAL1
PPIC.1	7.57515e-104	0.569458	0.461	0.135	2.4895e-99	C1Q+ fibroblast	PPIC
SMIM10	2.69689e-103	0.28002	0.194	0.03	8.86306e-99	C1Q+ fibroblast	SMIM10
PMEPA1	5.74699e-103	0.572167	0.317	0.074	1.88869e-98	C1Q+ fibroblast	PMEPA1
CLU	6.33656e-103	0.79022	0.212	0.036	2.08245e-98	C1Q+ fibroblast	CLU
CCDC102B	1.78471e-102	0.323484	0.112	0.01	5.86528e-98	C1Q+ fibroblast	CCDC102B
FKBP7	2.29572e-102	0.410932	0.304	0.067	7.54466e-98	C1Q+ fibroblast	FKBP7
ITM2C	2.9161e-102	0.320261	0.278	0.057	9.58346e-98	C1Q+ fibroblast	ITM2C
COL27A1	8.00843e-102	0.276813	0.167	0.023	2.63189e-97	C1Q+ fibroblast	COL27A1
NPW	1.2123e-101	0.627713	0.281	0.059	3.9841e-97	C1Q+ fibroblast	NPW
P3H1	2.91997e-101	0.442223	0.286	0.062	9.59617e-97	C1Q+ fibroblast	P3H1
PRAF2	3.09671e-101	0.286114	0.164	0.022	1.0177e-96	C1Q+ fibroblast	PRAF2
TMSB15A	3.69588e-101	0.279145	0.167	0.023	1.21462e-96	C1Q+ fibroblast	TMSB15A
MAGED2	6.74517e-101	0.655943	0.478	0.156	2.21673e-96	C1Q+ fibroblast	MAGED2
ANTXR1	1.72567e-99	0.371555	0.233	0.043	5.67124e-95	C1Q+ fibroblast	ANTXR1
RRBP1	8.58472e-99	0.780576	0.69	0.3	2.82128e-94	C1Q+ fibroblast	RRBP1
LRRC15	1.98491e-97	0.270706	0.105	0.01	6.52322e-93	C1Q+ fibroblast	LRRC15
PRRX2	1.30379e-96	0.351251	0.176	0.026	4.28477e-92	C1Q+ fibroblast	PRRX2
MYO1B	4.46799e-96	0.400527	0.209	0.037	1.46836e-91	C1Q+ fibroblast	MYO1B
COL11A1.1	1.02293e-95	0.779366	0.358	0.096	3.36175e-91	C1Q+ fibroblast	COL11A1
INTU	1.67179e-95	0.353643	0.169	0.025	5.49416e-91	C1Q+ fibroblast	INTU
DSTN.2	5.86605e-95	0.942315	0.791	0.404	1.92782e-90	C1Q+ fibroblast	DSTN
PDLIM7	6.57504e-94	0.598178	0.379	0.107	2.16082e-89	C1Q+ fibroblast	PDLIM7
BMP8B	1.79907e-93	0.260829	0.108	0.011	5.91247e-89	C1Q+ fibroblast	BMP8B
LAMC1	7.79272e-93	0.345918	0.163	0.024	2.561e-88	C1Q+ fibroblast	LAMC1
ID3.1	1.46359e-89	1.05291	0.744	0.361	4.80995e-85	C1Q+ fibroblast	ID3
PPFIBP1	2.36612e-89	0.398904	0.228	0.046	7.77601e-85	C1Q+ fibroblast	PPFIBP1
FKBP11	3.03487e-89	0.546716	0.356	0.099	9.97379e-85	C1Q+ fibroblast	FKBP11
TIMP1.2	4.95098e-89	1.18876	0.934	0.671	1.62709e-84	C1Q+ fibroblast	TIMP1
FAM114A1	2.05241e-88	0.336664	0.296	0.072	6.74505e-84	C1Q+ fibroblast	FAM114A1
SOX4.1	6.20556e-86	0.60082	0.609	0.239	2.0394e-81	C1Q+ fibroblast	SOX4
LIMA1	3.66097e-85	0.509781	0.355	0.102	1.20314e-80	C1Q+ fibroblast	LIMA1
SPARCL1	8.67785e-85	1.09322	0.151	0.023	2.85189e-80	C1Q+ fibroblast	SPARCL1
PTGDS	1.21229e-84	1.14994	0.286	0.071	3.98408e-80	C1Q+ fibroblast	PTGDS
UACA	1.21746e-84	0.552715	0.279	0.068	4.00107e-80	C1Q+ fibroblast	UACA
COX7A1	2.21026e-84	0.484468	0.209	0.041	7.26378e-80	C1Q+ fibroblast	COX7A1
DPT	1.31185e-83	0.605746	0.287	0.07	4.31126e-79	C1Q+ fibroblast	DPT
OLFML2B	1.96004e-83	0.631888	0.42	0.137	6.44147e-79	C1Q+ fibroblast	OLFML2B
VCL	9.57686e-83	0.305226	0.232	0.049	3.14734e-78	C1Q+ fibroblast	VCL
PDLIM1	1.2762e-82	0.298495	0.159	0.025	4.19411e-78	C1Q+ fibroblast	PDLIM1
RCN2	2.58424e-82	0.465579	0.394	0.125	8.49284e-78	C1Q+ fibroblast	RCN2
TMEM14A	4.48343e-82	0.297326	0.259	0.059	1.47344e-77	C1Q+ fibroblast	TMEM14A
PDLIM4	5.2335e-80	0.340394	0.263	0.062	1.71994e-75	C1Q+ fibroblast	PDLIM4
LAPTM4B.1	6.15032e-80	0.52495	0.322	0.09	2.02124e-75	C1Q+ fibroblast	LAPTM4B
RHBDL2	7.90867e-80	0.285814	0.156	0.025	2.59911e-75	C1Q+ fibroblast	RHBDL2
ACAN	2.08895e-79	0.39206	0.166	0.028	6.86512e-75	C1Q+ fibroblast	ACAN
2022-09-11	2.16906e-79	0.53485	0.496	0.187	7.12841e-75	C1Q+ fibroblast	2022-09-11
RHOBTB3	7.83626e-79	0.390333	0.322	0.09	2.57531e-74	C1Q+ fibroblast	RHOBTB3
PHLDB1	5.23732e-78	0.292577	0.141	0.021	1.72119e-73	C1Q+ fibroblast	PHLDB1
TMEM45A	2.96726e-77	0.300761	0.182	0.034	9.75162e-73	C1Q+ fibroblast	TMEM45A
IGFBP3	2.17519e-76	0.324353	0.138	0.021	7.14853e-72	C1Q+ fibroblast	IGFBP3
NREP	2.22966e-76	0.311594	0.204	0.042	7.32756e-72	C1Q+ fibroblast	NREP
PSIP1	3.84966e-76	0.396933	0.361	0.111	1.26515e-71	C1Q+ fibroblast	PSIP1
LY6K	4.10295e-76	0.506128	0.236	0.055	1.34839e-71	C1Q+ fibroblast	LY6K
HEY1	1.56655e-75	0.326384	0.133	0.02	5.14832e-71	C1Q+ fibroblast	HEY1
MAP1LC3A	1.18733e-73	0.305067	0.258	0.064	3.90204e-69	C1Q+ fibroblast	MAP1LC3A
PYCR1	5.30625e-73	0.31067	0.223	0.051	1.74384e-68	C1Q+ fibroblast	PYCR1
C11orf96	1.52118e-72	0.91531	0.151	0.026	4.9992e-68	C1Q+ fibroblast	C11orf96
BEX3.1	1.08397e-71	0.566096	0.635	0.284	3.56237e-67	C1Q+ fibroblast	BEX3
ADIRF	1.58734e-71	0.819351	0.268	0.071	5.21662e-67	C1Q+ fibroblast	ADIRF
GNG11	1.21195e-70	0.295685	0.294	0.08	3.98295e-66	C1Q+ fibroblast	GNG11
CBX6	1.94148e-70	0.334324	0.22	0.051	6.38048e-66	C1Q+ fibroblast	CBX6
P4HA2	6.24585e-70	0.378654	0.236	0.058	2.05264e-65	C1Q+ fibroblast	P4HA2
TYROBP.3	1.2505e-69	-0.697976	0.979	0.956	4.10965e-65	C1Q+ fibroblast	TYROBP
NFIA	1.70715e-69	0.284535	0.207	0.046	5.61037e-65	C1Q+ fibroblast	NFIA
MARCKSL1.2	2.45586e-69	0.49208	0.401	0.138	8.07095e-65	C1Q+ fibroblast	MARCKSL1
PRDX4.1	7.06468e-69	0.699847	0.68	0.352	2.32174e-64	C1Q+ fibroblast	PRDX4
C1QTNF1	9.50275e-69	0.295723	0.103	0.013	3.12298e-64	C1Q+ fibroblast	C1QTNF1
SERPINF1.1	5.33942e-68	1.29731	0.635	0.314	1.75475e-63	C1Q+ fibroblast	SERPINF1
SERPING1	5.55565e-68	0.567809	0.401	0.14	1.82581e-63	C1Q+ fibroblast	SERPING1
ALPL.1	1.71258e-67	0.65733	0.315	0.097	5.62824e-63	C1Q+ fibroblast	ALPL
EBPL	6.98742e-67	0.447734	0.394	0.138	2.29634e-62	C1Q+ fibroblast	EBPL
LIMCH1	8.42333e-67	0.265988	0.14	0.024	2.76824e-62	C1Q+ fibroblast	LIMCH1
TPPP3	1.35137e-66	0.455186	0.103	0.014	4.44115e-62	C1Q+ fibroblast	TPPP3
GABPB1-AS1	1.55948e-66	0.294455	0.241	0.061	5.12508e-62	C1Q+ fibroblast	GABPB1-AS1
VAMP2	1.99203e-66	0.484119	0.452	0.175	6.54662e-62	C1Q+ fibroblast	VAMP2
CALU.1	2.50445e-66	0.564925	0.537	0.235	8.23063e-62	C1Q+ fibroblast	CALU
CYP1B1	5.77995e-66	0.293182	0.166	0.032	1.89952e-61	C1Q+ fibroblast	CYP1B1
MSX1	6.46848e-66	0.269141	0.136	0.023	2.1258e-61	C1Q+ fibroblast	MSX1
PHF14	1.1516e-65	0.352296	0.427	0.157	3.78461e-61	C1Q+ fibroblast	PHF14
XIST.2	4.08452e-65	0.531763	0.506	0.194	1.34234e-60	C1Q+ fibroblast	XIST
HES4.2	6.29592e-65	0.494098	0.345	0.113	2.06909e-60	C1Q+ fibroblast	HES4
CREB3L1	7.21703e-65	0.286792	0.156	0.029	2.3718e-60	C1Q+ fibroblast	CREB3L1
ARGLU1	2.54098e-64	0.560961	0.589	0.273	8.35068e-60	C1Q+ fibroblast	ARGLU1
ID1.1	3.19278e-64	0.608744	0.358	0.12	1.04928e-59	C1Q+ fibroblast	ID1
CKAP4	7.70175e-64	0.299058	0.235	0.06	2.5311e-59	C1Q+ fibroblast	CKAP4
VWA1	8.77605e-64	0.28334	0.141	0.025	2.88416e-59	C1Q+ fibroblast	VWA1
MMP14.1	1.82001e-63	0.455725	0.534	0.221	5.98129e-59	C1Q+ fibroblast	MMP14
RCN1	2.0622e-63	0.334634	0.3	0.092	6.77723e-59	C1Q+ fibroblast	RCN1
TCAF1	2.87337e-63	0.2861	0.217	0.053	9.44303e-59	C1Q+ fibroblast	TCAF1
CADM1.1	4.95683e-63	0.323989	0.475	0.181	1.62901e-58	C1Q+ fibroblast	CADM1
CD320	5.20692e-63	0.305009	0.294	0.089	1.7112e-58	C1Q+ fibroblast	CD320
SLC2A4RG	8.04395e-63	0.252655	0.236	0.062	2.64356e-58	C1Q+ fibroblast	SLC2A4RG
LBH	9.62249e-63	0.250513	0.161	0.032	3.16234e-58	C1Q+ fibroblast	LBH
MANBAL	1.58355e-62	0.272502	0.232	0.06	5.20418e-58	C1Q+ fibroblast	MANBAL
HACD3	7.29889e-62	0.389852	0.355	0.122	2.39871e-57	C1Q+ fibroblast	HACD3
SEC31A	3.88096e-61	0.418964	0.432	0.17	1.27544e-56	C1Q+ fibroblast	SEC31A
EMP1.1	5.39364e-61	0.334169	0.287	0.086	1.77256e-56	C1Q+ fibroblast	EMP1
MMP2	1.18506e-60	0.476768	0.315	0.102	3.89457e-56	C1Q+ fibroblast	MMP2
VGLL4	1.23004e-59	0.290849	0.292	0.09	4.04241e-55	C1Q+ fibroblast	VGLL4
TTC3	8.55646e-59	0.506425	0.514	0.233	2.81199e-54	C1Q+ fibroblast	TTC3
CRABP2	1.86886e-58	0.28323	0.161	0.033	6.14184e-54	C1Q+ fibroblast	CRABP2
SHC1	1.92645e-58	0.255532	0.243	0.068	6.33107e-54	C1Q+ fibroblast	SHC1
PTK2	1.99773e-58	0.279742	0.141	0.027	6.56535e-54	C1Q+ fibroblast	PTK2
LAPTM4A	5.89029e-58	0.632878	0.892	0.608	1.93579e-53	C1Q+ fibroblast	LAPTM4A
APP	1.9562e-57	0.437853	0.465	0.195	6.42887e-53	C1Q+ fibroblast	APP
EID1	1.64835e-56	0.55203	0.749	0.437	5.41715e-52	C1Q+ fibroblast	EID1
TMEM9	1.88251e-56	0.288424	0.286	0.09	6.18667e-52	C1Q+ fibroblast	TMEM9
FXYD6	3.16445e-56	0.36566	0.261	0.078	1.03996e-51	C1Q+ fibroblast	FXYD6
NDUFA4L2.4	8.4005e-56	0.820019	0.305	0.103	2.76074e-51	C1Q+ fibroblast	NDUFA4L2
CXCL14	1.03285e-55	0.974536	0.251	0.076	3.39435e-51	C1Q+ fibroblast	CXCL14
NBL1	3.85125e-55	0.291757	0.241	0.069	1.26567e-50	C1Q+ fibroblast	NBL1
CDKN2C	4.07456e-55	0.255967	0.2	0.051	1.33906e-50	C1Q+ fibroblast	CDKN2C
UPF3A	5.1095e-55	0.288459	0.363	0.133	1.67919e-50	C1Q+ fibroblast	UPF3A
PTX3	1.14745e-54	0.306924	0.171	0.039	3.77098e-50	C1Q+ fibroblast	PTX3
PDGFA	3.25153e-54	0.311425	0.138	0.028	1.06858e-49	C1Q+ fibroblast	PDGFA
CFAP97	4.21679e-54	0.321036	0.323	0.113	1.38581e-49	C1Q+ fibroblast	CFAP97
LMAN1	1.44103e-53	0.406193	0.527	0.246	4.73581e-49	C1Q+ fibroblast	LMAN1
LUC7L3	1.36209e-52	0.406706	0.542	0.254	4.47636e-48	C1Q+ fibroblast	LUC7L3
MPHOSPH10	1.38358e-52	0.323058	0.337	0.121	4.547e-48	C1Q+ fibroblast	MPHOSPH10
KNOP1	1.44744e-52	0.259781	0.309	0.104	4.75688e-48	C1Q+ fibroblast	KNOP1
DYNC1LI2	1.47912e-52	0.26347	0.325	0.114	4.86099e-48	C1Q+ fibroblast	DYNC1LI2
CRYAB	2.26818e-52	0.425998	0.218	0.061	7.45416e-48	C1Q+ fibroblast	CRYAB
HCFC1R1	7.20389e-52	0.395219	0.463	0.195	2.36749e-47	C1Q+ fibroblast	HCFC1R1
GOLIM4	1.0028e-51	0.402846	0.486	0.214	3.29561e-47	C1Q+ fibroblast	GOLIM4
POLR2F	1.24142e-51	0.333056	0.599	0.291	4.07982e-47	C1Q+ fibroblast	POLR2F
PPDPF	1.3637e-51	0.388009	0.635	0.318	4.48166e-47	C1Q+ fibroblast	PPDPF
C6orf48	1.50705e-51	0.340214	0.619	0.298	4.95277e-47	C1Q+ fibroblast	C6orf48
CHN1	6.03441e-51	0.284521	0.13	0.026	1.98315e-46	C1Q+ fibroblast	CHN1
NUCKS1.2	7.18584e-51	0.479186	0.724	0.41	2.36155e-46	C1Q+ fibroblast	NUCKS1
OSTC	7.32968e-51	0.519068	0.726	0.419	2.40883e-46	C1Q+ fibroblast	OSTC
TSPAN3	1.32266e-50	0.357873	0.365	0.143	4.34681e-46	C1Q+ fibroblast	TSPAN3
[truncated: 643 more rows]
