# Supplementary material for: Single-cell RNA datasets and bulk RNA datasets analysis demonstrated C1Q+ tumor-associated macrophage as a major and antitumor immune cell population in osteosarcoma
Source: Front Immunol. 2023 Feb 6;14:911368. doi: 10.3389/fimmu.2023.911368 (PMC9939514; doi:10.3389/fimmu.2023.911368)
Supplement: Supplementary file 8 [file Table_3.xlsx]

## Sheet: Table S4 cluster1 markers gobp
	ID	Description	GeneRatio	BgRatio	pvalue	p.adjust	qvalue	geneID	Count	name
GO:0003158	GO:0003158	endothelium development	13/88	137/18862	6.62335e-14	1.0604e-10	8.73585e-11	KDR/CLDN5/COL15A1/SOX18/CDH5/TIE1/CD34/NOTCH4/HEG1/S1PR1/RDX/ACVRL1/ZEB1	13	FABP4+ Macrophages
GO:0045446	GO:0045446	endothelial cell differentiation	12/88	119/18862	3.09766e-13	2.47968e-10	2.04282e-10	KDR/CLDN5/COL15A1/SOX18/CDH5/TIE1/NOTCH4/HEG1/S1PR1/RDX/ACVRL1/ZEB1	12	FABP4+ Macrophages
GO:0043542	GO:0043542	endothelial cell migration	15/88	278/18862	2.79491e-12	1.25045e-09	1.03015e-09	KDR/SOX18/CLEC14A/MMRN2/CDH5/JCAD/CDH13/ADAMTS9/EFNB2/PTPRM/EFNA1/PRCP/ETS1/PLPP3/ACVRL1	15	FABP4+ Macrophages
GO:0045765	GO:0045765	regulation of angiogenesis	16/88	335/18862	3.12417e-12	1.25045e-09	1.03015e-09	KDR/CLDN5/RAMP2/NPR1/APLNR/CDH5/ECSCR/TIE1/JCAD/CD34/ADAMTS9/FLT1/PTPRM/EFNA1/ETS1/SMAD1	16	FABP4+ Macrophages
GO:1901342	GO:1901342	regulation of vasculature development	16/88	341/18862	4.08708e-12	1.30868e-09	1.07813e-09	KDR/CLDN5/RAMP2/NPR1/APLNR/CDH5/ECSCR/TIE1/JCAD/CD34/ADAMTS9/FLT1/PTPRM/EFNA1/ETS1/SMAD1	16	FABP4+ Macrophages
GO:0010631	GO:0010631	epithelial cell migration	15/88	357/18862	9.70629e-11	2.49551e-08	2.05587e-08	KDR/SOX18/CLEC14A/MMRN2/CDH5/JCAD/CDH13/ADAMTS9/EFNB2/PTPRM/EFNA1/PRCP/ETS1/PLPP3/ACVRL1	15	FABP4+ Macrophages
GO:0090132	GO:0090132	epithelium migration	15/88	360/18862	1.0911e-10	2.49551e-08	2.05587e-08	KDR/SOX18/CLEC14A/MMRN2/CDH5/JCAD/CDH13/ADAMTS9/EFNB2/PTPRM/EFNA1/PRCP/ETS1/PLPP3/ACVRL1	15	FABP4+ Macrophages
GO:0090130	GO:0090130	tissue migration	15/88	365/18862	1.32284e-10	2.64734e-08	2.18095e-08	KDR/SOX18/CLEC14A/MMRN2/CDH5/JCAD/CDH13/ADAMTS9/EFNB2/PTPRM/EFNA1/PRCP/ETS1/PLPP3/ACVRL1	15	FABP4+ Macrophages
GO:0043534	GO:0043534	blood vessel endothelial cell migration	11/88	175/18862	5.51423e-10	9.80919e-08	8.08108e-08	KDR/SOX18/CLEC14A/MMRN2/CDH5/JCAD/EFNB2/EFNA1/PRCP/ETS1/ACVRL1	11	FABP4+ Macrophages
GO:0002040	GO:0002040	sprouting angiogenesis	11/88	184/18862	9.40363e-10	1.50552e-07	1.24029e-07	KDR/RAMP2/CLEC14A/APLNR/MMRN2/JCAD/CDH13/ADAMTS9/EFNB2/SMAD1/ACVRL1	11	FABP4+ Macrophages
GO:0030198	GO:0030198	extracellular matrix organization	54/370	393/18862	4.72262e-30	8.3287e-27	7.21244e-27	COL6A3/AEBP1/COL5A1/CCDC80/LOXL1/ITGA10/TNC/EMILIN1/COL12A1/MMP11/COL4A2/COL5A3/DDR2/FBLN1/PDGFRA/ITGA11/FBN1/MFAP2/LAMB1/LAMA4/KLK4/POSTN/COL8A1/MMP16/FKBP10/COL16A1/COL4A1/EFEMP2/COL14A1/SULF1/COL18A1/CAV1/LOXL2/GPM6B/LOX/EGFL6/HSPG2/NID1/COL27A1/ANTXR1/LAMC1/DPT/ACAN/PHLDB1/CYP1B1/CREB3L1/VWA1/MMP2/APP/PTX3/PDGFA/LTBP3/LAMB2/ITGB1	54	C1Q+ fibroblasts
GO:0043062	GO:0043062	extracellular structure organization	54/370	394/18862	5.38098e-30	8.3287e-27	7.21244e-27	COL6A3/AEBP1/COL5A1/CCDC80/LOXL1/ITGA10/TNC/EMILIN1/COL12A1/MMP11/COL4A2/COL5A3/DDR2/FBLN1/PDGFRA/ITGA11/FBN1/MFAP2/LAMB1/LAMA4/KLK4/POSTN/COL8A1/MMP16/FKBP10/COL16A1/COL4A1/EFEMP2/COL14A1/SULF1/COL18A1/CAV1/LOXL2/GPM6B/LOX/EGFL6/HSPG2/NID1/COL27A1/ANTXR1/LAMC1/DPT/ACAN/PHLDB1/CYP1B1/CREB3L1/VWA1/MMP2/APP/PTX3/PDGFA/LTBP3/LAMB2/ITGB1	54	C1Q+ fibroblasts
GO:0045229	GO:0045229	external encapsulating structure organization	54/370	396/18862	6.97741e-30	8.3287e-27	7.21244e-27	COL6A3/AEBP1/COL5A1/CCDC80/LOXL1/ITGA10/TNC/EMILIN1/COL12A1/MMP11/COL4A2/COL5A3/DDR2/FBLN1/PDGFRA/ITGA11/FBN1/MFAP2/LAMB1/LAMA4/KLK4/POSTN/COL8A1/MMP16/FKBP10/COL16A1/COL4A1/EFEMP2/COL14A1/SULF1/COL18A1/CAV1/LOXL2/GPM6B/LOX/EGFL6/HSPG2/NID1/COL27A1/ANTXR1/LAMC1/DPT/ACAN/PHLDB1/CYP1B1/CREB3L1/VWA1/MMP2/APP/PTX3/PDGFA/LTBP3/LAMB2/ITGB1	54	C1Q+ fibroblasts
GO:0001503	GO:0001503	ossification	36/370	401/18862	2.78229e-14	2.49085e-11	2.15701e-11	CDH11/TNC/DDR2/SNAI2/ITGA11/OMD/DLX5/MMP16/ENPP1/FERMT2/TWIST1/CTHRC1/SHOX2/TGFB3/MRC2/ASPN/IGFBP5/GPM6B/FHL2/PTH1R/SATB2/LOX/RRBP1/INTU/PDLIM7/BMP8B/IGFBP3/CREB3L1/MMP2/PTK2/TMEM119/LTBP3/BAMBI/TPM4/JAG1/ADAR	36	C1Q+ fibroblasts
GO:0030199	GO:0030199	collagen fibril organization	15/370	54/18862	7.98616e-14	5.71969e-11	4.9531e-11	AEBP1/COL5A1/LOXL1/EMILIN1/COL12A1/MMP11/COL5A3/DDR2/FKBP10/EFEMP2/COL14A1/LOXL2/LOX/DPT/CYP1B1	15	C1Q+ fibroblasts
GO:0001649	GO:0001649	osteoblast differentiation	25/370	223/18862	2.19276e-12	1.30871e-09	1.13331e-09	TNC/DDR2/SNAI2/ITGA11/DLX5/FERMT2/TWIST1/CTHRC1/SHOX2/MRC2/IGFBP5/FHL2/PTH1R/SATB2/LOX/RRBP1/PDLIM7/IGFBP3/CREB3L1/PTK2/TMEM119/BAMBI/TPM4/JAG1/ADAR	25	C1Q+ fibroblasts
GO:0031589	GO:0031589	cell-substrate adhesion	28/370	359/18862	6.05134e-10	2.73117e-07	2.36513e-07	CCDC80/ITGA10/EMILIN1/COL5A3/FBLN1/ITGA11/LAMB1/POSTN/COL8A1/FERMT2/COL16A1/EDIL3/SGCE/EFEMP2/GPM6B/THY1/EMP2/EGFL6/NID1/ANTXR1/LAMC1/VCL/LIMCH1/PTK2/ACTN1/LAMB2/JAG1/ITGB1	28	C1Q+ fibroblasts
GO:0001501	GO:0001501	skeletal system development	33/370	486/18862	6.21251e-10	2.73117e-07	2.36513e-07	CDH11/PRRX1/NFIB/PDGFRA/SNAI2/FBN1/DLX5/PLS3/MDFI/MMP16/FGFR1/TWIST1/SHOX2/SULF1/LOXL2/TGFB3/LRRC17/SFRP4/GJA1/PTH1R/SATB2/LOX/COL27A1/P3H1/BMP8B/ACAN/MSX1/MMP2/TRIP11/TMEM119/ANXA6/LTBP3/ASH1L	33	C1Q+ fibroblasts
GO:0043687	GO:0043687	post-translational protein modification	28/370	361/18862	6.86416e-10	2.73117e-07	2.36513e-07	LTBP1/TNC/MXRA8/MFGE8/PRSS23/LMO7/FBN1/LAMB1/FBXO17/FSTL1/IGFBP5/SDC2/P3H1/LAMC1/SPARCL1/IGFBP3/CKAP4/VWA1/RCN1/APP/RAB2A/RBBP7/COPS5/LAMB2/PSMB7/RNF7/SKP1/NEDD8	28	C1Q+ fibroblasts
GO:0060348	GO:0060348	bone development	19/370	193/18862	8.97371e-09	3.21349e-06	2.7828e-06	FBN1/DLX5/PLS3/MMP16/TWIST1/SHOX2/SULF1/TGFB3/LRRC17/SFRP4/GJA1/LOX/COL27A1/P3H1/MSX1/TRIP11/TMEM119/ANXA6/LTBP3	19	C1Q+ fibroblasts
GO:0046034	GO:0046034	ATP metabolic process	23/204	313/18862	4.82822e-13	1.43881e-09	1.22586e-09	PFKP/HK2/PKM/NDUFS8/PGAM1/ATP6V1B2/GPI/ATP5F1B/OLA1/ATP5MC3/ATP6V1A/CYC1/NDUFAB1/ATP5MC1/PGK1/TPI1/UQCRH/ATP5F1C/COX5A/PARK7/TSPO/HSPA8/UQCRB	23	C1Q+ Osteoclast
GO:1904874	GO:1904874	positive regulation of telomerase RNA localization to Cajal body	8/204	15/18862	9.83927e-13	1.46605e-09	1.24907e-09	CCT2/CCT5/NHP2/CCT8/CCT7/CCT4/CCT3/TCP1	8	C1Q+ Osteoclast
GO:1904851	GO:1904851	positive regulation of establishment of protein localization to telomere	7/204	10/18862	1.82309e-12	1.81093e-09	1.54291e-09	CCT2/CCT5/CCT8/CCT7/CCT4/CCT3/TCP1	7	C1Q+ Osteoclast
GO:0070203	GO:0070203	regulation of establishment of protein localization to telomere	7/204	11/18862	4.96767e-12	2.34694e-09	1.99958e-09	CCT2/CCT5/CCT8/CCT7/CCT4/CCT3/TCP1	7	C1Q+ Osteoclast
GO:1904869	GO:1904869	regulation of protein localization to Cajal body	7/204	11/18862	4.96767e-12	2.34694e-09	1.99958e-09	CCT2/CCT5/CCT8/CCT7/CCT4/CCT3/TCP1	7	C1Q+ Osteoclast
GO:1904871	GO:1904871	positive regulation of protein localization to Cajal body	7/204	11/18862	4.96767e-12	2.34694e-09	1.99958e-09	CCT2/CCT5/CCT8/CCT7/CCT4/CCT3/TCP1	7	C1Q+ Osteoclast
GO:1904872	GO:1904872	regulation of telomerase RNA localization to Cajal body	8/204	18/18862	6.50703e-12	2.34694e-09	1.99958e-09	CCT2/CCT5/NHP2/CCT8/CCT7/CCT4/CCT3/TCP1	8	C1Q+ Osteoclast
GO:0090670	GO:0090670	RNA localization to Cajal body	8/204	19/18862	1.11356e-11	2.34694e-09	1.99958e-09	CCT2/CCT5/NHP2/CCT8/CCT7/CCT4/CCT3/TCP1	8	C1Q+ Osteoclast
GO:0090671	GO:0090671	telomerase RNA localization to Cajal body	8/204	19/18862	1.11356e-11	2.34694e-09	1.99958e-09	CCT2/CCT5/NHP2/CCT8/CCT7/CCT4/CCT3/TCP1	8	C1Q+ Osteoclast
GO:0090672	GO:0090672	telomerase RNA localization	8/204	19/18862	1.11356e-11	2.34694e-09	1.99958e-09	CCT2/CCT5/NHP2/CCT8/CCT7/CCT4/CCT3/TCP1	8	C1Q+ Osteoclast
NA	NA	NA	NA	NA	NA	NA	NA	NA	NA	unknow
GO:0001819	GO:0001819	positive regulation of cytokine production	29/198	437/18862	2.19839e-15	7.3624e-12	5.32704e-12	EREG/CD83/MNDA/PDE4B/RIPK2/HSPA1A/CCL3/PTGER4/HSPA1B/CEBPB/RSAD2/PTGS2/NLRP3/PTPRC/LTB/IRF7/CLEC7A/HSP90AA1/IRF1/OSM/CASP1/SELENOK/IFNGR1/DDIT3/IL10/NFKB1/TNF/STAT1/C5AR1	29	Monocyte
GO:0042110	GO:0042110	T cell activation	29/198	474/18862	1.80364e-14	3.02019e-11	2.18525e-11	CD1C/CD83/RIPK2/LCP1/FGL2/PTGER4/CEBPB/CORO1A/FCGR2B/RSAD2/VSIR/NLRP3/PTPRC/CLEC7A/MAP3K8/TNFSF13B/IRF1/CD44/PRDM1/RAC2/NFKBID/TNFRSF1B/ZFP36L2/PRELID1/HSPH1/SELENOK/IL10/ZFP36L1/CCL5	29	Monocyte
GO:0051607	GO:0051607	defense response to virus	22/198	260/18862	4.93469e-14	4.13157e-11	2.98938e-11	APOBEC3A/ISG20/PLSCR1/FGL2/CXCL10/RSAD2/PTPRC/MX2/OASL/IRF7/MX1/HSP90AA1/IRF1/IFIT3/GBP1/IFIT1/SELENOK/IFI44L/IFIT2/NT5C3A/STAT1/OAS1	22	Monocyte
GO:0140546	GO:0140546	defense response to symbiont	22/198	260/18862	4.93469e-14	4.13157e-11	2.98938e-11	APOBEC3A/ISG20/PLSCR1/FGL2/CXCL10/RSAD2/PTPRC/MX2/OASL/IRF7/MX1/HSP90AA1/IRF1/IFIT3/GBP1/IFIT1/SELENOK/IFI44L/IFIT2/NT5C3A/STAT1/OAS1	22	Monocyte
GO:0009615	GO:0009615	response to virus	25/198	359/18862	7.37067e-14	4.93687e-11	3.57206e-11	APOBEC3A/ISG20/PLSCR1/FGL2/CXCL10/RSAD2/PTPRC/MX2/OASL/IRF7/MX1/HSP90AA1/IRF1/IFIT3/GBP1/IFIT1/SELENOK/IFNGR1/IFI44L/TNF/IFIT2/NT5C3A/STAT1/OAS1/CCL5	25	Monocyte
GO:0071216	GO:0071216	cellular response to biotic stimulus	20/198	233/18862	5.65863e-13	3.15846e-10	2.28529e-10	PDE4B/RIPK2/CCL3/CXCL10/CEBPB/FCGR2B/NLRP3/PPP1R15B/CARD16/CLEC7A/TXNIP/TNFRSF1B/CXCL2/CASP1/DDIT3/IL10/NFKB1/TNF/CCL5/CXCL3	20	Monocyte
GO:1902105	GO:1902105	regulation of leukocyte differentiation	21/198	279/18862	1.86597e-12	8.92734e-10	6.45935e-10	FOS/CD83/RIPK2/CCL3/FGL2/CEBPB/FCGR2B/VSIR/NLRP3/PTPRC/LILRB3/IRF7/IRF1/PRDM1/NFKBID/KLF10/ZFP36L2/PRELID1/IL10/TNF/ZFP36L1	21	Monocyte
GO:1903706	GO:1903706	regulation of hemopoiesis	24/198	415/18862	1.27179e-11	5.32404e-09	3.85219e-09	FOS/CD83/RIPK2/HSPA1A/CCL3/FGL2/HSPA1B/CEBPB/FCGR2B/VSIR/NLRP3/PTPRC/LILRB3/IRF7/IRF1/PRDM1/NFKBID/KLF10/ZFP36L2/PRELID1/IL10/TNF/ZFP36L1/STAT1	24	Monocyte
GO:0060337	GO:0060337	type I interferon signaling pathway	13/198	95/18862	2.07842e-11	7.73402e-09	5.59593e-09	ISG20/RSAD2/MX2/OASL/IRF7/MX1/IRF1/IFIT3/HSP90AB1/IFIT1/IFIT2/STAT1/OAS1	13	Monocyte
GO:0071357	GO:0071357	cellular response to type I interferon	13/198	96/18862	2.38204e-11	7.97747e-09	5.77207e-09	ISG20/RSAD2/MX2/OASL/IRF7/MX1/IRF1/IFIT3/HSP90AB1/IFIT1/IFIT2/STAT1/OAS1	13	Monocyte
GO:0042119	GO:0042119	neutrophil activation	48/211	500/18862	3.95632e-31	1.18215e-27	8.64144e-28	CTSD/CTSB/FTL/ASAH1/PSAP/CD68/CD14/NPC2/CD63/TYROBP/FCGR2A/CTSZ/FCER1G/FUCA1/GRN/CREG1/C3AR1/CFD/CTSC/CTSS/CYBA/SDCBP/LGALS3/CD59/CTSA/BRI3/LAMP2/LAMP1/IQGAP2/VAT1/LAIR1/VAMP8/CD53/PLAU/AP2A2/TIMP2/IDH1/GM2A/RNASET2/GAA/ATP6AP2/RAP2B/CYBB/HEXB/DPP7/RAB5C/IL18/FABP5	48	C1Q+ TAMs
GO:0043312	GO:0043312	neutrophil degranulation	47/211	485/18862	1.18333e-30	1.55663e-27	1.13789e-27	CTSD/CTSB/FTL/ASAH1/PSAP/CD68/CD14/NPC2/CD63/TYROBP/FCGR2A/CTSZ/FCER1G/FUCA1/GRN/CREG1/C3AR1/CFD/CTSC/CTSS/CYBA/SDCBP/LGALS3/CD59/CTSA/BRI3/LAMP2/LAMP1/IQGAP2/VAT1/LAIR1/VAMP8/CD53/PLAU/AP2A2/TIMP2/IDH1/GM2A/RNASET2/GAA/ATP6AP2/RAP2B/CYBB/HEXB/DPP7/RAB5C/FABP5	47	C1Q+ TAMs
GO:0002283	GO:0002283	neutrophil activation involved in immune response	47/211	488/18862	1.56288e-30	1.55663e-27	1.13789e-27	CTSD/CTSB/FTL/ASAH1/PSAP/CD68/CD14/NPC2/CD63/TYROBP/FCGR2A/CTSZ/FCER1G/FUCA1/GRN/CREG1/C3AR1/CFD/CTSC/CTSS/CYBA/SDCBP/LGALS3/CD59/CTSA/BRI3/LAMP2/LAMP1/IQGAP2/VAT1/LAIR1/VAMP8/CD53/PLAU/AP2A2/TIMP2/IDH1/GM2A/RNASET2/GAA/ATP6AP2/RAP2B/CYBB/HEXB/DPP7/RAB5C/FABP5	47	C1Q+ TAMs
GO:0002446	GO:0002446	neutrophil mediated immunity	47/211	499/18862	4.26301e-30	3.18447e-27	2.32783e-27	CTSD/CTSB/FTL/ASAH1/PSAP/CD68/CD14/NPC2/CD63/TYROBP/FCGR2A/CTSZ/FCER1G/FUCA1/GRN/CREG1/C3AR1/CFD/CTSC/CTSS/CYBA/SDCBP/LGALS3/CD59/CTSA/BRI3/LAMP2/LAMP1/IQGAP2/VAT1/LAIR1/VAMP8/CD53/PLAU/AP2A2/TIMP2/IDH1/GM2A/RNASET2/GAA/ATP6AP2/RAP2B/CYBB/HEXB/DPP7/RAB5C/FABP5	47	C1Q+ TAMs
GO:0019882	GO:0019882	antigen processing and presentation	28/211	234/18862	6.82905e-21	4.08104e-18	2.98322e-18	LGMN/CTSD/TREM2/CTSL/CD68/FCER1G/CD74/HLA-DMA/HLA-DRB1/HLA-DRA/HLA-DPA1/HLA-DMB/CTSS/HLA-DPB1/CYBA/FCGR1A/HLA-E/VAMP8/AP1B1/HLA-A/HLA-DQA1/HLA-DQB1/AP2A2/CYBB/CAPZB/BCAP31/RAB32/CLTA	28	C1Q+ TAMs
GO:0048002	GO:0048002	antigen processing and presentation of peptide antigen	26/211	194/18862	9.90589e-21	4.93313e-18	3.60609e-18	LGMN/CTSD/TREM2/CTSL/FCER1G/CD74/HLA-DMA/HLA-DRB1/HLA-DRA/HLA-DPA1/HLA-DMB/CTSS/HLA-DPB1/CYBA/FCGR1A/HLA-E/VAMP8/AP1B1/HLA-A/HLA-DQA1/HLA-DQB1/AP2A2/CYBB/CAPZB/BCAP31/CLTA	26	C1Q+ TAMs
GO:0002478	GO:0002478	antigen processing and presentation of exogenous peptide antigen	24/211	177/18862	2.4886e-19	1.06228e-16	7.76519e-17	LGMN/CTSD/CTSL/FCER1G/CD74/HLA-DMA/HLA-DRB1/HLA-DRA/HLA-DPA1/HLA-DMB/CTSS/HLA-DPB1/CYBA/FCGR1A/HLA-E/VAMP8/AP1B1/HLA-A/HLA-DQA1/HLA-DQB1/AP2A2/CYBB/CAPZB/CLTA	24	C1Q+ TAMs
GO:0019884	GO:0019884	antigen processing and presentation of exogenous antigen	24/211	185/18862	7.16745e-19	2.67704e-16	1.9569e-16	LGMN/CTSD/CTSL/FCER1G/CD74/HLA-DMA/HLA-DRB1/HLA-DRA/HLA-DPA1/HLA-DMB/CTSS/HLA-DPB1/CYBA/FCGR1A/HLA-E/VAMP8/AP1B1/HLA-A/HLA-DQA1/HLA-DQB1/AP2A2/CYBB/CAPZB/CLTA	24	C1Q+ TAMs
GO:0002495	GO:0002495	antigen processing and presentation of peptide antigen via MHC class II	19/211	103/18862	3.99454e-18	1.32619e-15	9.69436e-16	LGMN/CTSD/TREM2/CTSL/FCER1G/CD74/HLA-DMA/HLA-DRB1/HLA-DRA/HLA-DPA1/HLA-DMB/CTSS/HLA-DPB1/AP1B1/HLA-DQA1/HLA-DQB1/AP2A2/CAPZB/CLTA	19	C1Q+ TAMs
GO:0002504	GO:0002504	antigen processing and presentation of peptide or polysaccharide antigen via MHC class II	19/211	104/18862	4.84003e-18	1.4462e-15	1.05716e-15	LGMN/CTSD/TREM2/CTSL/FCER1G/CD74/HLA-DMA/HLA-DRB1/HLA-DRA/HLA-DPA1/HLA-DMB/CTSS/HLA-DPB1/AP1B1/HLA-DQA1/HLA-DQB1/AP2A2/CAPZB/CLTA	19	C1Q+ TAMs
