# Supplementary material for: Single-cell RNA datasets and bulk RNA datasets analysis demonstrated C1Q+ tumor-associated macrophage as a major and antitumor immune cell population in osteosarcoma
Source: Front Immunol. 2023 Feb 6;14:911368. doi: 10.3389/fimmu.2023.911368 (PMC9939514; doi:10.3389/fimmu.2023.911368)
Supplement: Supplementary file 9 [file Table_4.xlsx]

## Sheet: corc1
cor	cor	pvalue	part1	part2	patient
cor	0.486828	1.67982e-54	C1QA	C1QB	BC2_
cor1	0.386907	2.26567e-33	C1QA	C1QC	BC2_
cor2	0.389432	8.0239e-34	C1QB	C1QC	BC2_
cor3	0.133508	5.03695e-08	C1QA	C1QB	BC3_
cor11	0.0942608	0.000123446	C1QA	C1QC	BC3_
cor21	0.099234	5.2835e-05	C1QB	C1QC	BC3_
cor4	0.406364	1.62703e-75	C1QA	C1QB	BC5_
cor12	0.240699	3.92442e-26	C1QA	C1QC	BC5_
cor22	0.303367	3.11597e-41	C1QB	C1QC	BC5_
cor5	0.634797	4.51653e-203	C1QA	C1QB	BC6_
cor13	0.510089	1.70826e-119	C1QA	C1QC	BC6_
cor23	0.453722	7.47246e-92	C1QB	C1QC	BC6_
cor6	0.701075	1.73297e-81	C1QA	C1QB	BC10
cor14	0.603094	4.36283e-55	C1QA	C1QC	BC10
cor24	0.675272	1.53401e-73	C1QB	C1QC	BC10
cor7	0.589814	3.40573e-25	C1QA	C1QB	BC11
cor15	0.536884	2.29325e-20	C1QA	C1QC	BC11
cor25	0.596963	6.46355e-26	C1QB	C1QC	BC11
cor8	0.778794	0	C1QA	C1QB	BC16
cor16	0.696305	1.25621e-238	C1QA	C1QC	BC16
cor26	0.683671	9.27243e-227	C1QB	C1QC	BC16
cor9	0.610665	0.0203603	C1QA	C1QB	BC17
cor17	0.583743	0.0284053	C1QA	C1QC	BC17
cor27	0.379687	0.180567	C1QB	C1QC	BC17
cor10	0.740013	3.46699e-51	C1QA	C1QB	BC20
cor18	0.767078	4.53002e-57	C1QA	C1QC	BC20
cor28	0.714274	3.10735e-46	C1QB	C1QC	BC20
cor19	0.760106	3.58218e-38	C1QA	C1QB	BC21
cor110	0.813589	1.4454e-47	C1QA	C1QC	BC21
cor29	0.772399	4.21176e-40	C1QB	C1QC	BC21
cor20	0.744339	3.56804e-79	C1QA	C1QB	BC22
cor111	0.715491	1.5524e-70	C1QA	C1QC	BC22
cor210	0.756834	2.75268e-83	C1QB	C1QC	BC22
