# Supplementary material for: Single-cell RNA datasets and bulk RNA datasets analysis demonstrated C1Q+ tumor-associated macrophage as a major and antitumor immune cell population in osteosarcoma
Source: Front Immunol. 2023 Feb 6;14:911368. doi: 10.3389/fimmu.2023.911368 (PMC9939514; doi:10.3389/fimmu.2023.911368)
Supplement: Supplementary file 10 [file Table_5.xlsx]

## Sheet: cor_cytoscape
X.efficient.	from	to
0.680208	HLA-DRB1	HLA-DRA
0.661766	HLA-DRA	HLA-DPA1
0.65982	HLA-DRA	HLA-DPB1
0.652935	CD74	HLA-DRA
0.64156	HLA-DPA1	HLA-DPB1
0.634143	HLA-DRB1	HLA-DPA1
0.628528	HLA-DRB1	HLA-DPB1
0.604743	CD74	HLA-DRB1
0.600906	CD74	HLA-DPA1
0.59383	APOE	APOC1
0.590416	CD74	HLA-DPB1
0.562707	HLA-DRA	HLA-DQB1
0.558318	HLA-DRA	HLA-DQA1
0.505418	C1QB	C1QA
0.501089	HLA-DPA1	HLA-DQA1
0.500061	HLA-DPB1	HLA-DQA1
0.49214	HLA-DRB1	HLA-DQB1
0.489227	HLA-DRB1	HLA-DQA1
0.479895	HLA-DPA1	HLA-DQB1
0.478834	HLA-DPB1	HLA-DQB1
0.475116	C1QA	C1QC
0.440706	CD74	HLA-DQA1
0.420138	HLA-DQA1	HLA-DQB1
0.399001	CD74	HLA-DQB1
0.381765	C1QB	C1QC
0.331766	CCL4	CCL4L2
0.320978	HLA-DMA	HLA-DPB1
0.256455	HLA-DMA	HLA-DRA
0.254041	SELENOP	FOLR2
0.212715	HLA-DMA	HLA-DPA1
0.16731	CTSD	GPNMB
0.164894	CTSD	CD68
0.164545	CTSD	CTSB
0.158639	HLA-DMA	HLA-DRB1
0.157241	SELENOP	C1QB
0.155865	SELENOP	SLC40A1
0.15195	HLA-DMA	HLA-DQA1
0.149686	FOLR2	C1QA
0.13508	CTSD	LGALS3
0.133405	APOC1	LGALS3
0.131151	APOC1	CTSD
0.125118	APOE	CTSD
0.12303	CTSB	PSAP
0.119526	LGMN	A2M
0.118244	SELENOP	MAF
0.116717	LGMN	LILRB5
0.116437	LGMN	CTSB
0.115402	DAB2	STAB1
0.113232	FOLR2	A2M
0.11282	RNASE1	CD163
0.11222	DAB2	IGF1
0.112206	FOLR2	RNASE1
0.112175	CTSD	CAPG
0.11169	STAB1	F13A1
0.111142	SELENOP	MS4A6A
0.109883	GPNMB	FTL
0.108778	CTSD	FTL
0.108689	CAPG	LGALS3
0.108141	GPNMB	NUPR1
0.106419	SELENOP	IGF1
0.105389	C1QB	FOLR2
0.104983	CD9	FABP5
0.1049	LGMN	PLD3
0.104281	RNASE1	A2M
0.103815	DAB2	F13A1
0.102767	APOC1	GPNMB
0.102115	FOLR2	MS4A6A
0.101502	SELENOP	GPR34
0.101202	LGMN	CTSL
0.100946	CD163	COLEC12
0.0984013	FOLR2	C1QC
0.0981619	SELENOP	MS4A7
0.0969647	HLA-DMA	HLA-DQB1
0.0967192	CD74	HLA-DMA
0.0964388	LGMN	PSAP
0.093527	GPNMB	OTOA
0.0931101	FOLR2	DAB2
0.0925587	LGMN	DAB2
0.0828523	FOLR2	LY96
0.0826818	NRP1	LTC4S
0.0824482	NPC2	NPL
0.0822598	CD9	LITAF
0.0792521	CD9	TIMP2
0.078645	MARCKS	CD84
0.0784738	APOC1	DNASE2
0.0782981	FOLR2	CD84
0.0782678	FOLR2	MARCKS
0.0779638	CD81	ATP6V0B
0.0779502	HLA-DQB1	MGST3
0.0779215	DAB2	NRP1
0.0778954	APOC1	CD68
0.0778088	HTRA1	GADD45G
0.077731	DAB2	LTC4S
0.077102	PLA2G7	OTOA
0.0764581	DHRS7	FABP5
0.0761781	VAMP8	ISCU
0.0761371	SNX6	F13A1
0.076006	CTSD	CD63
0.0759035	CD28	CCL4L2
0.0758918	LITAF	TIMP2
