# Supplementary material for: Single-cell RNA datasets and bulk RNA datasets analysis demonstrated C1Q+ tumor-associated macrophage as a major and antitumor immune cell population in osteosarcoma
Source: Front Immunol. 2023 Feb 6;14:911368. doi: 10.3389/fimmu.2023.911368 (PMC9939514; doi:10.3389/fimmu.2023.911368)
Supplement: Supplementary file 11 [file Table_6.xlsx]

## Sheet: 21257clinical
	title	geo_accession	status	submission_date	last_update_date	type	channel_count	source_name_ch1	organism_ch1	characteristics_ch1	characteristics_ch1.1	characteristics_ch1.2	characteristics_ch1.3	characteristics_ch1.4	characteristics_ch1.5	characteristics_ch1.6	molecule_ch1	extract_protocol_ch1	label_ch1	label_protocol_ch1	taxid_ch1	hyb_protocol	scan_protocol	description	data_processing	platform_id	contact_name	contact_laboratory	contact_institute	contact_address	contact_city	contact_zip/postal_code	contact_country	supplementary_file	supplementary_file.1	data_row_count	age:ch1	gender:ch1	group:ch1	histological subtype:ch1	huvos grade:ch1	status:ch1	tumor location:ch1	OSOS	statue	cluster
GSM530667	00043-05	GSM530667	Public on Feb 11 2011	Apr 06 2010	Feb 12 2011	RNA	1	Osteosarcoma pre-chemotherapy biopsy	Homo sapiens	age: 174 months	gender: M	histological subtype: Giant cell rich	tumor location: Left distal femur	huvos grade: 4	group: Metastases present at diagnosis	status: Deceased after 27 months.	total RNA	Osteosarcoma tissue was snap-frozen in 2-Methylbutane (Sigma-Aldrich, Zwijndrecht, the Netherlands) and stored at -70掳C. Using a cryostat, 20 碌m sections from each block were cut and stained with hematoxylin and eosin to ensure at least 70% tumor content and viability. RNA was isolated using TRIzol reagent (Invitrogen), followed by RNA clean-up using the QIAGEN Rneasy mini kit (Venlo, the Netherl…	biotin	As per manufacturer's instructions.	9606	As per manufacturer's instructions.	As per manufacturer's instructions.	Gene expression data were exported from BeadStudio version 3.1.3.0 (Illumina) in GeneSpring probe profile format.	Data were analyzed using the statistical language R. As Illumina identifiers are not stable and consistent between different chip versions, raw oligonucleotide sequences were converted to nuIDs. Data were transformed using the variance stabilizing transformation (vst) algorithm and subsequently normalized using robust spline normalization. Conversion to nuIDs, variance stabilizing transformation,…	GPL10295	Marieke,Lydia,Kuijjer	Kuijjer	Centre for Molecular Medicine Norway	Gaustadall茅en 21	Oslo	349	Norway	ftp://ftp.ncbi.nlm.nih.gov/geo/samples/GSM530nnn/GSM530667/suppl/GSM530667_1705168045_C_1.txt.gz	ftp://ftp.ncbi.nlm.nih.gov/geo/samples/GSM530nnn/GSM530667/suppl/GSM530667_1705168045_C_2.txt.gz	48701	174 months	M	Metastases present at diagnosis	Giant cell rich	4	Deceased after 27 months.	Left distal femur	27	1	high
GSM530899	00745-04	GSM530899	Public on Feb 11 2011	Apr 07 2010	Feb 12 2011	RNA	1	Osteosarcoma pre-chemotherapy biopsy	Homo sapiens	age: 162 months	gender: M	histological subtype: Osteoblastic	tumor location: Left proximal humerus	huvos grade: 2	group: Metastases at 16 months after diagnosis of the primary tumor	status: Deceased at 21 months after diagnosis of the primary tumor	total RNA	Osteosarcoma tissue was snap-frozen in 2-Methylbutane (Sigma-Aldrich, Zwijndrecht, the Netherlands) and stored at -70掳C. Using a cryostat, 20 碌m sections from each block were cut and stained with hematoxylin and eosin to ensure at least 70% tumor content and viability. RNA was isolated using TRIzol reagent (Invitrogen), followed by RNA clean-up using the QIAGEN Rneasy mini kit (Venlo, the Netherl…	biotin	As per manufacturer's instructions.	9606	As per manufacturer's instructions.	As per manufacturer's instructions.	Gene expression data were exported from BeadStudio version 3.1.3.0 (Illumina) in GeneSpring probe profile format.	Data were analyzed using the statistical language R. As Illumina identifiers are not stable and consistent between different chip versions, raw oligonucleotide sequences were converted to nuIDs. Data were transformed using the variance stabilizing transformation (vst) algorithm and subsequently normalized using robust spline normalization. Conversion to nuIDs, variance stabilizing transformation,…	GPL10295	Marieke,Lydia,Kuijjer	Kuijjer	Centre for Molecular Medicine Norway	Gaustadall茅en 21	Oslo	349	Norway	ftp://ftp.ncbi.nlm.nih.gov/geo/samples/GSM530nnn/GSM530899/suppl/GSM530899_1718911103_D_1.txt.gz	ftp://ftp.ncbi.nlm.nih.gov/geo/samples/GSM530nnn/GSM530899/suppl/GSM530899_1718911103_D_2.txt.gz	48701	162 months	M	Metastases at 16 months after diagnosis of the primary tumor	Osteoblastic	2	Deceased at 21 months after diagnosis of the primary tumor	Left proximal humerus	21	1	low
GSM531283	00917-04	GSM531283	Public on Feb 11 2011	Apr 08 2010	Feb 12 2011	RNA	1	Osteosarcoma pre-chemotherapy biopsy	Homo sapiens	age: 170 months	gender: M	histological subtype: Osteoblastic	tumor location: Left distal femur	huvos grade: 3	group: Metastases present at diagnosis	status: Alive at 46 months after diagnosis of the primary tumor	total RNA	Osteosarcoma tissue was snap-frozen in 2-Methylbutane (Sigma-Aldrich, Zwijndrecht, the Netherlands) and stored at -70掳C. Using a cryostat, 20 碌m sections from each block were cut and stained with hematoxylin and eosin to ensure at least 70% tumor content and viability. RNA was isolated using TRIzol reagent (Invitrogen), followed by RNA clean-up using the QIAGEN Rneasy mini kit (Venlo, the Netherl…	biotin	As per manufacturer's instructions.	9606	As per manufacturer's instructions.	As per manufacturer's instructions.	Gene expression data were exported from BeadStudio version 3.1.3.0 (Illumina) in GeneSpring probe profile format.	Data were analyzed using the statistical language R. As Illumina identifiers are not stable and consistent between different chip versions, raw oligonucleotide sequences were converted to nuIDs. Data were transformed using the variance stabilizing transformation (vst) algorithm and subsequently normalized using robust spline normalization. Conversion to nuIDs, variance stabilizing transformation,…	GPL10295	Marieke,Lydia,Kuijjer	Kuijjer	Centre for Molecular Medicine Norway	Gaustadall茅en 21	Oslo	349	Norway	ftp://ftp.ncbi.nlm.nih.gov/geo/samples/GSM531nnn/GSM531283/suppl/GSM531283_1718911103_C_1.txt.gz	ftp://ftp.ncbi.nlm.nih.gov/geo/samples/GSM531nnn/GSM531283/suppl/GSM531283_1718911103_C_2.txt.gz	48701	170 months	M	Metastases present at diagnosis	Osteoblastic	3	Alive at 46 months after diagnosis of the primary tumor	Left distal femur	46	0	low
GSM531284	07677-05	GSM531284	Public on Feb 11 2011	Apr 08 2010	Feb 12 2011	RNA	1	Osteosarcoma pre-chemotherapy biopsy	Homo sapiens	age: 133 months	gender: F	histological subtype: Fibroblastic	tumor location: Left distal femur	huvos grade: 1	group: Metastases at 10 months after diagnosis of the primary tumor	status: Alive at 28 months after diagnosis of the primary tumor	total RNA	Osteosarcoma tissue was snap-frozen in 2-Methylbutane (Sigma-Aldrich, Zwijndrecht, the Netherlands) and stored at -70掳C. Using a cryostat, 20 碌m sections from each block were cut and stained with hematoxylin and eosin to ensure at least 70% tumor content and viability. RNA was isolated using TRIzol reagent (Invitrogen), followed by RNA clean-up using the QIAGEN Rneasy mini kit (Venlo, the Netherl…	biotin	As per manufacturer's instructions.	9606	As per manufacturer's instructions.	As per manufacturer's instructions.	Gene expression data were exported from BeadStudio version 3.1.3.0 (Illumina) in GeneSpring probe profile format.	Data were analyzed using the statistical language R. As Illumina identifiers are not stable and consistent between different chip versions, raw oligonucleotide sequences were converted to nuIDs. Data were transformed using the variance stabilizing transformation (vst) algorithm and subsequently normalized using robust spline normalization. Conversion to nuIDs, variance stabilizing transformation,…	GPL10295	Marieke,Lydia,Kuijjer	Kuijjer	Centre for Molecular Medicine Norway	Gaustadall茅en 21	Oslo	349	Norway	ftp://ftp.ncbi.nlm.nih.gov/geo/samples/GSM531nnn/GSM531284/suppl/GSM531284_1718911103_A_1.txt.gz	ftp://ftp.ncbi.nlm.nih.gov/geo/samples/GSM531nnn/GSM531284/suppl/GSM531284_1718911103_A_2.txt.gz	48701	133 months	F	Metastases at 10 months after diagnosis of the primary tumor	Fibroblastic	1	Alive at 28 months after diagnosis of the primary tumor	Left distal femur	28	0	low
GSM531285	09541-05	GSM531285	Public on Feb 11 2011	Apr 08 2010	Feb 12 2011	RNA	1	Osteosarcoma pre-chemotherapy biopsy	Homo sapiens	age: 81 months	gender: F	histological subtype: Osteoblastic	tumor location: Humerus	huvos grade: 1	group: Metastases at 5 months after diagnosis of the primary tumor	status: Deceased at 11 months after diagnosis of the primary tumor	total RNA	Osteosarcoma tissue was snap-frozen in 2-Methylbutane (Sigma-Aldrich, Zwijndrecht, the Netherlands) and stored at -70掳C. Using a cryostat, 20 碌m sections from each block were cut and stained with hematoxylin and eosin to ensure at least 70% tumor content and viability. RNA was isolated using TRIzol reagent (Invitrogen), followed by RNA clean-up using the QIAGEN Rneasy mini kit (Venlo, the Netherl…	biotin	As per manufacturer's instructions.	9606	As per manufacturer's instructions.	As per manufacturer's instructions.	Gene expression data were exported from BeadStudio version 3.1.3.0 (Illumina) in GeneSpring probe profile format.	Data were analyzed using the statistical language R. As Illumina identifiers are not stable and consistent between different chip versions, raw oligonucleotide sequences were converted to nuIDs. Data were transformed using the variance stabilizing transformation (vst) algorithm and subsequently normalized using robust spline normalization. Conversion to nuIDs, variance stabilizing transformation,…	GPL10295	Marieke,Lydia,Kuijjer	Kuijjer	Centre for Molecular Medicine Norway	Gaustadall茅en 21	Oslo	349	Norway	ftp://ftp.ncbi.nlm.nih.gov/geo/samples/GSM531nnn/GSM531285/suppl/GSM531285_1718911143_E_1.txt.gz	ftp://ftp.ncbi.nlm.nih.gov/geo/samples/GSM531nnn/GSM531285/suppl/GSM531285_1718911143_E_2.txt.gz	48701	81 months	F	Metastases at 5 months after diagnosis of the primary tumor	Osteoblastic	1	Deceased at 11 months after diagnosis of the primary tumor	Humerus	11	1	low
GSM531286	09799-04	GSM531286	Public on Feb 11 2011	Apr 08 2010	Feb 12 2011	RNA	1	Osteosarcoma pre-chemotherapy biopsy	Homo sapiens	age: 144 months	gender: M	histological subtype: Chondroblastic	tumor location: Tibia	huvos grade: 2	group: Metastases at 30 months after diagnosis of the primary tumor	status: Alive at 37 months after diagnosis of the primary tumor	total RNA	Osteosarcoma tissue was snap-frozen in 2-Methylbutane (Sigma-Aldrich, Zwijndrecht, the Netherlands) and stored at -70掳C. Using a cryostat, 20 碌m sections from each block were cut and stained with hematoxylin and eosin to ensure at least 70% tumor content and viability. RNA was isolated using TRIzol reagent (Invitrogen), followed by RNA clean-up using the QIAGEN Rneasy mini kit (Venlo, the Netherl…	biotin	As per manufacturer's instructions.	9606	As per manufacturer's instructions.	As per manufacturer's instructions.	Gene expression data were exported from BeadStudio version 3.1.3.0 (Illumina) in GeneSpring probe profile format.	Data were analyzed using the statistical language R. As Illumina identifiers are not stable and consistent between different chip versions, raw oligonucleotide sequences were converted to nuIDs. Data were transformed using the variance stabilizing transformation (vst) algorithm and subsequently normalized using robust spline normalization. Conversion to nuIDs, variance stabilizing transformation,…	GPL10295	Marieke,Lydia,Kuijjer	Kuijjer	Centre for Molecular Medicine Norway	Gaustadall茅en 21	Oslo	349	Norway	ftp://ftp.ncbi.nlm.nih.gov/geo/samples/GSM531nnn/GSM531286/suppl/GSM531286_1828934061_C_1.txt.gz	ftp://ftp.ncbi.nlm.nih.gov/geo/samples/GSM531nnn/GSM531286/suppl/GSM531286_1828934061_C_2.txt.gz	48701	144 months	M	Metastases at 30 months after diagnosis of the primary tumor	Chondroblastic	2	Alive at 37 months after diagnosis of the primary tumor	Tibia	37	0	low
GSM531287	14971-03	GSM531287	Public on Feb 11 2011	Apr 08 2010	Feb 12 2011	RNA	1	Osteosarcoma pre-chemotherapy biopsy	Homo sapiens	age: 180 months	gender: M	histological subtype: Sclerosing	tumor location: Left distal femur	huvos grade: 3	group: Metastases present at diagnosis	status: Alive at 45 months after diagnosis of the primary tumor	total RNA	Osteosarcoma tissue was snap-frozen in 2-Methylbutane (Sigma-Aldrich, Zwijndrecht, the Netherlands) and stored at -70掳C. Using a cryostat, 20 碌m sections from each block were cut and stained with hematoxylin and eosin to ensure at least 70% tumor content and viability. RNA was isolated using TRIzol reagent (Invitrogen), followed by RNA clean-up using the QIAGEN Rneasy mini kit (Venlo, the Netherl…	biotin	As per manufacturer's instructions.	9606	As per manufacturer's instructions.	As per manufacturer's instructions.	Gene expression data were exported from BeadStudio version 3.1.3.0 (Illumina) in GeneSpring probe profile format.	Data were analyzed using the statistical language R. As Illumina identifiers are not stable and consistent between different chip versions, raw oligonucleotide sequences were converted to nuIDs. Data were transformed using the variance stabilizing transformation (vst) algorithm and subsequently normalized using robust spline normalization. Conversion to nuIDs, variance stabilizing transformation,…	GPL10295	Marieke,Lydia,Kuijjer	Kuijjer	Centre for Molecular Medicine Norway	Gaustadall茅en 21	Oslo	349	Norway	ftp://ftp.ncbi.nlm.nih.gov/geo/samples/GSM531nnn/GSM531287/suppl/GSM531287_1828934061_B_1.txt.gz	ftp://ftp.ncbi.nlm.nih.gov/geo/samples/GSM531nnn/GSM531287/suppl/GSM531287_1828934061_B_2.txt.gz	48701	180 months	M	Metastases present at diagnosis	Sclerosing	3	Alive at 45 months after diagnosis of the primary tumor	Left distal femur	45	0	high
GSM531288	16530-03	GSM531288	Public on Feb 11 2011	Apr 08 2010	Feb 12 2011	RNA	1	Osteosarcoma pre-chemotherapy biopsy	Homo sapiens	age: 180 months	gender: M	histological subtype: Chondroblastic	tumor location: Right proximal tibia	huvos grade: 2	group: Metastases present at diagnosis	status: Deceased at 13 months after diagnosis of the primary tumor	total RNA	Osteosarcoma tissue was snap-frozen in 2-Methylbutane (Sigma-Aldrich, Zwijndrecht, the Netherlands) and stored at -70掳C. Using a cryostat, 20 碌m sections from each block were cut and stained with hematoxylin and eosin to ensure at least 70% tumor content and viability. RNA was isolated using TRIzol reagent (Invitrogen), followed by RNA clean-up using the QIAGEN Rneasy mini kit (Venlo, the Netherl…	biotin	As per manufacturer's instructions.	9606	As per manufacturer's instructions.	As per manufacturer's instructions.	Gene expression data were exported from BeadStudio version 3.1.3.0 (Illumina) in GeneSpring probe profile format.	Data were analyzed using the statistical language R. As Illumina identifiers are not stable and consistent between different chip versions, raw oligonucleotide sequences were converted to nuIDs. Data were transformed using the variance stabilizing transformation (vst) algorithm and subsequently normalized using robust spline normalization. Conversion to nuIDs, variance stabilizing transformation,…	GPL10295	Marieke,Lydia,Kuijjer	Kuijjer	Centre for Molecular Medicine Norway	Gaustadall茅en 21	Oslo	349	Norway	ftp://ftp.ncbi.nlm.nih.gov/geo/samples/GSM531nnn/GSM531288/suppl/GSM531288_1828934061_D_1.txt.gz	ftp://ftp.ncbi.nlm.nih.gov/geo/samples/GSM531nnn/GSM531288/suppl/GSM531288_1828934061_D_2.txt.gz	48701	180 months	M	Metastases present at diagnosis	Chondroblastic	2	Deceased at 13 months after diagnosis of the primary tumor	Right proximal tibia	13	1	high
GSM531289	17022-03	GSM531289	Public on Feb 11 2011	Apr 08 2010	Feb 12 2011	RNA	1	Osteosarcoma pre-chemotherapy biopsy	Homo sapiens	age: 204 months	gender: F	histological subtype: Osteoblastic	tumor location: Left femur	huvos grade: 1	group: Metastases at 9 months after diagnosis of the primary tumor	status: Deceased at 33 months after diagnosis of the primary tumor	total RNA	Osteosarcoma tissue was snap-frozen in 2-Methylbutane (Sigma-Aldrich, Zwijndrecht, the Netherlands) and stored at -70掳C. Using a cryostat, 20 碌m sections from each block were cut and stained with hematoxylin and eosin to ensure at least 70% tumor content and viability. RNA was isolated using TRIzol reagent (Invitrogen), followed by RNA clean-up using the QIAGEN Rneasy mini kit (Venlo, the Netherl…	biotin	As per manufacturer's instructions.	9606	As per manufacturer's instructions.	As per manufacturer's instructions.	Gene expression data were exported from BeadStudio version 3.1.3.0 (Illumina) in GeneSpring probe profile format.	Data were analyzed using the statistical language R. As Illumina identifiers are not stable and consistent between different chip versions, raw oligonucleotide sequences were converted to nuIDs. Data were transformed using the variance stabilizing transformation (vst) algorithm and subsequently normalized using robust spline normalization. Conversion to nuIDs, variance stabilizing transformation,…	GPL10295	Marieke,Lydia,Kuijjer	Kuijjer	Centre for Molecular Medicine Norway	Gaustadall茅en 21	Oslo	349	Norway	ftp://ftp.ncbi.nlm.nih.gov/geo/samples/GSM531nnn/GSM531289/suppl/GSM531289_1718911143_B_1.txt.gz	ftp://ftp.ncbi.nlm.nih.gov/geo/samples/GSM531nnn/GSM531289/suppl/GSM531289_1718911143_B_2.txt.gz	48701	204 months	F	Metastases at 9 months after diagnosis of the primary tumor	Osteoblastic	1	Deceased at 33 months after diagnosis of the primary tumor	Left femur	33	1	low
GSM531290	19264-05	GSM531290	Public on Feb 11 2011	Apr 08 2010	Feb 12 2011	RNA	1	Osteosarcoma pre-chemotherapy biopsy	Homo sapiens	age: 181 months	gender: M	histological subtype: Sclerosing	tumor location: Right proximal tibia	huvos grade: 1	group: Metastases at 25 months after diagnosis of the primary tumor	status: Alive at 25 months after diagnosis of the primary tumor	total RNA	Osteosarcoma tissue was snap-frozen in 2-Methylbutane (Sigma-Aldrich, Zwijndrecht, the Netherlands) and stored at -70掳C. Using a cryostat, 20 碌m sections from each block were cut and stained with hematoxylin and eosin to ensure at least 70% tumor content and viability. RNA was isolated using TRIzol reagent (Invitrogen), followed by RNA clean-up using the QIAGEN Rneasy mini kit (Venlo, the Netherl…	biotin	As per manufacturer's instructions.	9606	As per manufacturer's instructions.	As per manufacturer's instructions.	Gene expression data were exported from BeadStudio version 3.1.3.0 (Illumina) in GeneSpring probe profile format.	Data were analyzed using the statistical language R. As Illumina identifiers are not stable and consistent between different chip versions, raw oligonucleotide sequences were converted to nuIDs. Data were transformed using the variance stabilizing transformation (vst) algorithm and subsequently normalized using robust spline normalization. Conversion to nuIDs, variance stabilizing transformation,…	GPL10295	Marieke,Lydia,Kuijjer	Kuijjer	Centre for Molecular Medicine Norway	Gaustadall茅en 21	Oslo	349	Norway	ftp://ftp.ncbi.nlm.nih.gov/geo/samples/GSM531nnn/GSM531290/suppl/GSM531290_1770103086_C_1.txt.gz	ftp://ftp.ncbi.nlm.nih.gov/geo/samples/GSM531nnn/GSM531290/suppl/GSM531290_1770103086_C_2.txt.gz	48701	181 months	M	Metastases at 25 months after diagnosis of the primary tumor	Sclerosing	1	Alive at 25 months after diagnosis of the primary tumor	Right proximal tibia	25	0	low
GSM531291	1988-92P	GSM531291	Public on Feb 11 2011	Apr 08 2010	Feb 12 2011	RNA	1	Osteosarcoma pre-chemotherapy biopsy	Homo sapiens	age: 948 months	gender: M	histological subtype: Osteoblastic	tumor location: Humerus	huvos grade: Unknown	group: Metastases at 12 months after diagnosis of the primary tumor	status: Deceased at 18 months after diagnosis of the primary tumor	total RNA	Osteosarcoma tissue was snap-frozen in 2-Methylbutane (Sigma-Aldrich, Zwijndrecht, the Netherlands) and stored at -70掳C. Using a cryostat, 20 碌m sections from each block were cut and stained with hematoxylin and eosin to ensure at least 70% tumor content and viability. RNA was isolated using TRIzol reagent (Invitrogen), followed by RNA clean-up using the QIAGEN Rneasy mini kit (Venlo, the Netherl…	biotin	As per manufacturer's instructions.	9606	As per manufacturer's instructions.	As per manufacturer's instructions.	Gene expression data were exported from BeadStudio version 3.1.3.0 (Illumina) in GeneSpring probe profile format.	Data were analyzed using the statistical language R. As Illumina identifiers are not stable and consistent between different chip versions, raw oligonucleotide sequences were converted to nuIDs. Data were transformed using the variance stabilizing transformation (vst) algorithm and subsequently normalized using robust spline normalization. Conversion to nuIDs, variance stabilizing transformation,…	GPL10295	Marieke,Lydia,Kuijjer	Kuijjer	Centre for Molecular Medicine Norway	Gaustadall茅en 21	Oslo	349	Norway	ftp://ftp.ncbi.nlm.nih.gov/geo/samples/GSM531nnn/GSM531291/suppl/GSM531291_1705168247_E_1.txt.gz	ftp://ftp.ncbi.nlm.nih.gov/geo/samples/GSM531nnn/GSM531291/suppl/GSM531291_1705168247_E_2.txt.gz	48701	948 months	M	Metastases at 12 months after diagnosis of the primary tumor	Osteoblastic	Unknown	Deceased at 18 months after diagnosis of the primary tumor	Humerus	18	1	high
GSM531292	20014-05	GSM531292	Public on Feb 11 2011	Apr 08 2010	Feb 12 2011	RNA	1	Osteosarcoma pre-chemotherapy biopsy	Homo sapiens	age: 200 months	gender: M	histological subtype: Osteoblastic	tumor location: Right proximal femur	huvos grade: 1	group: Metastases present at diagnosis	status: Deceased at 30 months after diagnosis of the primary tumor	total RNA	Osteosarcoma tissue was snap-frozen in 2-Methylbutane (Sigma-Aldrich, Zwijndrecht, the Netherlands) and stored at -70掳C. Using a cryostat, 20 碌m sections from each block were cut and stained with hematoxylin and eosin to ensure at least 70% tumor content and viability. RNA was isolated using TRIzol reagent (Invitrogen), followed by RNA clean-up using the QIAGEN Rneasy mini kit (Venlo, the Netherl…	biotin	As per manufacturer's instructions.	9606	As per manufacturer's instructions.	As per manufacturer's instructions.	Gene expression data were exported from BeadStudio version 3.1.3.0 (Illumina) in GeneSpring probe profile format.	Data were analyzed using the statistical language R. As Illumina identifiers are not stable and consistent between different chip versions, raw oligonucleotide sequences were converted to nuIDs. Data were transformed using the variance stabilizing transformation (vst) algorithm and subsequently normalized using robust spline normalization. Conversion to nuIDs, variance stabilizing transformation,…	GPL10295	Marieke,Lydia,Kuijjer	Kuijjer	Centre for Molecular Medicine Norway	Gaustadall茅en 21	Oslo	349	Norway	ftp://ftp.ncbi.nlm.nih.gov/geo/samples/GSM531nnn/GSM531292/suppl/GSM531292_1705168247_D_1.txt.gz	ftp://ftp.ncbi.nlm.nih.gov/geo/samples/GSM531nnn/GSM531292/suppl/GSM531292_1705168247_D_2.txt.gz	48701	200 months	M	Metastases present at diagnosis	Osteoblastic	1	Deceased at 30 months after diagnosis of the primary tumor	Right proximal femur	30	1	high
GSM531293	21150-03	GSM531293	Public on Feb 11 2011	Apr 08 2010	Feb 12 2011	RNA	1	Osteosarcoma pre-chemotherapy biopsy	Homo sapiens	age: 205 months	gender: M	histological subtype: Chondroblastic	tumor location: Left distal femur	huvos grade: 3	group: Metastases at 9 months after diagnosis of the primary tumor	status: Deceased at 35 months after diagnosis of the primary tumor	total RNA	Osteosarcoma tissue was snap-frozen in 2-Methylbutane (Sigma-Aldrich, Zwijndrecht, the Netherlands) and stored at -70掳C. Using a cryostat, 20 碌m sections from each block were cut and stained with hematoxylin and eosin to ensure at least 70% tumor content and viability. RNA was isolated using TRIzol reagent (Invitrogen), followed by RNA clean-up using the QIAGEN Rneasy mini kit (Venlo, the Netherl…	biotin	As per manufacturer's instructions.	9606	As per manufacturer's instructions.	As per manufacturer's instructions.	Gene expression data were exported from BeadStudio version 3.1.3.0 (Illumina) in GeneSpring probe profile format.	Data were analyzed using the statistical language R. As Illumina identifiers are not stable and consistent between different chip versions, raw oligonucleotide sequences were converted to nuIDs. Data were transformed using the variance stabilizing transformation (vst) algorithm and subsequently normalized using robust spline normalization. Conversion to nuIDs, variance stabilizing transformation,…	GPL10295	Marieke,Lydia,Kuijjer	Kuijjer	Centre for Molecular Medicine Norway	Gaustadall茅en 21	Oslo	349	Norway	ftp://ftp.ncbi.nlm.nih.gov/geo/samples/GSM531nnn/GSM531293/suppl/GSM531293_1828934056_D_1.txt.gz	ftp://ftp.ncbi.nlm.nih.gov/geo/samples/GSM531nnn/GSM531293/suppl/GSM531293_1828934056_D_2.txt.gz	48701	205 months	M	Metastases at 9 months after diagnosis of the primary tumor	Chondroblastic	3	Deceased at 35 months after diagnosis of the primary tumor	Left distal femur	35	1	high
GSM531294	24939-05	GSM531294	Public on Feb 11 2011	Apr 08 2010	Feb 12 2011	RNA	1	Osteosarcoma pre-chemotherapy biopsy	Homo sapiens	age: 129 months	gender: F	histological subtype: Chondroblastic	tumor location: Left distal femur	huvos grade: Unknown	group: Metastases present at diagnosis	status: Deceased at 4 months after diagnosis of the primary tumor	total RNA	Osteosarcoma tissue was snap-frozen in 2-Methylbutane (Sigma-Aldrich, Zwijndrecht, the Netherlands) and stored at -70掳C. Using a cryostat, 20 碌m sections from each block were cut and stained with hematoxylin and eosin to ensure at least 70% tumor content and viability. RNA was isolated using TRIzol reagent (Invitrogen), followed by RNA clean-up using the QIAGEN Rneasy mini kit (Venlo, the Netherl…	biotin	As per manufacturer's instructions.	9606	As per manufacturer's instructions.	As per manufacturer's instructions.	Gene expression data were exported from BeadStudio version 3.1.3.0 (Illumina) in GeneSpring probe profile format.	Data were analyzed using the statistical language R. As Illumina identifiers are not stable and consistent between different chip versions, raw oligonucleotide sequences were converted to nuIDs. Data were transformed using the variance stabilizing transformation (vst) algorithm and subsequently normalized using robust spline normalization. Conversion to nuIDs, variance stabilizing transformation,…	GPL10295	Marieke,Lydia,Kuijjer	Kuijjer	Centre for Molecular Medicine Norway	Gaustadall茅en 21	Oslo	349	Norway	ftp://ftp.ncbi.nlm.nih.gov/geo/samples/GSM531nnn/GSM531294/suppl/GSM531294_1718911102_A_1.txt.gz	ftp://ftp.ncbi.nlm.nih.gov/geo/samples/GSM531nnn/GSM531294/suppl/GSM531294_1718911102_A_2.txt.gz	48701	129 months	F	Metastases present at diagnosis	Chondroblastic	Unknown	Deceased at 4 months after diagnosis of the primary tumor	Left distal femur	4	1	low
GSM531295	26814-04	GSM531295	Public on Feb 11 2011	Apr 08 2010	Feb 12 2011	RNA	1	Osteosarcoma pre-chemotherapy biopsy	Homo sapiens	age: 183 months	gender: M	histological subtype: Osteoblastic	tumor location: Distal femur	huvos grade: 2	group: Metastases present at diagnosis	status: Deceased at 27 months after diagnosis of the primary tumor	total RNA	Osteosarcoma tissue was snap-frozen in 2-Methylbutane (Sigma-Aldrich, Zwijndrecht, the Netherlands) and stored at -70掳C. Using a cryostat, 20 碌m sections from each block were cut and stained with hematoxylin and eosin to ensure at least 70% tumor content and viability. RNA was isolated using TRIzol reagent (Invitrogen), followed by RNA clean-up using the QIAGEN Rneasy mini kit (Venlo, the Netherl…	biotin	As per manufacturer's instructions.	9606	As per manufacturer's instructions.	As per manufacturer's instructions.	Gene expression data were exported from BeadStudio version 3.1.3.0 (Illumina) in GeneSpring probe profile format.	Data were analyzed using the statistical language R. As Illumina identifiers are not stable and consistent between different chip versions, raw oligonucleotide sequences were converted to nuIDs. Data were transformed using the variance stabilizing transformation (vst) algorithm and subsequently normalized using robust spline normalization. Conversion to nuIDs, variance stabilizing transformation,…	GPL10295	Marieke,Lydia,Kuijjer	Kuijjer	Centre for Molecular Medicine Norway	Gaustadall茅en 21	Oslo	349	Norway	ftp://ftp.ncbi.nlm.nih.gov/geo/samples/GSM531nnn/GSM531295/suppl/GSM531295_1718911102_D_1.txt.gz	ftp://ftp.ncbi.nlm.nih.gov/geo/samples/GSM531nnn/GSM531295/suppl/GSM531295_1718911102_D_2.txt.gz	48701	183 months	M	Metastases present at diagnosis	Osteoblastic	2	Deceased at 27 months after diagnosis of the primary tumor	Distal femur	27	1	low
GSM531296	35215-05	GSM531296	Public on Feb 11 2011	Apr 08 2010	Feb 12 2011	RNA	1	Osteosarcoma pre-chemotherapy biopsy	Homo sapiens	age: 220 months	gender: M	histological subtype: Osteoblastic	tumor location: Right proximal tibia	huvos grade: 4	group: Metastases present at diagnosis	status: Alive at 26 months after diagnosis of the primary tumor	total RNA	Osteosarcoma tissue was snap-frozen in 2-Methylbutane (Sigma-Aldrich, Zwijndrecht, the Netherlands) and stored at -70掳C. Using a cryostat, 20 碌m sections from each block were cut and stained with hematoxylin and eosin to ensure at least 70% tumor content and viability. RNA was isolated using TRIzol reagent (Invitrogen), followed by RNA clean-up using the QIAGEN Rneasy mini kit (Venlo, the Netherl…	biotin	As per manufacturer's instructions.	9606	As per manufacturer's instructions.	As per manufacturer's instructions.	Gene expression data were exported from BeadStudio version 3.1.3.0 (Illumina) in GeneSpring probe profile format.	Data were analyzed using the statistical language R. As Illumina identifiers are not stable and consistent between different chip versions, raw oligonucleotide sequences were converted to nuIDs. Data were transformed using the variance stabilizing transformation (vst) algorithm and subsequently normalized using robust spline normalization. Conversion to nuIDs, variance stabilizing transformation,…	GPL10295	Marieke,Lydia,Kuijjer	Kuijjer	Centre for Molecular Medicine Norway	Gaustadall茅en 21	Oslo	349	Norway	ftp://ftp.ncbi.nlm.nih.gov/geo/samples/GSM531nnn/GSM531296/suppl/GSM531296_1705168128_A_1.txt.gz	ftp://ftp.ncbi.nlm.nih.gov/geo/samples/GSM531nnn/GSM531296/suppl/GSM531296_1705168128_A_2.txt.gz	48701	220 months	M	Metastases present at diagnosis	Osteoblastic	4	Alive at 26 months after diagnosis of the primary tumor	Right proximal tibia	26	0	high
GSM531297	35855-05	GSM531297	Public on Feb 11 2011	Apr 08 2010	Feb 12 2011	RNA	1	Osteosarcoma pre-chemotherapy biopsy	Homo sapiens	age: 385 months	gender: M	histological subtype: Possibly chondromyxoid fibroma like	tumor location: Right humerus	huvos grade: 1	group: Metastases at 10 months after diagnosis of the primary tumor	status: Deceased at 18 months after diagnosis of the primary tumor	total RNA	Osteosarcoma tissue was snap-frozen in 2-Methylbutane (Sigma-Aldrich, Zwijndrecht, the Netherlands) and stored at -70掳C. Using a cryostat, 20 碌m sections from each block were cut and stained with hematoxylin and eosin to ensure at least 70% tumor content and viability. RNA was isolated using TRIzol reagent (Invitrogen), followed by RNA clean-up using the QIAGEN Rneasy mini kit (Venlo, the Netherl…	biotin	As per manufacturer's instructions.	9606	As per manufacturer's instructions.	As per manufacturer's instructions.	Gene expression data were exported from BeadStudio version 3.1.3.0 (Illumina) in GeneSpring probe profile format.	Data were analyzed using the statistical language R. As Illumina identifiers are not stable and consistent between different chip versions, raw oligonucleotide sequences were converted to nuIDs. Data were transformed using the variance stabilizing transformation (vst) algorithm and subsequently normalized using robust spline normalization. Conversion to nuIDs, variance stabilizing transformation,…	GPL10295	Marieke,Lydia,Kuijjer	Kuijjer	Centre for Molecular Medicine Norway	Gaustadall茅en 21	Oslo	349	Norway	ftp://ftp.ncbi.nlm.nih.gov/geo/samples/GSM531nnn/GSM531297/suppl/GSM531297_1705168128_B_1.txt.gz	ftp://ftp.ncbi.nlm.nih.gov/geo/samples/GSM531nnn/GSM531297/suppl/GSM531297_1705168128_B_2.txt.gz	48701	385 months	M	Metastases at 10 months after diagnosis of the primary tumor	Possibly chondromyxoid fibroma like	1	Deceased at 18 months after diagnosis of the primary tumor	Right humerus	18	1	low
GSM531298	4474-05P	GSM531298	Public on Feb 11 2011	Apr 08 2010	Feb 12 2011	RNA	1	Osteosarcoma pre-chemotherapy biopsy	Homo sapiens	age: 468 months	gender: F	histological subtype: Fibroblastic	tumor location: Unknown	huvos grade: Unknown	group: Metastases at 36 months after diagnosis of the primary tumor	status: Deceased at 189 months after diagnosis of the primary tumor	total RNA	Osteosarcoma tissue was snap-frozen in 2-Methylbutane (Sigma-Aldrich, Zwijndrecht, the Netherlands) and stored at -70掳C. Using a cryostat, 20 碌m sections from each block were cut and stained with hematoxylin and eosin to ensure at least 70% tumor content and viability. RNA was isolated using TRIzol reagent (Invitrogen), followed by RNA clean-up using the QIAGEN Rneasy mini kit (Venlo, the Netherl…	biotin	As per manufacturer's instructions.	9606	As per manufacturer's instructions.	As per manufacturer's instructions.	Gene expression data were exported from BeadStudio version 3.1.3.0 (Illumina) in GeneSpring probe profile format.	Data were analyzed using the statistical language R. As Illumina identifiers are not stable and consistent between different chip versions, raw oligonucleotide sequences were converted to nuIDs. Data were transformed using the variance stabilizing transformation (vst) algorithm and subsequently normalized using robust spline normalization. Conversion to nuIDs, variance stabilizing transformation,…	GPL10295	Marieke,Lydia,Kuijjer	Kuijjer	Centre for Molecular Medicine Norway	Gaustadall茅en 21	Oslo	349	Norway	ftp://ftp.ncbi.nlm.nih.gov/geo/samples/GSM531nnn/GSM531298/suppl/GSM531298_1705168247_A_1.txt.gz	ftp://ftp.ncbi.nlm.nih.gov/geo/samples/GSM531nnn/GSM531298/suppl/GSM531298_1705168247_A_2.txt.gz	48701	468 months	F	Metastases at 36 months after diagnosis of the primary tumor	Fibroblastic	Unknown	Deceased at 189 months after diagnosis of the primary tumor	Unknown	189	1	low
GSM531299	IOR-001	GSM531299	Public on Feb 11 2011	Apr 08 2010	Feb 12 2011	RNA	1	Osteosarcoma pre-chemotherapy biopsy	Homo sapiens	age: 264 months	gender: M	histological subtype: Osteoblastic	tumor location: Femur	huvos grade: 1	group: Metastases at 10 months after diagnosis of the primary tumor	status: Alive at 36 months after diagnosis of the primary tumor	total RNA	Osteosarcoma tissue was snap-frozen in 2-Methylbutane (Sigma-Aldrich, Zwijndrecht, the Netherlands) and stored at -70掳C. Using a cryostat, 20 碌m sections from each block were cut and stained with hematoxylin and eosin to ensure at least 70% tumor content and viability. RNA was isolated using TRIzol reagent (Invitrogen), followed by RNA clean-up using the QIAGEN Rneasy mini kit (Venlo, the Netherl…	biotin	As per manufacturer's instructions.	9606	As per manufacturer's instructions.	As per manufacturer's instructions.	Gene expression data were exported from BeadStudio version 3.1.3.0 (Illumina) in GeneSpring probe profile format.	Data were analyzed using the statistical language R. As Illumina identifiers are not stable and consistent between different chip versions, raw oligonucleotide sequences were converted to nuIDs. Data were transformed using the variance stabilizing transformation (vst) algorithm and subsequently normalized using robust spline normalization. Conversion to nuIDs, variance stabilizing transformation,…	GPL10295	Marieke,Lydia,Kuijjer	Kuijjer	Centre for Molecular Medicine Norway	Gaustadall茅en 21	Oslo	349	Norway	ftp://ftp.ncbi.nlm.nih.gov/geo/samples/GSM531nnn/GSM531299/suppl/GSM531299_1881436065_E_1.txt.gz	ftp://ftp.ncbi.nlm.nih.gov/geo/samples/GSM531nnn/GSM531299/suppl/GSM531299_1881436065_E_2.txt.gz	48701	264 months	M	Metastases at 10 months after diagnosis of the primary tumor	Osteoblastic	1	Alive at 36 months after diagnosis of the primary tumor	Femur	36	0	high
GSM531300	IOR-004	GSM531300	Public on Feb 11 2011	Apr 08 2010	Feb 12 2011	RNA	1	Osteosarcoma pre-chemotherapy biopsy	Homo sapiens	age: 228 months	gender: M	histological subtype: Osteoblastic	tumor location: Femur	huvos grade: 3	group: Metastases at 24 months after diagnosis of the primary tumor	status: Alive at 123 months after diagnosis of the primary tumor	total RNA	Osteosarcoma tissue was snap-frozen in 2-Methylbutane (Sigma-Aldrich, Zwijndrecht, the Netherlands) and stored at -70掳C. Using a cryostat, 20 碌m sections from each block were cut and stained with hematoxylin and eosin to ensure at least 70% tumor content and viability. RNA was isolated using TRIzol reagent (Invitrogen), followed by RNA clean-up using the QIAGEN Rneasy mini kit (Venlo, the Netherl…	biotin	As per manufacturer's instructions.	9606	As per manufacturer's instructions.	As per manufacturer's instructions.	Gene expression data were exported from BeadStudio version 3.1.3.0 (Illumina) in GeneSpring probe profile format.	Data were analyzed using the statistical language R. As Illumina identifiers are not stable and consistent between different chip versions, raw oligonucleotide sequences were converted to nuIDs. Data were transformed using the variance stabilizing transformation (vst) algorithm and subsequently normalized using robust spline normalization. Conversion to nuIDs, variance stabilizing transformation,…	GPL10295	Marieke,Lydia,Kuijjer	Kuijjer	Centre for Molecular Medicine Norway	Gaustadall茅en 21	Oslo	349	Norway	ftp://ftp.ncbi.nlm.nih.gov/geo/samples/GSM531nnn/GSM531300/suppl/GSM531300_1881436064_D_1.txt.gz	ftp://ftp.ncbi.nlm.nih.gov/geo/samples/GSM531nnn/GSM531300/suppl/GSM531300_1881436064_D_2.txt.gz	48701	228 months	M	Metastases at 24 months after diagnosis of the primary tumor	Osteoblastic	3	Alive at 123 months after diagnosis of the primary tumor	Femur	123	0	high
GSM531301	IOR-008	GSM531301	Public on Feb 11 2011	Apr 08 2010	Feb 12 2011	RNA	1	Osteosarcoma pre-chemotherapy biopsy	Homo sapiens	age: 144 months	gender: F	histological subtype: Osteoblastic	tumor location: Femur	huvos grade: 3	group: Metastases at 44 months after diagnosis of the primary tumor	status: Deceased at 110 months after diagnosis of the primary tumor	total RNA	Osteosarcoma tissue was snap-frozen in 2-Methylbutane (Sigma-Aldrich, Zwijndrecht, the Netherlands) and stored at -70掳C. Using a cryostat, 20 碌m sections from each block were cut and stained with hematoxylin and eosin to ensure at least 70% tumor content and viability. RNA was isolated using TRIzol reagent (Invitrogen), followed by RNA clean-up using the QIAGEN Rneasy mini kit (Venlo, the Netherl…	biotin	As per manufacturer's instructions.	9606	As per manufacturer's instructions.	As per manufacturer's instructions.	Gene expression data were exported from BeadStudio version 3.1.3.0 (Illumina) in GeneSpring probe profile format.	Data were analyzed using the statistical language R. As Illumina identifiers are not stable and consistent between different chip versions, raw oligonucleotide sequences were converted to nuIDs. Data were transformed using the variance stabilizing transformation (vst) algorithm and subsequently normalized using robust spline normalization. Conversion to nuIDs, variance stabilizing transformation,…	GPL10295	Marieke,Lydia,Kuijjer	Kuijjer	Centre for Molecular Medicine Norway	Gaustadall茅en 21	Oslo	349	Norway	ftp://ftp.ncbi.nlm.nih.gov/geo/samples/GSM531nnn/GSM531301/suppl/GSM531301_1881436064_F_1.txt.gz	ftp://ftp.ncbi.nlm.nih.gov/geo/samples/GSM531nnn/GSM531301/suppl/GSM531301_1881436064_F_2.txt.gz	48701	144 months	F	Metastases at 44 months after diagnosis of the primary tumor	Osteoblastic	3	Deceased at 110 months after diagnosis of the primary tumor	Femur	110	1	high
GSM531302	IOR-011	GSM531302	Public on Feb 11 2011	Apr 08 2010	Feb 12 2011	RNA	1	Osteosarcoma pre-chemotherapy biopsy	Homo sapiens	age: 204 months	gender: F	histological subtype: Fibroblastic	tumor location: Humerus	huvos grade: 2	group: No metastases	status: Alive at 63 months after diagnosis of the primary tumor	total RNA	Osteosarcoma tissue was snap-frozen in 2-Methylbutane (Sigma-Aldrich, Zwijndrecht, the Netherlands) and stored at -70掳C. Using a cryostat, 20 碌m sections from each block were cut and stained with hematoxylin and eosin to ensure at least 70% tumor content and viability. RNA was isolated using TRIzol reagent (Invitrogen), followed by RNA clean-up using the QIAGEN Rneasy mini kit (Venlo, the Netherl…	biotin	As per manufacturer's instructions.	9606	As per manufacturer's instructions.	As per manufacturer's instructions.	Gene expression data were exported from BeadStudio version 3.1.3.0 (Illumina) in GeneSpring probe profile format.	Data were analyzed using the statistical language R. As Illumina identifiers are not stable and consistent between different chip versions, raw oligonucleotide sequences were converted to nuIDs. Data were transformed using the variance stabilizing transformation (vst) algorithm and subsequently normalized using robust spline normalization. Conversion to nuIDs, variance stabilizing transformation,…	GPL10295	Marieke,Lydia,Kuijjer	Kuijjer	Centre for Molecular Medicine Norway	Gaustadall茅en 21	Oslo	349	Norway	ftp://ftp.ncbi.nlm.nih.gov/geo/samples/GSM531nnn/GSM531302/suppl/GSM531302_1881436094_A_1.txt.gz	ftp://ftp.ncbi.nlm.nih.gov/geo/samples/GSM531nnn/GSM531302/suppl/GSM531302_1881436094_A_2.txt.gz	48701	204 months	F	No metastases	Fibroblastic	2	Alive at 63 months after diagnosis of the primary tumor	Humerus	63	0	high
GSM531303	IOR-015	GSM531303	Public on Feb 11 2011	Apr 08 2010	Feb 12 2011	RNA	1	Osteosarcoma pre-chemotherapy biopsy	Homo sapiens	age: 264 months	gender: M	histological subtype: Fibroblastic	tumor location: Humerus	huvos grade: 1	group: No metastases	status: Alive at 60 months after diagnosis of the primary tumor	total RNA	Osteosarcoma tissue was snap-frozen in 2-Methylbutane (Sigma-Aldrich, Zwijndrecht, the Netherlands) and stored at -70掳C. Using a cryostat, 20 碌m sections from each block were cut and stained with hematoxylin and eosin to ensure at least 70% tumor content and viability. RNA was isolated using TRIzol reagent (Invitrogen), followed by RNA clean-up using the QIAGEN Rneasy mini kit (Venlo, the Netherl…	biotin	As per manufacturer's instructions.	9606	As per manufacturer's instructions.	As per manufacturer's instructions.	Gene expression data were exported from BeadStudio version 3.1.3.0 (Illumina) in GeneSpring probe profile format.	Data were analyzed using the statistical language R. As Illumina identifiers are not stable and consistent between different chip versions, raw oligonucleotide sequences were converted to nuIDs. Data were transformed using the variance stabilizing transformation (vst) algorithm and subsequently normalized using robust spline normalization. Conversion to nuIDs, variance stabilizing transformation,…	GPL10295	Marieke,Lydia,Kuijjer	Kuijjer	Centre for Molecular Medicine Norway	Gaustadall茅en 21	Oslo	349	Norway	ftp://ftp.ncbi.nlm.nih.gov/geo/samples/GSM531nnn/GSM531303/suppl/GSM531303_1881436094_B_1.txt.gz	ftp://ftp.ncbi.nlm.nih.gov/geo/samples/GSM531nnn/GSM531303/suppl/GSM531303_1881436094_B_2.txt.gz	48701	264 months	M	No metastases	Fibroblastic	1	Alive at 60 months after diagnosis of the primary tumor	Humerus	60	0	high
GSM531304	IOR-016	GSM531304	Public on Feb 11 2011	Apr 08 2010	Feb 12 2011	RNA	1	Osteosarcoma pre-chemotherapy biopsy	Homo sapiens	age: 696 months	gender: F	histological subtype: Telangiectatic	tumor location: Tibia	huvos grade: Unknown	group: No metastases	status: Alive at 60 months after diagnosis of the primary tumor	total RNA	Osteosarcoma tissue was snap-frozen in 2-Methylbutane (Sigma-Aldrich, Zwijndrecht, the Netherlands) and stored at -70掳C. Using a cryostat, 20 碌m sections from each block were cut and stained with hematoxylin and eosin to ensure at least 70% tumor content and viability. RNA was isolated using TRIzol reagent (Invitrogen), followed by RNA clean-up using the QIAGEN Rneasy mini kit (Venlo, the Netherl…	biotin	As per manufacturer's instructions.	9606	As per manufacturer's instructions.	As per manufacturer's instructions.	Gene expression data were exported from BeadStudio version 3.1.3.0 (Illumina) in GeneSpring probe profile format.	Data were analyzed using the statistical language R. As Illumina identifiers are not stable and consistent between different chip versions, raw oligonucleotide sequences were converted to nuIDs. Data were transformed using the variance stabilizing transformation (vst) algorithm and subsequently normalized using robust spline normalization. Conversion to nuIDs, variance stabilizing transformation,…	GPL10295	Marieke,Lydia,Kuijjer	Kuijjer	Centre for Molecular Medicine Norway	Gaustadall茅en 21	Oslo	349	Norway	ftp://ftp.ncbi.nlm.nih.gov/geo/samples/GSM531nnn/GSM531304/suppl/GSM531304_1881436094_C_1.txt.gz	ftp://ftp.ncbi.nlm.nih.gov/geo/samples/GSM531nnn/GSM531304/suppl/GSM531304_1881436094_C_2.txt.gz	48701	696 months	F	No metastases	Telangiectatic	Unknown	Alive at 60 months after diagnosis of the primary tumor	Tibia	60	0	high
GSM531305	IOR-019	GSM531305	Public on Feb 11 2011	Apr 08 2010	Feb 12 2011	RNA	1	Osteosarcoma pre-chemotherapy biopsy	Homo sapiens	age: 336 months	gender: M	histological subtype: Fibroblastic	tumor location: Femur	huvos grade: 3	group: No metastases	status: Alive at 60 months after diagnosis of the primary tumor	total RNA	Osteosarcoma tissue was snap-frozen in 2-Methylbutane (Sigma-Aldrich, Zwijndrecht, the Netherlands) and stored at -70掳C. Using a cryostat, 20 碌m sections from each block were cut and stained with hematoxylin and eosin to ensure at least 70% tumor content and viability. RNA was isolated using TRIzol reagent (Invitrogen), followed by RNA clean-up using the QIAGEN Rneasy mini kit (Venlo, the Netherl…	biotin	As per manufacturer's instructions.	9606	As per manufacturer's instructions.	As per manufacturer's instructions.	Gene expression data were exported from BeadStudio version 3.1.3.0 (Illumina) in GeneSpring probe profile format.	Data were analyzed using the statistical language R. As Illumina identifiers are not stable and consistent between different chip versions, raw oligonucleotide sequences were converted to nuIDs. Data were transformed using the variance stabilizing transformation (vst) algorithm and subsequently normalized using robust spline normalization. Conversion to nuIDs, variance stabilizing transformation,…	GPL10295	Marieke,Lydia,Kuijjer	Kuijjer	Centre for Molecular Medicine Norway	Gaustadall茅en 21	Oslo	349	Norway	ftp://ftp.ncbi.nlm.nih.gov/geo/samples/GSM531nnn/GSM531305/suppl/GSM531305_1881436094_E_1.txt.gz	ftp://ftp.ncbi.nlm.nih.gov/geo/samples/GSM531nnn/GSM531305/suppl/GSM531305_1881436094_E_2.txt.gz	48701	336 months	M	No metastases	Fibroblastic	3	Alive at 60 months after diagnosis of the primary tumor	Femur	60	0	high
GSM531306	L1016	GSM531306	Public on Feb 11 2011	Apr 08 2010	Feb 12 2011	RNA	1	Osteosarcoma pre-chemotherapy biopsy	Homo sapiens	age: 200 months	gender: M	histological subtype: Osteoblastic	tumor location: Left proximal tibia	huvos grade: 1	group: Metastases at 6 months after diagnosis of the primary tumor	status: Deceased at 10 months after diagnosis of the primary tumor	total RNA	Osteosarcoma tissue was snap-frozen in 2-Methylbutane (Sigma-Aldrich, Zwijndrecht, the Netherlands) and stored at -70掳C. Using a cryostat, 20 碌m sections from each block were cut and stained with hematoxylin and eosin to ensure at least 70% tumor content and viability. RNA was isolated using TRIzol reagent (Invitrogen), followed by RNA clean-up using the QIAGEN Rneasy mini kit (Venlo, the Netherl…	biotin	As per manufacturer's instructions.	9606	As per manufacturer's instructions.	As per manufacturer's instructions.	Gene expression data were exported from BeadStudio version 3.1.3.0 (Illumina) in GeneSpring probe profile format.	Data were analyzed using the statistical language R. As Illumina identifiers are not stable and consistent between different chip versions, raw oligonucleotide sequences were converted to nuIDs. Data were transformed using the variance stabilizing transformation (vst) algorithm and subsequently normalized using robust spline normalization. Conversion to nuIDs, variance stabilizing transformation,…	GPL10295	Marieke,Lydia,Kuijjer	Kuijjer	Centre for Molecular Medicine Norway	Gaustadall茅en 21	Oslo	349	Norway	ftp://ftp.ncbi.nlm.nih.gov/geo/samples/GSM531nnn/GSM531306/suppl/GSM531306_1714460186_A_1.txt.gz	ftp://ftp.ncbi.nlm.nih.gov/geo/samples/GSM531nnn/GSM531306/suppl/GSM531306_1714460186_A_2.txt.gz	48701	200 months	M	Metastases at 6 months after diagnosis of the primary tumor	Osteoblastic	1	Deceased at 10 months after diagnosis of the primary tumor	Left proximal tibia	10	1	high
GSM531307	L1085	GSM531307	Public on Feb 11 2011	Apr 08 2010	Feb 12 2011	RNA	1	Osteosarcoma pre-chemotherapy biopsy	Homo sapiens	age: 223 months	gender: M	histological subtype: Chondroblastic	tumor location: Left proximal tibia	huvos grade: 3	group: Metastases at 21 months after diagnosis of the primary tumor	status: Deceased at 39 months after diagnosis of the primary tumor	total RNA	Osteosarcoma tissue was snap-frozen in 2-Methylbutane (Sigma-Aldrich, Zwijndrecht, the Netherlands) and stored at -70掳C. Using a cryostat, 20 碌m sections from each block were cut and stained with hematoxylin and eosin to ensure at least 70% tumor content and viability. RNA was isolated using TRIzol reagent (Invitrogen), followed by RNA clean-up using the QIAGEN Rneasy mini kit (Venlo, the Netherl…	biotin	As per manufacturer's instructions.	9606	As per manufacturer's instructions.	As per manufacturer's instructions.	Gene expression data were exported from BeadStudio version 3.1.3.0 (Illumina) in GeneSpring probe profile format.	Data were analyzed using the statistical language R. As Illumina identifiers are not stable and consistent between different chip versions, raw oligonucleotide sequences were converted to nuIDs. Data were transformed using the variance stabilizing transformation (vst) algorithm and subsequently normalized using robust spline normalization. Conversion to nuIDs, variance stabilizing transformation,…	GPL10295	Marieke,Lydia,Kuijjer	Kuijjer	Centre for Molecular Medicine Norway	Gaustadall茅en 21	Oslo	349	Norway	ftp://ftp.ncbi.nlm.nih.gov/geo/samples/GSM531nnn/GSM531307/suppl/GSM531307_1723260124_E_1.txt.gz	ftp://ftp.ncbi.nlm.nih.gov/geo/samples/GSM531nnn/GSM531307/suppl/GSM531307_1723260124_E_2.txt.gz	48701	223 months	M	Metastases at 21 months after diagnosis of the primary tumor	Chondroblastic	3	Deceased at 39 months after diagnosis of the primary tumor	Left proximal tibia	39	1	high
GSM531308	L1368	GSM531308	Public on Feb 11 2011	Apr 08 2010	Feb 12 2011	RNA	1	Osteosarcoma pre-chemotherapy biopsy	Homo sapiens	age: 177 months	gender: M	histological subtype: Osteoblastic	tumor location: Left distal femur	huvos grade: 4	group: Metastases present at diagnosis	status: Alive at 95 months after diagnosis of the primary tumor	total RNA	Osteosarcoma tissue was snap-frozen in 2-Methylbutane (Sigma-Aldrich, Zwijndrecht, the Netherlands) and stored at -70掳C. Using a cryostat, 20 碌m sections from each block were cut and stained with hematoxylin and eosin to ensure at least 70% tumor content and viability. RNA was isolated using TRIzol reagent (Invitrogen), followed by RNA clean-up using the QIAGEN Rneasy mini kit (Venlo, the Netherl…	biotin	As per manufacturer's instructions.	9606	As per manufacturer's instructions.	As per manufacturer's instructions.	Gene expression data were exported from BeadStudio version 3.1.3.0 (Illumina) in GeneSpring probe profile format.	Data were analyzed using the statistical language R. As Illumina identifiers are not stable and consistent between different chip versions, raw oligonucleotide sequences were converted to nuIDs. Data were transformed using the variance stabilizing transformation (vst) algorithm and subsequently normalized using robust spline normalization. Conversion to nuIDs, variance stabilizing transformation,…	GPL10295	Marieke,Lydia,Kuijjer	Kuijjer	Centre for Molecular Medicine Norway	Gaustadall茅en 21	Oslo	349	Norway	ftp://ftp.ncbi.nlm.nih.gov/geo/samples/GSM531nnn/GSM531308/suppl/GSM531308_1718911133_F_1.txt.gz	ftp://ftp.ncbi.nlm.nih.gov/geo/samples/GSM531nnn/GSM531308/suppl/GSM531308_1718911133_F_2.txt.gz	48701	177 months	M	Metastases present at diagnosis	Osteoblastic	4	Alive at 95 months after diagnosis of the primary tumor	Left distal femur	95	0	high
GSM531309	L1369	GSM531309	Public on Feb 11 2011	Apr 08 2010	Feb 12 2011	RNA	1	Osteosarcoma pre-chemotherapy biopsy	Homo sapiens	age: 212 months	gender: F	histological subtype: Osteoblastic	tumor location: Right distal femur	huvos grade: 2	group: Metastases at 17 months after diagnosis of the primary tumor	status: Deceased at 83 months after diagnosis of the primary tumor	total RNA	Osteosarcoma tissue was snap-frozen in 2-Methylbutane (Sigma-Aldrich, Zwijndrecht, the Netherlands) and stored at -70掳C. Using a cryostat, 20 碌m sections from each block were cut and stained with hematoxylin and eosin to ensure at least 70% tumor content and viability. RNA was isolated using TRIzol reagent (Invitrogen), followed by RNA clean-up using the QIAGEN Rneasy mini kit (Venlo, the Netherl…	biotin	As per manufacturer's instructions.	9606	As per manufacturer's instructions.	As per manufacturer's instructions.	Gene expression data were exported from BeadStudio version 3.1.3.0 (Illumina) in GeneSpring probe profile format.	Data were analyzed using the statistical language R. As Illumina identifiers are not stable and consistent between different chip versions, raw oligonucleotide sequences were converted to nuIDs. Data were transformed using the variance stabilizing transformation (vst) algorithm and subsequently normalized using robust spline normalization. Conversion to nuIDs, variance stabilizing transformation,…	GPL10295	Marieke,Lydia,Kuijjer	Kuijjer	Centre for Molecular Medicine Norway	Gaustadall茅en 21	Oslo	349	Norway	ftp://ftp.ncbi.nlm.nih.gov/geo/samples/GSM531nnn/GSM531309/suppl/GSM531309_1881436065_A_1.txt.gz	ftp://ftp.ncbi.nlm.nih.gov/geo/samples/GSM531nnn/GSM531309/suppl/GSM531309_1881436065_A_2.txt.gz	48701	212 months	F	Metastases at 17 months after diagnosis of the primary tumor	Osteoblastic	2	Deceased at 83 months after diagnosis of the primary tumor	Right distal femur	83	1	high
GSM531310	L1370	GSM531310	Public on Feb 11 2011	Apr 08 2010	Feb 12 2011	RNA	1	Osteosarcoma pre-chemotherapy biopsy	Homo sapiens	age: 216 months	gender: M	histological subtype: Osteoblastic	tumor location: Left distal femur	huvos grade: 3	group: No metastases	status: Alive at 246 months after diagnosis of the primary tumor	total RNA	Osteosarcoma tissue was snap-frozen in 2-Methylbutane (Sigma-Aldrich, Zwijndrecht, the Netherlands) and stored at -70掳C. Using a cryostat, 20 碌m sections from each block were cut and stained with hematoxylin and eosin to ensure at least 70% tumor content and viability. RNA was isolated using TRIzol reagent (Invitrogen), followed by RNA clean-up using the QIAGEN Rneasy mini kit (Venlo, the Netherl…	biotin	As per manufacturer's instructions.	9606	As per manufacturer's instructions.	As per manufacturer's instructions.	Gene expression data were exported from BeadStudio version 3.1.3.0 (Illumina) in GeneSpring probe profile format.	Data were analyzed using the statistical language R. As Illumina identifiers are not stable and consistent between different chip versions, raw oligonucleotide sequences were converted to nuIDs. Data were transformed using the variance stabilizing transformation (vst) algorithm and subsequently normalized using robust spline normalization. Conversion to nuIDs, variance stabilizing transformation,…	GPL10295	Marieke,Lydia,Kuijjer	Kuijjer	Centre for Molecular Medicine Norway	Gaustadall茅en 21	Oslo	349	Norway	ftp://ftp.ncbi.nlm.nih.gov/geo/samples/GSM531nnn/GSM531310/suppl/GSM531310_1718911133_E_1.txt.gz	ftp://ftp.ncbi.nlm.nih.gov/geo/samples/GSM531nnn/GSM531310/suppl/GSM531310_1718911133_E_2.txt.gz	48701	216 months	M	No metastases	Osteoblastic	3	Alive at 246 months after diagnosis of the primary tumor	Left distal femur	246	0	high
GSM531311	L1372	GSM531311	Public on Feb 11 2011	Apr 08 2010	Feb 12 2011	RNA	1	Osteosarcoma pre-chemotherapy biopsy	Homo sapiens	age: 200 months	gender: M	histological subtype: Telangiectatic	tumor location: Right distal femur	huvos grade: 1	group: Metastases present at diagnosis	status: Deceased at 25 months after diagnosis of the primary tumor	total RNA	Osteosarcoma tissue was snap-frozen in 2-Methylbutane (Sigma-Aldrich, Zwijndrecht, the Netherlands) and stored at -70掳C. Using a cryostat, 20 碌m sections from each block were cut and stained with hematoxylin and eosin to ensure at least 70% tumor content and viability. RNA was isolated using TRIzol reagent (Invitrogen), followed by RNA clean-up using the QIAGEN Rneasy mini kit (Venlo, the Netherl…	biotin	As per manufacturer's instructions.	9606	As per manufacturer's instructions.	As per manufacturer's instructions.	Gene expression data were exported from BeadStudio version 3.1.3.0 (Illumina) in GeneSpring probe profile format.	Data were analyzed using the statistical language R. As Illumina identifiers are not stable and consistent between different chip versions, raw oligonucleotide sequences were converted to nuIDs. Data were transformed using the variance stabilizing transformation (vst) algorithm and subsequently normalized using robust spline normalization. Conversion to nuIDs, variance stabilizing transformation,…	GPL10295	Marieke,Lydia,Kuijjer	Kuijjer	Centre for Molecular Medicine Norway	Gaustadall茅en 21	Oslo	349	Norway	ftp://ftp.ncbi.nlm.nih.gov/geo/samples/GSM531nnn/GSM531311/suppl/GSM531311_1718911007_A_1.txt.gz	ftp://ftp.ncbi.nlm.nih.gov/geo/samples/GSM531nnn/GSM531311/suppl/GSM531311_1718911007_A_2.txt.gz	48701	200 months	M	Metastases present at diagnosis	Telangiectatic	1	Deceased at 25 months after diagnosis of the primary tumor	Right distal femur	25	1	high
GSM531312	L1376	GSM531312	Public on Feb 11 2011	Apr 08 2010	Feb 12 2011	RNA	1	Osteosarcoma pre-chemotherapy biopsy	Homo sapiens	age: 164 months	gender: F	histological subtype: Telangiectatic	tumor location: Right proximal tibia	huvos grade: 1	group: Metastases at 18 months after diagnosis of the primary tumor	status: Deceased at 40 months after diagnosis of the primary tumor	total RNA	Osteosarcoma tissue was snap-frozen in 2-Methylbutane (Sigma-Aldrich, Zwijndrecht, the Netherlands) and stored at -70掳C. Using a cryostat, 20 碌m sections from each block were cut and stained with hematoxylin and eosin to ensure at least 70% tumor content and viability. RNA was isolated using TRIzol reagent (Invitrogen), followed by RNA clean-up using the QIAGEN Rneasy mini kit (Venlo, the Netherl…	biotin	As per manufacturer's instructions.	9606	As per manufacturer's instructions.	As per manufacturer's instructions.	Gene expression data were exported from BeadStudio version 3.1.3.0 (Illumina) in GeneSpring probe profile format.	Data were analyzed using the statistical language R. As Illumina identifiers are not stable and consistent between different chip versions, raw oligonucleotide sequences were converted to nuIDs. Data were transformed using the variance stabilizing transformation (vst) algorithm and subsequently normalized using robust spline normalization. Conversion to nuIDs, variance stabilizing transformation,…	GPL10295	Marieke,Lydia,Kuijjer	Kuijjer	Centre for Molecular Medicine Norway	Gaustadall茅en 21	Oslo	349	Norway	ftp://ftp.ncbi.nlm.nih.gov/geo/samples/GSM531nnn/GSM531312/suppl/GSM531312_1714460186_C_1.txt.gz	ftp://ftp.ncbi.nlm.nih.gov/geo/samples/GSM531nnn/GSM531312/suppl/GSM531312_1714460186_C_2.txt.gz	48701	164 months	F	Metastases at 18 months after diagnosis of the primary tumor	Telangiectatic	1	Deceased at 40 months after diagnosis of the primary tumor	Right proximal tibia	40	1	high
GSM531313	L1382	GSM531313	Public on Feb 11 2011	Apr 08 2010	Feb 12 2011	RNA	1	Osteosarcoma pre-chemotherapy biopsy	Homo sapiens	age: 175 months	gender: M	histological subtype: Osteoblastic	tumor location: Right distal tibia	huvos grade: 2	group: No metastases	status: Alive at 143 months after diagnosis of the primary tumor	total RNA	Osteosarcoma tissue was snap-frozen in 2-Methylbutane (Sigma-Aldrich, Zwijndrecht, the Netherlands) and stored at -70掳C. Using a cryostat, 20 碌m sections from each block were cut and stained with hematoxylin and eosin to ensure at least 70% tumor content and viability. RNA was isolated using TRIzol reagent (Invitrogen), followed by RNA clean-up using the QIAGEN Rneasy mini kit (Venlo, the Netherl…	biotin	As per manufacturer's instructions.	9606	As per manufacturer's instructions.	As per manufacturer's instructions.	Gene expression data were exported from BeadStudio version 3.1.3.0 (Illumina) in GeneSpring probe profile format.	Data were analyzed using the statistical language R. As Illumina identifiers are not stable and consistent between different chip versions, raw oligonucleotide sequences were converted to nuIDs. Data were transformed using the variance stabilizing transformation (vst) algorithm and subsequently normalized using robust spline normalization. Conversion to nuIDs, variance stabilizing transformation,…	GPL10295	Marieke,Lydia,Kuijjer	Kuijjer	Centre for Molecular Medicine Norway	Gaustadall茅en 21	Oslo	349	Norway	ftp://ftp.ncbi.nlm.nih.gov/geo/samples/GSM531nnn/GSM531313/suppl/GSM531313_1714460186_B_1.txt.gz	ftp://ftp.ncbi.nlm.nih.gov/geo/samples/GSM531nnn/GSM531313/suppl/GSM531313_1714460186_B_2.txt.gz	48701	175 months	M	No metastases	Osteoblastic	2	Alive at 143 months after diagnosis of the primary tumor	Right distal tibia	143	0	high
GSM531314	L1385	GSM531314	Public on Feb 11 2011	Apr 08 2010	Feb 12 2011	RNA	1	Osteosarcoma pre-chemotherapy biopsy	Homo sapiens	age: 200 months	gender: M	histological subtype: Osteoblastic	tumor location: Left proximal humerus	huvos grade: Unknown	group: Metastases present at diagnosis	status: Deceased at 11 months after diagnosis of the primary tumor	total RNA	Osteosarcoma tissue was snap-frozen in 2-Methylbutane (Sigma-Aldrich, Zwijndrecht, the Netherlands) and stored at -70掳C. Using a cryostat, 20 碌m sections from each block were cut and stained with hematoxylin and eosin to ensure at least 70% tumor content and viability. RNA was isolated using TRIzol reagent (Invitrogen), followed by RNA clean-up using the QIAGEN Rneasy mini kit (Venlo, the Netherl…	biotin	As per manufacturer's instructions.	9606	As per manufacturer's instructions.	As per manufacturer's instructions.	Gene expression data were exported from BeadStudio version 3.1.3.0 (Illumina) in GeneSpring probe profile format.	Data were analyzed using the statistical language R. As Illumina identifiers are not stable and consistent between different chip versions, raw oligonucleotide sequences were converted to nuIDs. Data were transformed using the variance stabilizing transformation (vst) algorithm and subsequently normalized using robust spline normalization. Conversion to nuIDs, variance stabilizing transformation,…	GPL10295	Marieke,Lydia,Kuijjer	Kuijjer	Centre for Molecular Medicine Norway	Gaustadall茅en 21	Oslo	349	Norway	ftp://ftp.ncbi.nlm.nih.gov/geo/samples/GSM531nnn/GSM531314/suppl/GSM531314_1718911133_A_1.txt.gz	ftp://ftp.ncbi.nlm.nih.gov/geo/samples/GSM531nnn/GSM531314/suppl/GSM531314_1718911133_A_2.txt.gz	48701	200 months	M	Metastases present at diagnosis	Osteoblastic	Unknown	Deceased at 11 months after diagnosis of the primary tumor	Left proximal humerus	11	1	high
GSM531319	L1386	GSM531319	Public on Feb 11 2011	Apr 08 2010	Feb 12 2011	RNA	1	Osteosarcoma pre-chemotherapy biopsy	Homo sapiens	age: 101 months	gender: M	histological subtype: Osteoblastic	tumor location: Diaphysis of left femur	huvos grade: 1	group: No metastases	status: Alive at 105 months after diagnosis of the primary tumor	total RNA	Osteosarcoma tissue was snap-frozen in 2-Methylbutane (Sigma-Aldrich, Zwijndrecht, the Netherlands) and stored at -70掳C. Using a cryostat, 20 碌m sections from each block were cut and stained with hematoxylin and eosin to ensure at least 70% tumor content and viability. RNA was isolated using TRIzol reagent (Invitrogen), followed by RNA clean-up using the QIAGEN Rneasy mini kit (Venlo, the Netherl…	biotin	As per manufacturer's instructions.	9606	As per manufacturer's instructions.	As per manufacturer's instructions.	Gene expression data were exported from BeadStudio version 3.1.3.0 (Illumina) in GeneSpring probe profile format.	Data were analyzed using the statistical language R. As Illumina identifiers are not stable and consistent between different chip versions, raw oligonucleotide sequences were converted to nuIDs. Data were transformed using the variance stabilizing transformation (vst) algorithm and subsequently normalized using robust spline normalization. Conversion to nuIDs, variance stabilizing transformation,…	GPL10295	Marieke,Lydia,Kuijjer	Kuijjer	Centre for Molecular Medicine Norway	Gaustadall茅en 21	Oslo	349	Norway	ftp://ftp.ncbi.nlm.nih.gov/geo/samples/GSM531nnn/GSM531319/suppl/GSM531319_1718911535_E_1.txt.gz	ftp://ftp.ncbi.nlm.nih.gov/geo/samples/GSM531nnn/GSM531319/suppl/GSM531319_1718911535_E_2.txt.gz	48701	101 months	M	No metastases	Osteoblastic	1	Alive at 105 months after diagnosis of the primary tumor	Diaphysis of left femur	105	0	high
GSM531320	L2292	GSM531320	Public on Feb 11 2011	Apr 08 2010	Feb 12 2011	RNA	1	Osteosarcoma pre-chemotherapy biopsy	Homo sapiens	age: 136 months	gender: M	histological subtype: Osteoblastic	tumor location: Left proximal tibia	huvos grade: 3	group: No metastases	status: Alive at 78 months after diagnosis of the primary tumor	total RNA	Osteosarcoma tissue was snap-frozen in 2-Methylbutane (Sigma-Aldrich, Zwijndrecht, the Netherlands) and stored at -70掳C. Using a cryostat, 20 碌m sections from each block were cut and stained with hematoxylin and eosin to ensure at least 70% tumor content and viability. RNA was isolated using TRIzol reagent (Invitrogen), followed by RNA clean-up using the QIAGEN Rneasy mini kit (Venlo, the Netherl…	biotin	As per manufacturer's instructions.	9606	As per manufacturer's instructions.	As per manufacturer's instructions.	Gene expression data were exported from BeadStudio version 3.1.3.0 (Illumina) in GeneSpring probe profile format.	Data were analyzed using the statistical language R. As Illumina identifiers are not stable and consistent between different chip versions, raw oligonucleotide sequences were converted to nuIDs. Data were transformed using the variance stabilizing transformation (vst) algorithm and subsequently normalized using robust spline normalization. Conversion to nuIDs, variance stabilizing transformation,…	GPL10295	Marieke,Lydia,Kuijjer	Kuijjer	Centre for Molecular Medicine Norway	Gaustadall茅en 21	Oslo	349	Norway	ftp://ftp.ncbi.nlm.nih.gov/geo/samples/GSM531nnn/GSM531320/suppl/GSM531320_1881436065_B_1.txt.gz	ftp://ftp.ncbi.nlm.nih.gov/geo/samples/GSM531nnn/GSM531320/suppl/GSM531320_1881436065_B_2.txt.gz	48701	136 months	M	No metastases	Osteoblastic	3	Alive at 78 months after diagnosis of the primary tumor	Left proximal tibia	78	0	high
GSM531321	L2295	GSM531321	Public on Feb 11 2011	Apr 08 2010	Feb 12 2011	RNA	1	Osteosarcoma pre-chemotherapy biopsy	Homo sapiens	age: 487 months	gender: F	histological subtype: Anaplastic	tumor location: Left proximal femur	huvos grade: 2	group: No metastases	status: Alive at 97 months after diagnosis of the primary tumor	total RNA	Osteosarcoma tissue was snap-frozen in 2-Methylbutane (Sigma-Aldrich, Zwijndrecht, the Netherlands) and stored at -70掳C. Using a cryostat, 20 碌m sections from each block were cut and stained with hematoxylin and eosin to ensure at least 70% tumor content and viability. RNA was isolated using TRIzol reagent (Invitrogen), followed by RNA clean-up using the QIAGEN Rneasy mini kit (Venlo, the Netherl…	biotin	As per manufacturer's instructions.	9606	As per manufacturer's instructions.	As per manufacturer's instructions.	Gene expression data were exported from BeadStudio version 3.1.3.0 (Illumina) in GeneSpring probe profile format.	Data were analyzed using the statistical language R. As Illumina identifiers are not stable and consistent between different chip versions, raw oligonucleotide sequences were converted to nuIDs. Data were transformed using the variance stabilizing transformation (vst) algorithm and subsequently normalized using robust spline normalization. Conversion to nuIDs, variance stabilizing transformation,…	GPL10295	Marieke,Lydia,Kuijjer	Kuijjer	Centre for Molecular Medicine Norway	Gaustadall茅en 21	Oslo	349	Norway	ftp://ftp.ncbi.nlm.nih.gov/geo/samples/GSM531nnn/GSM531321/suppl/GSM531321_1828934028_E_1.txt.gz	ftp://ftp.ncbi.nlm.nih.gov/geo/samples/GSM531nnn/GSM531321/suppl/GSM531321_1828934028_E_2.txt.gz	48701	487 months	F	No metastases	Anaplastic	2	Alive at 97 months after diagnosis of the primary tumor	Left proximal femur	97	0	high
GSM531322	L2296	GSM531322	Public on Feb 11 2011	Apr 08 2010	Feb 12 2011	RNA	1	Osteosarcoma pre-chemotherapy biopsy	Homo sapiens	age: 198 months	gender: M	histological subtype: Osteoblastic	tumor location: Left proximal tibia	huvos grade: 3	group: Metastases at 10 months after diagnosis of the primary tumor	status: Deceased at 33 months after diagnosis of the primary tumor	total RNA	Osteosarcoma tissue was snap-frozen in 2-Methylbutane (Sigma-Aldrich, Zwijndrecht, the Netherlands) and stored at -70掳C. Using a cryostat, 20 碌m sections from each block were cut and stained with hematoxylin and eosin to ensure at least 70% tumor content and viability. RNA was isolated using TRIzol reagent (Invitrogen), followed by RNA clean-up using the QIAGEN Rneasy mini kit (Venlo, the Netherl…	biotin	As per manufacturer's instructions.	9606	As per manufacturer's instructions.	As per manufacturer's instructions.	Gene expression data were exported from BeadStudio version 3.1.3.0 (Illumina) in GeneSpring probe profile format.	Data were analyzed using the statistical language R. As Illumina identifiers are not stable and consistent between different chip versions, raw oligonucleotide sequences were converted to nuIDs. Data were transformed using the variance stabilizing transformation (vst) algorithm and subsequently normalized using robust spline normalization. Conversion to nuIDs, variance stabilizing transformation,…	GPL10295	Marieke,Lydia,Kuijjer	Kuijjer	Centre for Molecular Medicine Norway	Gaustadall茅en 21	Oslo	349	Norway	ftp://ftp.ncbi.nlm.nih.gov/geo/samples/GSM531nnn/GSM531322/suppl/GSM531322_1714460230_B_1.txt.gz	ftp://ftp.ncbi.nlm.nih.gov/geo/samples/GSM531nnn/GSM531322/suppl/GSM531322_1714460230_B_2.txt.gz	48701	198 months	M	Metastases at 10 months after diagnosis of the primary tumor	Osteoblastic	3	Deceased at 33 months after diagnosis of the primary tumor	Left proximal tibia	33	1	high
GSM531323	L2297	GSM531323	Public on Feb 11 2011	Apr 08 2010	Feb 12 2011	RNA	1	Osteosarcoma pre-chemotherapy biopsy	Homo sapiens	age: 137 months	gender: F	histological subtype: Osteoblastic	tumor location: Left proximal tibia	huvos grade: 2	group: No metastases	status: Alive at 77 months after diagnosis of the primary tumor	total RNA	Osteosarcoma tissue was snap-frozen in 2-Methylbutane (Sigma-Aldrich, Zwijndrecht, the Netherlands) and stored at -70掳C. Using a cryostat, 20 碌m sections from each block were cut and stained with hematoxylin and eosin to ensure at least 70% tumor content and viability. RNA was isolated using TRIzol reagent (Invitrogen), followed by RNA clean-up using the QIAGEN Rneasy mini kit (Venlo, the Netherl…	biotin	As per manufacturer's instructions.	9606	As per manufacturer's instructions.	As per manufacturer's instructions.	Gene expression data were exported from BeadStudio version 3.1.3.0 (Illumina) in GeneSpring probe profile format.	Data were analyzed using the statistical language R. As Illumina identifiers are not stable and consistent between different chip versions, raw oligonucleotide sequences were converted to nuIDs. Data were transformed using the variance stabilizing transformation (vst) algorithm and subsequently normalized using robust spline normalization. Conversion to nuIDs, variance stabilizing transformation,…	GPL10295	Marieke,Lydia,Kuijjer	Kuijjer	Centre for Molecular Medicine Norway	Gaustadall茅en 21	Oslo	349	Norway	ftp://ftp.ncbi.nlm.nih.gov/geo/samples/GSM531nnn/GSM531323/suppl/GSM531323_1714460186_E_1.txt.gz	ftp://ftp.ncbi.nlm.nih.gov/geo/samples/GSM531nnn/GSM531323/suppl/GSM531323_1714460186_E_2.txt.gz	48701	137 months	F	No metastases	Osteoblastic	2	Alive at 77 months after diagnosis of the primary tumor	Left proximal tibia	77	0	high
GSM531324	L2301	GSM531324	Public on Feb 11 2011	Apr 08 2010	Feb 12 2011	RNA	1	Osteosarcoma pre-chemotherapy biopsy	Homo sapiens	age: 304 months	gender: M	histological subtype: Osteoblastic	tumor location: Left proximal tibia	huvos grade: 2	group: Metastases at 27 months after diagnosis of the primary tumor	status: Deceased at 47 months after diagnosis of the primary tumor	total RNA	Osteosarcoma tissue was snap-frozen in 2-Methylbutane (Sigma-Aldrich, Zwijndrecht, the Netherlands) and stored at -70掳C. Using a cryostat, 20 碌m sections from each block were cut and stained with hematoxylin and eosin to ensure at least 70% tumor content and viability. RNA was isolated using TRIzol reagent (Invitrogen), followed by RNA clean-up using the QIAGEN Rneasy mini kit (Venlo, the Netherl…	biotin	As per manufacturer's instructions.	9606	As per manufacturer's instructions.	As per manufacturer's instructions.	Gene expression data were exported from BeadStudio version 3.1.3.0 (Illumina) in GeneSpring probe profile format.	Data were analyzed using the statistical language R. As Illumina identifiers are not stable and consistent between different chip versions, raw oligonucleotide sequences were converted to nuIDs. Data were transformed using the variance stabilizing transformation (vst) algorithm and subsequently normalized using robust spline normalization. Conversion to nuIDs, variance stabilizing transformation,…	GPL10295	Marieke,Lydia,Kuijjer	Kuijjer	Centre for Molecular Medicine Norway	Gaustadall茅en 21	Oslo	349	Norway	ftp://ftp.ncbi.nlm.nih.gov/geo/samples/GSM531nnn/GSM531324/suppl/GSM531324_1718911133_D_1.txt.gz	ftp://ftp.ncbi.nlm.nih.gov/geo/samples/GSM531nnn/GSM531324/suppl/GSM531324_1718911133_D_2.txt.gz	48701	304 months	M	Metastases at 27 months after diagnosis of the primary tumor	Osteoblastic	2	Deceased at 47 months after diagnosis of the primary tumor	Left proximal tibia	47	1	high
GSM531325	L2302	GSM531325	Public on Feb 11 2011	Apr 08 2010	Feb 12 2011	RNA	1	Osteosarcoma pre-chemotherapy biopsy	Homo sapiens	age: 229 months	gender: F	histological subtype: Chondroblastic	tumor location: Right proximal humerus	huvos grade: 2	group: No metastases	status: Alive at 120 months after diagnosis of the primary tumor	total RNA	Osteosarcoma tissue was snap-frozen in 2-Methylbutane (Sigma-Aldrich, Zwijndrecht, the Netherlands) and stored at -70掳C. Using a cryostat, 20 碌m sections from each block were cut and stained with hematoxylin and eosin to ensure at least 70% tumor content and viability. RNA was isolated using TRIzol reagent (Invitrogen), followed by RNA clean-up using the QIAGEN Rneasy mini kit (Venlo, the Netherl…	biotin	As per manufacturer's instructions.	9606	As per manufacturer's instructions.	As per manufacturer's instructions.	Gene expression data were exported from BeadStudio version 3.1.3.0 (Illumina) in GeneSpring probe profile format.	Data were analyzed using the statistical language R. As Illumina identifiers are not stable and consistent between different chip versions, raw oligonucleotide sequences were converted to nuIDs. Data were transformed using the variance stabilizing transformation (vst) algorithm and subsequently normalized using robust spline normalization. Conversion to nuIDs, variance stabilizing transformation,…	GPL10295	Marieke,Lydia,Kuijjer	Kuijjer	Centre for Molecular Medicine Norway	Gaustadall茅en 21	Oslo	349	Norway	ftp://ftp.ncbi.nlm.nih.gov/geo/samples/GSM531nnn/GSM531325/suppl/GSM531325_1718911007_E_1.txt.gz	ftp://ftp.ncbi.nlm.nih.gov/geo/samples/GSM531nnn/GSM531325/suppl/GSM531325_1718911007_E_2.txt.gz	48701	229 months	F	No metastases	Chondroblastic	2	Alive at 120 months after diagnosis of the primary tumor	Right proximal humerus	120	0	high
GSM531326	L2611	GSM531326	Public on Feb 11 2011	Apr 08 2010	Feb 12 2011	RNA	1	Osteosarcoma pre-chemotherapy biopsy	Homo sapiens	age: 242 months	gender: F	histological subtype: Osteoblastic	tumor location: Right distal femur	huvos grade: 3	group: No metastases	status: Alive at 91 months after diagnosis of the primary tumor	total RNA	Osteosarcoma tissue was snap-frozen in 2-Methylbutane (Sigma-Aldrich, Zwijndrecht, the Netherlands) and stored at -70掳C. Using a cryostat, 20 碌m sections from each block were cut and stained with hematoxylin and eosin to ensure at least 70% tumor content and viability. RNA was isolated using TRIzol reagent (Invitrogen), followed by RNA clean-up using the QIAGEN Rneasy mini kit (Venlo, the Netherl…	biotin	As per manufacturer's instructions.	9606	As per manufacturer's instructions.	As per manufacturer's instructions.	Gene expression data were exported from BeadStudio version 3.1.3.0 (Illumina) in GeneSpring probe profile format.	Data were analyzed using the statistical language R. As Illumina identifiers are not stable and consistent between different chip versions, raw oligonucleotide sequences were converted to nuIDs. Data were transformed using the variance stabilizing transformation (vst) algorithm and subsequently normalized using robust spline normalization. Conversion to nuIDs, variance stabilizing transformation,…	GPL10295	Marieke,Lydia,Kuijjer	Kuijjer	Centre for Molecular Medicine Norway	Gaustadall茅en 21	Oslo	349	Norway	ftp://ftp.ncbi.nlm.nih.gov/geo/samples/GSM531nnn/GSM531326/suppl/GSM531326_1828934028_F_1.txt.gz	ftp://ftp.ncbi.nlm.nih.gov/geo/samples/GSM531nnn/GSM531326/suppl/GSM531326_1828934028_F_2.txt.gz	48701	242 months	F	No metastases	Osteoblastic	3	Alive at 91 months after diagnosis of the primary tumor	Right distal femur	91	0	high
GSM531327	L2614	GSM531327	Public on Feb 11 2011	Apr 08 2010	Feb 12 2011	RNA	1	Osteosarcoma pre-chemotherapy biopsy	Homo sapiens	age: 165 months	gender: M	histological subtype: Osteoblastic	tumor location: Left distal femur	huvos grade: 2	group: Metastases present at diagnosis	status: Deceased at 29 months after diagnosis of the primary tumor	total RNA	Osteosarcoma tissue was snap-frozen in 2-Methylbutane (Sigma-Aldrich, Zwijndrecht, the Netherlands) and stored at -70掳C. Using a cryostat, 20 碌m sections from each block were cut and stained with hematoxylin and eosin to ensure at least 70% tumor content and viability. RNA was isolated using TRIzol reagent (Invitrogen), followed by RNA clean-up using the QIAGEN Rneasy mini kit (Venlo, the Netherl…	biotin	As per manufacturer's instructions.	9606	As per manufacturer's instructions.	As per manufacturer's instructions.	Gene expression data were exported from BeadStudio version 3.1.3.0 (Illumina) in GeneSpring probe profile format.	Data were analyzed using the statistical language R. As Illumina identifiers are not stable and consistent between different chip versions, raw oligonucleotide sequences were converted to nuIDs. Data were transformed using the variance stabilizing transformation (vst) algorithm and subsequently normalized using robust spline normalization. Conversion to nuIDs, variance stabilizing transformation,…	GPL10295	Marieke,Lydia,Kuijjer	Kuijjer	Centre for Molecular Medicine Norway	Gaustadall茅en 21	Oslo	349	Norway	ftp://ftp.ncbi.nlm.nih.gov/geo/samples/GSM531nnn/GSM531327/suppl/GSM531327_1705168240_B_1.txt.gz	ftp://ftp.ncbi.nlm.nih.gov/geo/samples/GSM531nnn/GSM531327/suppl/GSM531327_1705168240_B_2.txt.gz	48701	165 months	M	Metastases present at diagnosis	Osteoblastic	2	Deceased at 29 months after diagnosis of the primary tumor	Left distal femur	29	1	low
GSM531328	L2616	GSM531328	Public on Feb 11 2011	Apr 08 2010	Feb 12 2011	RNA	1	Osteosarcoma pre-chemotherapy biopsy	Homo sapiens	age: 218 months	gender: M	histological subtype: Osteoblastic	tumor location: Left proximal fibula	huvos grade: 2	group: Metastases at 24 months after diagnosis of the primary tumor	status: Alive at 32 months after diagnosis of the primary tumor	total RNA	Osteosarcoma tissue was snap-frozen in 2-Methylbutane (Sigma-Aldrich, Zwijndrecht, the Netherlands) and stored at -70掳C. Using a cryostat, 20 碌m sections from each block were cut and stained with hematoxylin and eosin to ensure at least 70% tumor content and viability. RNA was isolated using TRIzol reagent (Invitrogen), followed by RNA clean-up using the QIAGEN Rneasy mini kit (Venlo, the Netherl…	biotin	As per manufacturer's instructions.	9606	As per manufacturer's instructions.	As per manufacturer's instructions.	Gene expression data were exported from BeadStudio version 3.1.3.0 (Illumina) in GeneSpring probe profile format.	Data were analyzed using the statistical language R. As Illumina identifiers are not stable and consistent between different chip versions, raw oligonucleotide sequences were converted to nuIDs. Data were transformed using the variance stabilizing transformation (vst) algorithm and subsequently normalized using robust spline normalization. Conversion to nuIDs, variance stabilizing transformation,…	GPL10295	Marieke,Lydia,Kuijjer	Kuijjer	Centre for Molecular Medicine Norway	Gaustadall茅en 21	Oslo	349	Norway	ftp://ftp.ncbi.nlm.nih.gov/geo/samples/GSM531nnn/GSM531328/suppl/GSM531328_1705168240_D_1.txt.gz	ftp://ftp.ncbi.nlm.nih.gov/geo/samples/GSM531nnn/GSM531328/suppl/GSM531328_1705168240_D_2.txt.gz	48701	218 months	M	Metastases at 24 months after diagnosis of the primary tumor	Osteoblastic	2	Alive at 32 months after diagnosis of the primary tumor	Left proximal fibula	32	0	high
GSM531329	L2618	GSM531329	Public on Feb 11 2011	Apr 08 2010	Feb 12 2011	RNA	1	Osteosarcoma pre-chemotherapy biopsy	Homo sapiens	age: 96 months	gender: M	histological subtype: Osteoblastic	tumor location: Left distal femur	huvos grade: 2	group: Metastases present at diagnosis	status: Alive at 31 months after diagnosis of the primary tumor	total RNA	Osteosarcoma tissue was snap-frozen in 2-Methylbutane (Sigma-Aldrich, Zwijndrecht, the Netherlands) and stored at -70掳C. Using a cryostat, 20 碌m sections from each block were cut and stained with hematoxylin and eosin to ensure at least 70% tumor content and viability. RNA was isolated using TRIzol reagent (Invitrogen), followed by RNA clean-up using the QIAGEN Rneasy mini kit (Venlo, the Netherl…	biotin	As per manufacturer's instructions.	9606	As per manufacturer's instructions.	As per manufacturer's instructions.	Gene expression data were exported from BeadStudio version 3.1.3.0 (Illumina) in GeneSpring probe profile format.	Data were analyzed using the statistical language R. As Illumina identifiers are not stable and consistent between different chip versions, raw oligonucleotide sequences were converted to nuIDs. Data were transformed using the variance stabilizing transformation (vst) algorithm and subsequently normalized using robust spline normalization. Conversion to nuIDs, variance stabilizing transformation,…	GPL10295	Marieke,Lydia,Kuijjer	Kuijjer	Centre for Molecular Medicine Norway	Gaustadall茅en 21	Oslo	349	Norway	ftp://ftp.ncbi.nlm.nih.gov/geo/samples/GSM531nnn/GSM531329/suppl/GSM531329_1705168240_F_1.txt.gz	ftp://ftp.ncbi.nlm.nih.gov/geo/samples/GSM531nnn/GSM531329/suppl/GSM531329_1705168240_F_2.txt.gz	48701	96 months	M	Metastases present at diagnosis	Osteoblastic	2	Alive at 31 months after diagnosis of the primary tumor	Left distal femur	31	0	low
GSM531330	L2619	GSM531330	Public on Feb 11 2011	Apr 08 2010	Feb 12 2011	RNA	1	Osteosarcoma pre-chemotherapy biopsy	Homo sapiens	age: 128 months	gender: F	histological subtype: Osteoblastic	tumor location: Right distal femur	huvos grade: 1	group: Metastases present at diagnosis	status: Deceased at 25 months after diagnosis of the primary tumor	total RNA	Osteosarcoma tissue was snap-frozen in 2-Methylbutane (Sigma-Aldrich, Zwijndrecht, the Netherlands) and stored at -70掳C. Using a cryostat, 20 碌m sections from each block were cut and stained with hematoxylin and eosin to ensure at least 70% tumor content and viability. RNA was isolated using TRIzol reagent (Invitrogen), followed by RNA clean-up using the QIAGEN Rneasy mini kit (Venlo, the Netherl…	biotin	As per manufacturer's instructions.	9606	As per manufacturer's instructions.	As per manufacturer's instructions.	Gene expression data were exported from BeadStudio version 3.1.3.0 (Illumina) in GeneSpring probe profile format.	Data were analyzed using the statistical language R. As Illumina identifiers are not stable and consistent between different chip versions, raw oligonucleotide sequences were converted to nuIDs. Data were transformed using the variance stabilizing transformation (vst) algorithm and subsequently normalized using robust spline normalization. Conversion to nuIDs, variance stabilizing transformation,…	GPL10295	Marieke,Lydia,Kuijjer	Kuijjer	Centre for Molecular Medicine Norway	Gaustadall茅en 21	Oslo	349	Norway	ftp://ftp.ncbi.nlm.nih.gov/geo/samples/GSM531nnn/GSM531330/suppl/GSM531330_1881436065_C_1.txt.gz	ftp://ftp.ncbi.nlm.nih.gov/geo/samples/GSM531nnn/GSM531330/suppl/GSM531330_1881436065_C_2.txt.gz	48701	128 months	F	Metastases present at diagnosis	Osteoblastic	1	Deceased at 25 months after diagnosis of the primary tumor	Right distal femur	25	1	high
GSM531331	L2620	GSM531331	Public on Feb 11 2011	Apr 08 2010	Feb 12 2011	RNA	1	Osteosarcoma pre-chemotherapy biopsy	Homo sapiens	age: 217 months	gender: M	histological subtype: Osteoblastic	tumor location: Left distal femur	huvos grade: 2	group: No metastases	status: Alive at 219 months after diagnosis of the primary tumor	total RNA	Osteosarcoma tissue was snap-frozen in 2-Methylbutane (Sigma-Aldrich, Zwijndrecht, the Netherlands) and stored at -70掳C. Using a cryostat, 20 碌m sections from each block were cut and stained with hematoxylin and eosin to ensure at least 70% tumor content and viability. RNA was isolated using TRIzol reagent (Invitrogen), followed by RNA clean-up using the QIAGEN Rneasy mini kit (Venlo, the Netherl…	biotin	As per manufacturer's instructions.	9606	As per manufacturer's instructions.	As per manufacturer's instructions.	Gene expression data were exported from BeadStudio version 3.1.3.0 (Illumina) in GeneSpring probe profile format.	Data were analyzed using the statistical language R. As Illumina identifiers are not stable and consistent between different chip versions, raw oligonucleotide sequences were converted to nuIDs. Data were transformed using the variance stabilizing transformation (vst) algorithm and subsequently normalized using robust spline normalization. Conversion to nuIDs, variance stabilizing transformation,…	GPL10295	Marieke,Lydia,Kuijjer	Kuijjer	Centre for Molecular Medicine Norway	Gaustadall茅en 21	Oslo	349	Norway	ftp://ftp.ncbi.nlm.nih.gov/geo/samples/GSM531nnn/GSM531331/suppl/GSM531331_1881436065_D_1.txt.gz	ftp://ftp.ncbi.nlm.nih.gov/geo/samples/GSM531nnn/GSM531331/suppl/GSM531331_1881436065_D_2.txt.gz	48701	217 months	M	No metastases	Osteoblastic	2	Alive at 219 months after diagnosis of the primary tumor	Left distal femur	219	0	high
GSM531332	L428	GSM531332	Public on Feb 11 2011	Apr 08 2010	Feb 12 2011	RNA	1	Osteosarcoma pre-chemotherapy biopsy	Homo sapiens	age: 192 months	gender: F	histological subtype: Osteoblastic	tumor location: Right proximal tibia	huvos grade: 2	group: No metastases	status: Alive at 193 months after diagnosis of the primary tumor	total RNA	Osteosarcoma tissue was snap-frozen in 2-Methylbutane (Sigma-Aldrich, Zwijndrecht, the Netherlands) and stored at -70掳C. Using a cryostat, 20 碌m sections from each block were cut and stained with hematoxylin and eosin to ensure at least 70% tumor content and viability. RNA was isolated using TRIzol reagent (Invitrogen), followed by RNA clean-up using the QIAGEN Rneasy mini kit (Venlo, the Netherl…	biotin	As per manufacturer's instructions.	9606	As per manufacturer's instructions.	As per manufacturer's instructions.	Gene expression data were exported from BeadStudio version 3.1.3.0 (Illumina) in GeneSpring probe profile format.	Data were analyzed using the statistical language R. As Illumina identifiers are not stable and consistent between different chip versions, raw oligonucleotide sequences were converted to nuIDs. Data were transformed using the variance stabilizing transformation (vst) algorithm and subsequently normalized using robust spline normalization. Conversion to nuIDs, variance stabilizing transformation,…	GPL10295	Marieke,Lydia,Kuijjer	Kuijjer	Centre for Molecular Medicine Norway	Gaustadall茅en 21	Oslo	349	Norway	ftp://ftp.ncbi.nlm.nih.gov/geo/samples/GSM531nnn/GSM531332/suppl/GSM531332_1718911007_B_1.txt.gz	ftp://ftp.ncbi.nlm.nih.gov/geo/samples/GSM531nnn/GSM531332/suppl/GSM531332_1718911007_B_2.txt.gz	48701	192 months	F	No metastases	Osteoblastic	2	Alive at 193 months after diagnosis of the primary tumor	Right proximal tibia	193	0	high
GSM531333	L432	GSM531333	Public on Feb 11 2011	Apr 08 2010	Feb 12 2011	RNA	1	Osteosarcoma pre-chemotherapy biopsy	Homo sapiens	age: 111 months	gender: F	histological subtype: Pleomorphic	tumor location: Right distal femur	huvos grade: 4	group: No metastases	status: Alive at 184 months after diagnosis of the primary tumor	total RNA	Osteosarcoma tissue was snap-frozen in 2-Methylbutane (Sigma-Aldrich, Zwijndrecht, the Netherlands) and stored at -70掳C. Using a cryostat, 20 碌m sections from each block were cut and stained with hematoxylin and eosin to ensure at least 70% tumor content and viability. RNA was isolated using TRIzol reagent (Invitrogen), followed by RNA clean-up using the QIAGEN Rneasy mini kit (Venlo, the Netherl…	biotin	As per manufacturer's instructions.	9606	As per manufacturer's instructions.	As per manufacturer's instructions.	Gene expression data were exported from BeadStudio version 3.1.3.0 (Illumina) in GeneSpring probe profile format.	Data were analyzed using the statistical language R. As Illumina identifiers are not stable and consistent between different chip versions, raw oligonucleotide sequences were converted to nuIDs. Data were transformed using the variance stabilizing transformation (vst) algorithm and subsequently normalized using robust spline normalization. Conversion to nuIDs, variance stabilizing transformation,…	GPL10295	Marieke,Lydia,Kuijjer	Kuijjer	Centre for Molecular Medicine Norway	Gaustadall茅en 21	Oslo	349	Norway	ftp://ftp.ncbi.nlm.nih.gov/geo/samples/GSM531nnn/GSM531333/suppl/GSM531333_1714460230_A_1.txt.gz	ftp://ftp.ncbi.nlm.nih.gov/geo/samples/GSM531nnn/GSM531333/suppl/GSM531333_1714460230_A_2.txt.gz	48701	111 months	F	No metastases	Pleomorphic	4	Alive at 184 months after diagnosis of the primary tumor	Right distal femur	184	0	high
GSM531334	L436	GSM531334	Public on Feb 11 2011	Apr 08 2010	Feb 12 2011	RNA	1	Osteosarcoma pre-chemotherapy biopsy	Homo sapiens	age: 37 months	gender: F	histological subtype: Osteoblastic	tumor location: Left proximal tibia	huvos grade: 4	group: No metastases	status: Alive at 194 months after diagnosis of the primary tumor	total RNA	Osteosarcoma tissue was snap-frozen in 2-Methylbutane (Sigma-Aldrich, Zwijndrecht, the Netherlands) and stored at -70掳C. Using a cryostat, 20 碌m sections from each block were cut and stained with hematoxylin and eosin to ensure at least 70% tumor content and viability. RNA was isolated using TRIzol reagent (Invitrogen), followed by RNA clean-up using the QIAGEN Rneasy mini kit (Venlo, the Netherl…	biotin	As per manufacturer's instructions.	9606	As per manufacturer's instructions.	As per manufacturer's instructions.	Gene expression data were exported from BeadStudio version 3.1.3.0 (Illumina) in GeneSpring probe profile format.	Data were analyzed using the statistical language R. As Illumina identifiers are not stable and consistent between different chip versions, raw oligonucleotide sequences were converted to nuIDs. Data were transformed using the variance stabilizing transformation (vst) algorithm and subsequently normalized using robust spline normalization. Conversion to nuIDs, variance stabilizing transformation,…	GPL10295	Marieke,Lydia,Kuijjer	Kuijjer	Centre for Molecular Medicine Norway	Gaustadall茅en 21	Oslo	349	Norway	ftp://ftp.ncbi.nlm.nih.gov/geo/samples/GSM531nnn/GSM531334/suppl/GSM531334_1718911007_F_1.txt.gz	ftp://ftp.ncbi.nlm.nih.gov/geo/samples/GSM531nnn/GSM531334/suppl/GSM531334_1718911007_F_2.txt.gz	48701	37 months	F	No metastases	Osteoblastic	4	Alive at 194 months after diagnosis of the primary tumor	Left proximal tibia	194	0	high
GSM531335	L975	GSM531335	Public on Feb 11 2011	Apr 08 2010	Feb 12 2011	RNA	1	Osteosarcoma pre-chemotherapy biopsy	Homo sapiens	age: 244 months	gender: F	histological subtype: Anaplastic	tumor location: Right distal femur	huvos grade: 3	group: No metastases	status: Alive at 94 months after diagnosis of the primary tumor	total RNA	Osteosarcoma tissue was snap-frozen in 2-Methylbutane (Sigma-Aldrich, Zwijndrecht, the Netherlands) and stored at -70掳C. Using a cryostat, 20 碌m sections from each block were cut and stained with hematoxylin and eosin to ensure at least 70% tumor content and viability. RNA was isolated using TRIzol reagent (Invitrogen), followed by RNA clean-up using the QIAGEN Rneasy mini kit (Venlo, the Netherl…	biotin	As per manufacturer's instructions.	9606	As per manufacturer's instructions.	As per manufacturer's instructions.	Gene expression data were exported from BeadStudio version 3.1.3.0 (Illumina) in GeneSpring probe profile format.	Data were analyzed using the statistical language R. As Illumina identifiers are not stable and consistent between different chip versions, raw oligonucleotide sequences were converted to nuIDs. Data were transformed using the variance stabilizing transformation (vst) algorithm and subsequently normalized using robust spline normalization. Conversion to nuIDs, variance stabilizing transformation,…	GPL10295	Marieke,Lydia,Kuijjer	Kuijjer	Centre for Molecular Medicine Norway	Gaustadall茅en 21	Oslo	349	Norway	ftp://ftp.ncbi.nlm.nih.gov/geo/samples/GSM531nnn/GSM531335/suppl/GSM531335_1828934028_B_1.txt.gz	ftp://ftp.ncbi.nlm.nih.gov/geo/samples/GSM531nnn/GSM531335/suppl/GSM531335_1828934028_B_2.txt.gz	48701	244 months	F	No metastases	Anaplastic	3	Alive at 94 months after diagnosis of the primary tumor	Right distal femur	94	0	high
GSM531351	L997	GSM531351	Public on Feb 11 2011	Apr 08 2010	Feb 12 2011	RNA	1	Osteosarcoma pre-chemotherapy biopsy	Homo sapiens	age: 217 months	gender: M	histological subtype: Osteoblastic	tumor location: Right proximal fibula	huvos grade: 3	group: No metastases	status: Alive at 87 months after diagnosis of the primary tumor	total RNA	Osteosarcoma tissue was snap-frozen in 2-Methylbutane (Sigma-Aldrich, Zwijndrecht, the Netherlands) and stored at -70掳C. Using a cryostat, 20 碌m sections from each block were cut and stained with hematoxylin and eosin to ensure at least 70% tumor content and viability. RNA was isolated using TRIzol reagent (Invitrogen), followed by RNA clean-up using the QIAGEN Rneasy mini kit (Venlo, the Netherl…	biotin	As per manufacturer's instructions.	9606	As per manufacturer's instructions.	As per manufacturer's instructions.	Gene expression data were exported from BeadStudio version 3.1.3.0 (Illumina) in GeneSpring probe profile format.	Data were analyzed using the statistical language R. As Illumina identifiers are not stable and consistent between different chip versions, raw oligonucleotide sequences were converted to nuIDs. Data were transformed using the variance stabilizing transformation (vst) algorithm and subsequently normalized using robust spline normalization. Conversion to nuIDs, variance stabilizing transformation,…	GPL10295	Marieke,Lydia,Kuijjer	Kuijjer	Centre for Molecular Medicine Norway	Gaustadall茅en 21	Oslo	349	Norway	ftp://ftp.ncbi.nlm.nih.gov/geo/samples/GSM531nnn/GSM531351/suppl/GSM531351_1723260124_D_1.txt.gz	ftp://ftp.ncbi.nlm.nih.gov/geo/samples/GSM531nnn/GSM531351/suppl/GSM531351_1723260124_D_2.txt.gz	48701	217 months	M	No metastases	Osteoblastic	3	Alive at 87 months after diagnosis of the primary tumor	Right proximal fibula	87	0	high
GSM531352	TJA	GSM531352	Public on Feb 11 2011	Apr 08 2010	Feb 12 2011	RNA	1	Osteosarcoma pre-chemotherapy biopsy	Homo sapiens	age: 192 months	gender: M	histological subtype: Osteoblastic	tumor location: Femur	huvos grade: Unknown	group: No metastases	status: Alive at 60 months after diagnosis of the primary tumor	total RNA	Osteosarcoma tissue was snap-frozen in 2-Methylbutane (Sigma-Aldrich, Zwijndrecht, the Netherlands) and stored at -70掳C. Using a cryostat, 20 碌m sections from each block were cut and stained with hematoxylin and eosin to ensure at least 70% tumor content and viability. RNA was isolated using TRIzol reagent (Invitrogen), followed by RNA clean-up using the QIAGEN Rneasy mini kit (Venlo, the Netherl…	biotin	As per manufacturer's instructions.	9606	As per manufacturer's instructions.	As per manufacturer's instructions.	Gene expression data were exported from BeadStudio version 3.1.3.0 (Illumina) in GeneSpring probe profile format.	Data were analyzed using the statistical language R. As Illumina identifiers are not stable and consistent between different chip versions, raw oligonucleotide sequences were converted to nuIDs. Data were transformed using the variance stabilizing transformation (vst) algorithm and subsequently normalized using robust spline normalization. Conversion to nuIDs, variance stabilizing transformation,…	GPL10295	Marieke,Lydia,Kuijjer	Kuijjer	Centre for Molecular Medicine Norway	Gaustadall茅en 21	Oslo	349	Norway	ftp://ftp.ncbi.nlm.nih.gov/geo/samples/GSM531nnn/GSM531352/suppl/GSM531352_1714460183_A_1.txt.gz	ftp://ftp.ncbi.nlm.nih.gov/geo/samples/GSM531nnn/GSM531352/suppl/GSM531352_1714460183_A_2.txt.gz	48701	192 months	M	No metastases	Osteoblastic	Unknown	Alive at 60 months after diagnosis of the primary tumor	Femur	60	0	high
