# Supplementary material for: Single-cell RNA datasets and bulk RNA datasets analysis demonstrated C1Q+ tumor-associated macrophage as a major and antitumor immune cell population in osteosarcoma
Source: Front Immunol. 2023 Feb 6;14:911368. doi: 10.3389/fimmu.2023.911368 (PMC9939514; doi:10.3389/fimmu.2023.911368)
Supplement: Supplementary file 12 [file Table_7.xlsx]

## Sheet: TARGETOSclinical
	submitter_id	morphology	submitter_id.1	created_datetime	last_known_disease_status	tissue_or_organ_of_origin	days_to_last_follow_up	age_at_diagnosis	primary_diagnosis	updated_datetime	diagnosis_id	year_of_diagnosis	site_of_resection_or_biopsy	state	submitter_sample_ids	demographic_id	race	vital_status	gender	ethnicity	submitter_id.2	days_to_death	cause_of_death	age_at_index	days_to_birth	year_of_birth	premature_at_birth	weeks_gestation_at_birth	year_of_death	disease
TARGET.40.PALHRL	TARGET-40-PALHRL	9180-03-01	TARGET-40-PALHRL_diagnosis	2016-04-25T17:37:26.186716-05:00	not reported	Bone, NOS	4374	6019	Osteosarcoma, NOS	2021-03-03T14:50:04.560808-06:00	9a6cbbf0-29f7-5e0c-8b7d-a5edee381f17	2002	Long bones of lower limb and associated joints	released	TARGET-40-PALHRL-01A,TARGET-40-PALHRL-10A	5293e2eb-2f19-5fb8-8c20-1267fb8084d2	black or african american	Alive	male	not hispanic or latino	TARGET-40-PALHRL	NA	NA	NA	NA	NA	NA	NA	NA	OS
TARGET.40.0A4I4O	TARGET-40-0A4I4O	9180-03-01	TARGET-40-0A4I4O_diagnosis	2017-02-24T22:11:19.442146-06:00	not reported	Bone, NOS	627	11828	Osteosarcoma, NOS	2021-03-03T14:50:04.560808-06:00	f5f88e14-8e09-5b65-9d20-a2399c5e19f7	2010	Long bones of lower limb and associated joints	released	TARGET-40-0A4I4O-01A,TARGET-40-0A4I4O-10A	268cdd2d-fff9-5a9b-9f70-94b7b1bebb27	white	Dead	male	Unknown	TARGET-40-0A4I4O	627	NA	NA	NA	NA	NA	NA	NA	OS
TARGET.40.PANXSC	TARGET-40-PANXSC	9180-03-01	TARGET-40-PANXSC_diagnosis	2016-04-25T17:37:24.103329-05:00	not reported	Bone, NOS	1217	5545	Osteosarcoma, NOS	2021-03-03T14:50:04.560808-06:00	c815689c-5462-5b0f-9aca-9aa3e0fa1d5e	2005	Long bones of lower limb and associated joints	released	TARGET-40-PANXSC-01A,TARGET-40-PANXSC-10A	5f88d5cf-cda7-513f-938d-ac276cc44730	white	Alive	male	not hispanic or latino	TARGET-40-PANXSC	NA	NA	NA	NA	NA	NA	NA	NA	OS
TARGET.40.PATKSS	TARGET-40-PATKSS	9180-03-01	TARGET-40-PATKSS_diagnosis	2016-04-25T17:37:40.225347-05:00	not reported	Bone, NOS	758	4889	Osteosarcoma, NOS	2021-03-03T14:50:04.560808-06:00	5e92b935-9633-590d-b9bc-cecfeea9d383	2010	Pelvic bones, sacrum, coccyx and associated joints	released	TARGET-40-PATKSS-10A,TARGET-40-PATKSS-01A	6c9eb486-8b4b-5be2-9efe-d11ca78f91cf	white	Dead	male	not hispanic or latino	TARGET-40-PATKSS	758	NA	NA	NA	NA	NA	NA	NA	OS
TARGET.40.PASYUK	TARGET-40-PASYUK	9180-03-01	TARGET-40-PASYUK_diagnosis	2016-04-25T17:37:31.447713-05:00	not reported	Bone, NOS	1870	5931	Osteosarcoma, NOS	2021-03-03T14:50:04.560808-06:00	078f0394-f532-54f7-8ca3-d1a8d9e44d36	2009	Long bones of lower limb and associated joints	released	TARGET-40-PASYUK-01A,TARGET-40-PASYUK-10A	9fdee2fc-90a2-55b6-a139-7796c73e89d3	Unknown	Alive	female	hispanic or latino	TARGET-40-PASYUK	NA	NA	NA	NA	NA	NA	NA	NA	OS
TARGET.40.PANSEN	TARGET-40-PANSEN	9180-03-01	TARGET-40-PANSEN_diagnosis	2016-04-25T17:37:23.852908-05:00	not reported	Bone, NOS	2256	5234	Osteosarcoma, NOS	2021-03-03T14:50:04.560808-06:00	5e4a3469-5b0a-56df-b9e1-4b87d294c11b	2005	Long bones of lower limb and associated joints	released	TARGET-40-PANSEN-10A,TARGET-40-PANSEN-01A	54ee0b27-9d5e-5a1c-bcca-78e9a27661db	white	Alive	male	not hispanic or latino	TARGET-40-PANSEN	NA	NA	NA	NA	NA	NA	NA	NA	OS
TARGET.40.PAMJXS	TARGET-40-PAMJXS	9180-03-01	TARGET-40-PAMJXS_diagnosis	2016-04-25T17:37:22.833508-05:00	not reported	Bone, NOS	3862	4100	Osteosarcoma, NOS	2021-03-03T14:50:04.560808-06:00	2a50ed63-8ff0-547c-a514-e0a8cbd22605	2003	Long bones of lower limb and associated joints	released	TARGET-40-PAMJXS-01A,TARGET-40-PAMJXS-10A	00f6d07f-8ed1-5508-8954-b71211c1690a	black or african american	Dead	male	not hispanic or latino	TARGET-40-PAMJXS	3976	NA	NA	NA	NA	NA	NA	NA	OS
TARGET.40.PASSLM	TARGET-40-PASSLM	9180-03-01	TARGET-40-PASSLM_diagnosis	2016-04-25T17:37:31.233325-05:00	not reported	Bone, NOS	1865	3538	Osteosarcoma, NOS	2021-03-03T14:50:04.560808-06:00	8d6d6cb2-482d-5fa1-ac81-4c0020956a22	2009	Long bones of upper limb, scapula and associated joints	released	TARGET-40-PASSLM-01A,TARGET-40-PASSLM-10A	6def476d-85fb-55d3-8a20-0b8a507ead07	white	Alive	male	not hispanic or latino	TARGET-40-PASSLM	NA	NA	NA	NA	NA	NA	NA	NA	OS
TARGET.40.PAPWWC	TARGET-40-PAPWWC	9180-03-01	TARGET-40-PAPWWC_diagnosis	2016-04-25T17:37:29.612851-05:00	not reported	Bone, NOS	2520	3595	Osteosarcoma, NOS	2021-03-03T14:50:04.560808-06:00	aa5fee22-8115-5f3a-b54b-ad2e76468d7f	2006	Long bones of lower limb and associated joints	released	TARGET-40-PAPWWC-10A,TARGET-40-PAPWWC-01A	b290c92d-fbb1-535c-ad6a-644b866f4556	white	Alive	female	not hispanic or latino	TARGET-40-PAPWWC	NA	NA	NA	NA	NA	NA	NA	NA	OS
TARGET.40.PATAWV	TARGET-40-PATAWV	9180-03-01	TARGET-40-PATAWV_diagnosis	2016-04-25T17:37:31.560418-05:00	not reported	Bone, NOS	1702	5667	Osteosarcoma, NOS	2021-03-03T14:50:04.560808-06:00	0f97484d-f5b9-54e6-86ed-a42d509c3f28	2009	Long bones of lower limb and associated joints	released	TARGET-40-PATAWV-10A,TARGET-40-PATAWV-01A	6cb5cb8b-300c-5517-bc0d-dc14cb7cc2ba	white	Alive	male	not hispanic or latino	TARGET-40-PATAWV	NA	NA	NA	NA	NA	NA	NA	NA	OS
TARGET.40.PAKFVX	TARGET-40-PAKFVX	9180-03-01	TARGET-40-PAKFVX_diagnosis	2016-04-25T17:37:25.481834-05:00	not reported	Bone, NOS	922	5407	Osteosarcoma, NOS	2021-03-03T14:50:04.560808-06:00	6d3218ef-f58f-5bfb-918f-d14e95a4ee1b	2000	Long bones of lower limb and associated joints	released	TARGET-40-PAKFVX-10A,TARGET-40-PAKFVX-01A	637aa2b6-d5c2-5ece-b179-df6b0d4f9e55	Unknown	Alive	male	not hispanic or latino	TARGET-40-PAKFVX	NA	NA	NA	NA	NA	NA	NA	NA	OS
TARGET.40.PAKZZK	TARGET-40-PAKZZK	9180-03-01	TARGET-40-PAKZZK_diagnosis	2016-04-25T17:37:22.025445-05:00	not reported	Bone, NOS	1515	4864	Osteosarcoma, NOS	2021-03-03T14:50:04.560808-06:00	00a06d53-d34b-5e61-a6b5-14be1616508e	2001	Long bones of lower limb and associated joints	released	TARGET-40-PAKZZK-01A,TARGET-40-PAKZZK-10A	836f9afe-31a9-59ba-ade4-dee315cf7154	white	Dead	male	not hispanic or latino	TARGET-40-PAKZZK	1515	NA	NA	NA	NA	NA	NA	NA	OS
TARGET.40.PASFCV	TARGET-40-PASFCV	9180-03-01	TARGET-40-PASFCV_diagnosis	2016-04-25T17:37:30.781824-05:00	not reported	Bone, NOS	2062	3849	Osteosarcoma, NOS	2021-03-03T14:50:04.560808-06:00	a8572559-853e-5c04-8aee-ae7b362ee828	2008	Long bones of lower limb and associated joints	released	TARGET-40-PASFCV-10A,TARGET-40-PASFCV-01A	5b622909-d2cd-58af-b7af-02d19f894fce	white	Alive	female	not hispanic or latino	TARGET-40-PASFCV	NA	NA	NA	NA	NA	NA	NA	NA	OS
TARGET.40.PASEBY	TARGET-40-PASEBY	9180-03-01	TARGET-40-PASEBY_diagnosis	2016-04-25T17:37:30.554341-05:00	not reported	Bone, NOS	2049	4249	Osteosarcoma, NOS	2021-03-03T14:50:04.560808-06:00	8935abd4-3bdc-522a-ad8d-b418cda2fa58	2008	Long bones of lower limb and associated joints	released	TARGET-40-PASEBY-01A,TARGET-40-PASEBY-10A	9d2aae27-e087-5825-84a2-7b362f2ac7d0	white	Alive	male	not hispanic or latino	TARGET-40-PASEBY	NA	NA	NA	NA	NA	NA	NA	NA	OS
TARGET.40.PASRNE	TARGET-40-PASRNE	9180-03-01	TARGET-40-PASRNE_diagnosis	2016-04-25T17:37:24.772366-05:00	not reported	Bone, NOS	1707	1299	Osteosarcoma, NOS	2021-03-03T14:50:04.560808-06:00	83376eae-c309-5854-a785-b0386004806b	2009	Long bones of lower limb and associated joints	released	TARGET-40-PASRNE-10A,TARGET-40-PASRNE-01A	e8e7c37c-9d6b-5c48-9b47-bedf18488369	white	Alive	female	not hispanic or latino	TARGET-40-PASRNE	NA	NA	NA	NA	NA	NA	NA	NA	OS
TARGET.40.PATUXZ	TARGET-40-PATUXZ	9180-03-01	TARGET-40-PATUXZ_diagnosis	2016-04-25T17:37:25.108607-05:00	not reported	Bone, NOS	510	6345	Osteosarcoma, NOS	2021-03-03T14:50:04.560808-06:00	12f2e032-34e2-598b-a09a-fb9910527a99	2010	Long bones of lower limb and associated joints	released	TARGET-40-PATUXZ-10A,TARGET-40-PATUXZ-01A	63576ff0-73b5-5350-8618-f9105597f396	Unknown	Dead	female	hispanic or latino	TARGET-40-PATUXZ	510	NA	NA	NA	NA	NA	NA	NA	OS
TARGET.40.0A4I48	TARGET-40-0A4I48	9180-03-01	TARGET-40-0A4I48_diagnosis	2017-02-24T22:11:18.588193-06:00	not reported	Bone, NOS	1616	5854	Osteosarcoma, NOS	2021-03-03T14:50:04.560808-06:00	f0bd78eb-98ec-546d-8ecb-282876d6766b	2008	Long bones of lower limb and associated joints	released	TARGET-40-0A4I48-01A,TARGET-40-0A4I48-10A	3d1e038d-52ae-58ae-a462-7832e5898ab2	Unknown	Alive	female	Unknown	TARGET-40-0A4I48	NA	NA	NA	NA	NA	NA	NA	NA	OS
TARGET.40.PAMYYJ	TARGET-40-PAMYYJ	9180-03-01	TARGET-40-PAMYYJ_diagnosis	2016-04-25T17:37:23.292636-05:00	not reported	Bone, NOS	271	6477	Osteosarcoma, NOS	2021-03-03T14:50:04.560808-06:00	8a4b9d01-bb85-52bb-9fa7-312ffaab611e	2004	Long bones of lower limb and associated joints	released	TARGET-40-PAMYYJ-10A,TARGET-40-PAMYYJ-01A	867c60f0-6189-5558-abb3-52a9e92e38b7	white	Dead	male	not hispanic or latino	TARGET-40-PAMYYJ	271	NA	NA	NA	NA	NA	NA	NA	OS
TARGET.40.PATMIF	TARGET-40-PATMIF	9180-03-01	TARGET-40-PATMIF_diagnosis	2016-04-25T17:37:31.925163-05:00	not reported	Bone, NOS	1580	4383	Osteosarcoma, NOS	2021-03-03T14:50:04.560808-06:00	e1991d5b-9b80-5e34-b7cb-f61c1bae2f50	2010	Long bones of lower limb and associated joints	released	TARGET-40-PATMIF-10A,TARGET-40-PATMIF-01A	7510d82b-220b-57df-bc5a-0cad57cfa671	white	Alive	female	not hispanic or latino	TARGET-40-PATMIF	NA	NA	NA	NA	NA	NA	NA	NA	OS
TARGET.40.0A4I4E	TARGET-40-0A4I4E	9180-03-01	TARGET-40-0A4I4E_diagnosis	2017-02-24T22:11:18.880243-06:00	not reported	Bone, NOS	NA	5978	Osteosarcoma, NOS	2021-03-03T14:50:04.560808-06:00	c686e494-07b4-5fd1-8358-4e56d0f00ea0	2009	Long bones of lower limb and associated joints	released	TARGET-40-0A4I4E-10A,TARGET-40-0A4I4E-01A	45738119-9ef9-5dbd-b5b5-d12c10e44fc2	Unknown	Unknown	male	Unknown	TARGET-40-0A4I4E	NA	NA	NA	NA	NA	NA	NA	NA	OS
TARGET.40.PAPKWD	TARGET-40-PAPKWD	9180-03-01	TARGET-40-PAPKWD_diagnosis	2016-04-25T17:37:29.272341-05:00	not reported	Bone, NOS	422	3478	Osteosarcoma, NOS	2021-03-03T14:50:04.560808-06:00	c12071df-2250-5bdf-bfb4-341f3cdd7445	2006	Long bones of lower limb and associated joints	released	TARGET-40-PAPKWD-01A,TARGET-40-PAPKWD-10A	8e9b6e3f-4b3b-56c1-aa64-1b78920c4247	white	Dead	male	not hispanic or latino	TARGET-40-PAPKWD	422	NA	NA	NA	NA	NA	NA	NA	OS
TARGET.40.PATPBS	TARGET-40-PATPBS	9180-03-01	TARGET-40-PATPBS_diagnosis	2016-04-25T17:37:32.284448-05:00	not reported	Bone, NOS	1468	5513	Osteosarcoma, NOS	2021-03-03T14:50:04.560808-06:00	ba0dfe34-38b4-5d3b-8026-f0b48f3c01d5	2010	Long bones of lower limb and associated joints	released	TARGET-40-PATPBS-01A,TARGET-40-PATPBS-10A	509db497-4f54-52b0-946c-aeb70f62a81b	white	Alive	male	not hispanic or latino	TARGET-40-PATPBS	NA	NA	NA	NA	NA	NA	NA	NA	OS
TARGET.40.PANZHX	TARGET-40-PANZHX	9180-03-01	TARGET-40-PANZHX_diagnosis	2016-04-25T17:37:24.213244-05:00	not reported	Bone, NOS	1323	5127	Osteosarcoma, NOS	2021-03-03T14:50:04.560808-06:00	9e00d6c6-1cbc-5b04-822c-0a71a71492fd	2005	Long bones of lower limb and associated joints	released	TARGET-40-PANZHX-10A,TARGET-40-PANZHX-01A	fa39706f-c6f0-5af1-acbe-b73303ea6852	asian	Alive	female	not hispanic or latino	TARGET-40-PANZHX	NA	NA	NA	NA	NA	NA	NA	NA	OS
TARGET.40.PANGRW	TARGET-40-PANGRW	9180-03-01	TARGET-40-PANGRW_diagnosis	2016-04-25T17:37:23.517326-05:00	not reported	Bone, NOS	3378	6088	Osteosarcoma, NOS	2021-03-03T14:50:04.560808-06:00	96be4bc0-a2f5-5735-a216-03678817e557	2004	Long bones of lower limb and associated joints	released	TARGET-40-PANGRW-10A,TARGET-40-PANGRW-01A	8ac15369-d4d9-5134-a23f-60eb31557c4a	white	Alive	male	not hispanic or latino	TARGET-40-PANGRW	NA	NA	NA	NA	NA	NA	NA	NA	OS
TARGET.40.PAUTYB	TARGET-40-PAUTYB	9180-03-01	TARGET-40-PAUTYB_diagnosis	2016-04-25T17:37:41.304520-05:00	not reported	Bone, NOS	537	4418	Osteosarcoma, NOS	2021-03-03T14:50:04.560808-06:00	ed32329c-5a64-51bc-9046-8ae08271bcd8	2012	Long bones of lower limb and associated joints	released	TARGET-40-PAUTYB-01A,TARGET-40-PAUTYB-10A	2a8602f0-dc28-560f-929e-093bb6450c5c	white	Dead	female	hispanic or latino	TARGET-40-PAUTYB	537	NA	NA	NA	NA	NA	NA	NA	OS
TARGET.40.0A4HMC	TARGET-40-0A4HMC	9180-03-01	TARGET-40-0A4HMC_diagnosis	2017-02-24T22:11:16.305348-06:00	not reported	Bone, NOS	377	10205	Osteosarcoma, NOS	2019-08-05T14:45:08.248409-05:00	9659d92a-54a9-54ff-8a70-262e464b93e1	NA	Long bones of lower limb and associated joints	released	TARGET-40-0A4HMC-01A,TARGET-40-0A4HMC-10A	9653618c-34de-5296-b2ff-629ccc20ca0b	white	Alive	male	Unknown	TARGET-40-0A4HMC	NA	NA	NA	NA	NA	NA	NA	NA	OS
TARGET.40.PAVCLP	TARGET-40-PAVCLP	9180-03-01	TARGET-40-PAVCLP_diagnosis	2016-04-25T17:37:41.967338-05:00	not reported	Bone, NOS	511	4062	Osteosarcoma, NOS	2021-03-03T14:50:04.560808-06:00	aaefa8e0-5d36-569b-9fd5-cc72d69b4426	2012	Long bones of lower limb and associated joints	released	TARGET-40-PAVCLP-10A,TARGET-40-PAVCLP-01A	86273e8d-1224-56bc-854c-c8f78c22661a	black or african american	Alive	female	not hispanic or latino	TARGET-40-PAVCLP	NA	NA	NA	NA	NA	NA	NA	NA	OS
TARGET.40.PAUXPZ	TARGET-40-PAUXPZ	9180-03-01	TARGET-40-PAUXPZ_diagnosis	2016-04-25T17:37:41.636762-05:00	not reported	Bone, NOS	606	4507	Osteosarcoma, NOS	2021-03-03T14:50:04.560808-06:00	e200dcd9-b57c-51a7-8d24-ca4022ef452e	2012	Long bones of lower limb and associated joints	released	TARGET-40-PAUXPZ-01A,TARGET-40-PAUXPZ-10A	4cedbaa4-d885-5142-9a93-8ccc369dbae3	Unknown	Dead	female	Unknown	TARGET-40-PAUXPZ	724	NA	NA	NA	NA	NA	NA	NA	OS
TARGET.40.PATMXR	TARGET-40-PATMXR	9180-03-01	TARGET-40-PATMXR_diagnosis	2016-04-25T17:37:24.997682-05:00	not reported	Bone, NOS	386	7631	Osteosarcoma, NOS	2021-03-03T14:50:04.560808-06:00	baaf056c-b683-5da3-84b7-6d963a471219	2010	Long bones of lower limb and associated joints	released	TARGET-40-PATMXR-10A,TARGET-40-PATMXR-01A	5a6ca33d-294e-58b4-ba20-c6d7041b9f4a	Unknown	Dead	female	hispanic or latino	TARGET-40-PATMXR	386	NA	NA	NA	NA	NA	NA	NA	OS
TARGET.40.0A4I65	TARGET-40-0A4I65	9180-03-01	TARGET-40-0A4I65_diagnosis	2017-02-24T22:11:29.481775-06:00	not reported	Bone, NOS	5840	6520	Osteosarcoma, NOS	2019-08-05T14:45:08.248409-05:00	6501ce2a-dd89-5ca1-8632-fa5aa6dc7303	NA	Long bones of lower limb and associated joints	released	TARGET-40-0A4I65-01A,TARGET-40-0A4I65-10A	211ae1ad-8e62-5e21-85dd-3e749ba4b3aa	Unknown	Alive	male	Unknown	TARGET-40-0A4I65	NA	NA	NA	NA	NA	NA	NA	NA	OS
TARGET.40.PANMIG	TARGET-40-PANMIG	9180-03-01	TARGET-40-PANMIG_diagnosis	2016-04-25T17:37:23.636555-05:00	not reported	Bone, NOS	776	5360	Osteosarcoma, NOS	2021-03-03T14:50:04.560808-06:00	9a5c1b80-5fdd-570a-a219-6eac79c4abe8	2005	Long bones of lower limb and associated joints	released	TARGET-40-PANMIG-10A,TARGET-40-PANMIG-01A	396f555e-0616-5379-bfe2-e95250232bf7	white	Dead	male	not hispanic or latino	TARGET-40-PANMIG	776	NA	NA	NA	NA	NA	NA	NA	OS
TARGET.40.PAUUML	TARGET-40-PAUUML	9180-03-01	TARGET-40-PAUUML_diagnosis	2016-04-25T17:37:41.414032-05:00	not reported	Bone, NOS	672	2177	Osteosarcoma, NOS	2021-03-03T14:50:04.560808-06:00	8cd56cb4-e944-569c-ade5-39df6b984815	2012	Long bones of lower limb and associated joints	released	TARGET-40-PAUUML-10A,TARGET-40-PAUUML-01A	fa5a0c4b-33a2-5f81-8afa-c792fc5700ca	Unknown	Alive	male	hispanic or latino	TARGET-40-PAUUML	NA	NA	NA	NA	NA	NA	NA	NA	OS
TARGET.40.PAPNVD	TARGET-40-PAPNVD	9180-03-01	TARGET-40-PAPNVD_diagnosis	2016-04-25T17:37:29.388780-05:00	not reported	Bone, NOS	922	5289	Osteosarcoma, NOS	2021-03-03T14:50:04.560808-06:00	23a18eed-8716-580a-a712-c12d1e019a5b	2006	Long bones of lower limb and associated joints	released	TARGET-40-PAPNVD-10A,TARGET-40-PAPNVD-01A	4c672a25-4f9e-5fc9-a3ae-55476495196e	white	Dead	female	hispanic or latino	TARGET-40-PAPNVD	922	NA	NA	NA	NA	NA	NA	NA	OS
TARGET.40.0A4HXS	TARGET-40-0A4HXS	9180-03-01	TARGET-40-0A4HXS_diagnosis	2017-02-24T22:11:16.976201-06:00	not reported	Bone, NOS	2948	8470	Osteosarcoma, NOS	2021-03-03T14:50:04.560808-06:00	b830bfb0-9f0b-5b88-b502-934f632e4b39	2004	Long bones of lower limb and associated joints	released	TARGET-40-0A4HXS-10A,TARGET-40-0A4HXS-01A	7666ff96-e8ae-5a5e-976d-624bd9c3adde	white	Alive	male	Unknown	TARGET-40-0A4HXS	NA	NA	NA	NA	NA	NA	NA	NA	OS
TARGET.40.PANPUM	TARGET-40-PANPUM	9180-03-01	TARGET-40-PANPUM_diagnosis	2016-04-25T17:37:23.746443-05:00	not reported	Bone, NOS	295	5996	Osteosarcoma, NOS	2021-03-03T14:50:04.560808-06:00	90ecfc13-fa51-5db1-b8ec-057e68effb4e	2005	Pelvic bones, sacrum, coccyx and associated joints	released	TARGET-40-PANPUM-01A,TARGET-40-PANPUM-10A	9c429d56-e5d1-5117-b4be-ae5f33db84eb	white	Dead	male	not hispanic or latino	TARGET-40-PANPUM	295	NA	NA	NA	NA	NA	NA	NA	OS
TARGET.40.PAUVUL	TARGET-40-PAUVUL	9180-03-01	TARGET-40-PAUVUL_diagnosis	2016-04-25T17:37:41.521153-05:00	not reported	Bone, NOS	347	2027	Osteosarcoma, NOS	2021-03-03T14:50:04.560808-06:00	a9d3c9cd-13c8-5800-a314-f077d860b814	2012	Long bones of lower limb and associated joints	released	TARGET-40-PAUVUL-01A,TARGET-40-PAUVUL-10A	3e2a4fd7-0d2e-564d-8c54-35d8bf7f911a	black or african american	Dead	female	not hispanic or latino	TARGET-40-PAUVUL	347	NA	NA	NA	NA	NA	NA	NA	OS
TARGET.40.PAUYTT	TARGET-40-PAUYTT	9180-03-01	TARGET-40-PAUYTT_diagnosis	2016-04-25T17:37:41.748474-05:00	not reported	Bone, NOS	579	6702	Osteosarcoma, NOS	2021-03-03T14:50:04.560808-06:00	57cace1b-fc19-55fb-a194-fbb5d752bc96	2012	Long bones of lower limb and associated joints	released	TARGET-40-PAUYTT-01A,TARGET-40-PAUYTT-10A	6dc070f9-11d0-53d1-8b8f-3dd41cb004bf	white	Alive	female	not hispanic or latino	TARGET-40-PAUYTT	NA	NA	NA	NA	NA	NA	NA	NA	OS
TARGET.40.PAPFLB	TARGET-40-PAPFLB	9180-03-01	TARGET-40-PAPFLB_diagnosis	2016-04-25T17:37:24.436954-05:00	not reported	Bone, NOS	NA	5496	Osteosarcoma, NOS	2019-08-05T14:45:08.248409-05:00	f657b9f6-bef8-5152-9901-24b08b52941e	NA	Long bones of lower limb and associated joints	released	TARGET-40-PAPFLB-10A,TARGET-40-PAPFLB-01A	e303bb90-a9b6-5fa1-ba6b-54cb9e554fb7	white	Unknown	male	not hispanic or latino	TARGET-40-PAPFLB	NA	NA	NA	NA	NA	NA	NA	NA	OS
TARGET.40.PAVALD	TARGET-40-PAVALD	9180-03-01	TARGET-40-PAVALD_diagnosis	2016-04-25T17:37:41.854438-05:00	not reported	Bone, NOS	551	5924	Osteosarcoma, NOS	2021-03-03T14:50:04.560808-06:00	8d136704-69a8-5891-b50c-e156688cc36a	2012	Long bones of lower limb and associated joints	released	TARGET-40-PAVALD-10A,TARGET-40-PAVALD-01A	82fd07b9-9db5-5980-9dd1-34fcd71568d3	white	Alive	male	hispanic or latino	TARGET-40-PAVALD	NA	NA	NA	NA	NA	NA	NA	NA	OS
TARGET.40.PANVJJ	TARGET-40-PANVJJ	9180-03-01	TARGET-40-PANVJJ_diagnosis	2016-04-25T17:37:23.969055-05:00	not reported	Bone, NOS	3095	5044	Osteosarcoma, NOS	2021-03-03T14:50:04.560808-06:00	f20efe02-83c1-5ebe-a916-4d25e7874615	2005	Long bones of lower limb and associated joints	released	TARGET-40-PANVJJ-01A,TARGET-40-PANVJJ-10A	13fbae7e-00a0-5bba-81da-b08e1d3fa25d	white	Alive	female	Unknown	TARGET-40-PANVJJ	NA	NA	NA	NA	NA	NA	NA	NA	OS
TARGET.40.0A4I5B	TARGET-40-0A4I5B	9180-03-01	TARGET-40-0A4I5B_diagnosis	2017-02-24T22:11:19.884885-06:00	not reported	Bone, NOS	619	7615	Osteosarcoma, NOS	2021-03-03T14:50:04.560808-06:00	fbda5f90-709a-5b15-b155-ba8c935294ef	2010	Long bones of lower limb and associated joints	released	TARGET-40-0A4I5B-10A,TARGET-40-0A4I5B-01A	d5ca42a1-b89b-525d-8f10-05bee56605d2	Unknown	Alive	male	Unknown	TARGET-40-0A4I5B	NA	NA	NA	NA	NA	NA	NA	NA	OS
TARGET.40.0A4I0S	TARGET-40-0A4I0S	9180-03-01	TARGET-40-0A4I0S_diagnosis	2018-10-10T14:03:27.749521-05:00	not reported	Bone, NOS	603	9114	Osteosarcoma, NOS	2021-03-03T14:50:04.560808-06:00	62fae230-0db4-4728-8f73-96a159c0f16f	2006	Pelvic bones, sacrum, coccyx and associated joints	released	TARGET-40-0A4I0S-01A,TARGET-40-0A4I0S-10A	89a45d11-6794-46ba-bc3f-0ea4666fe064	Unknown	Alive	male	Unknown	TARGET-40-0A4I0S	NA	NA	NA	NA	NA	NA	NA	NA	OS
TARGET.40.PAPIJR	TARGET-40-PAPIJR	9180-03-01	TARGET-40-PAPIJR_diagnosis	2016-04-25T17:37:29.159695-05:00	not reported	Bone, NOS	1719	4597	Osteosarcoma, NOS	2021-03-03T14:50:04.560808-06:00	57ae3580-b4f5-5a4b-987e-6ae08af49b81	2006	Long bones of lower limb and associated joints	released	TARGET-40-PAPIJR-10A,TARGET-40-PAPIJR-01A	927fbccb-6701-5a4c-be41-291d3ce204e2	white	Alive	female	hispanic or latino	TARGET-40-PAPIJR	NA	NA	NA	NA	NA	NA	NA	NA	OS
TARGET.40.PATMPU	TARGET-40-PATMPU	9180-03-01	TARGET-40-PATMPU_diagnosis	2016-04-25T17:37:32.044383-05:00	not reported	Bone, NOS	1579	5060	Osteosarcoma, NOS	2021-03-03T14:50:04.560808-06:00	b32a8ed7-0a7b-5a78-8ab0-cbf229ed57cd	2010	Long bones of lower limb and associated joints	released	TARGET-40-PATMPU-10A,TARGET-40-PATMPU-01A	63c3b2e3-9a60-5e41-b4b2-1abc31f4f951	Unknown	Dead	male	Unknown	TARGET-40-PATMPU	1579	NA	NA	NA	NA	NA	NA	NA	OS
TARGET.40.0A4I0W	TARGET-40-0A4I0W	9180-03-01	TARGET-40-0A4I0W_diagnosis	2017-02-24T22:11:17.754534-06:00	not reported	Bone, NOS	683	7330	Osteosarcoma, NOS	2021-03-03T14:50:04.560808-06:00	4aaf8c37-9c24-5274-a756-c1c2294d6d62	2006	Long bones of lower limb and associated joints	released	TARGET-40-0A4I0W-01A,TARGET-40-0A4I0W-10A	0499af15-f676-50a6-aa16-c230444b9431	asian	Alive	male	Unknown	TARGET-40-0A4I0W	NA	NA	NA	NA	NA	NA	NA	NA	OS
TARGET.40.PAUTWB	TARGET-40-PAUTWB	9180-03-01	TARGET-40-PAUTWB_diagnosis	2016-04-25T17:37:41.189511-05:00	not reported	Bone, NOS	687	5064	Osteosarcoma, NOS	2021-03-03T14:50:04.560808-06:00	bcef1e36-e783-5e44-80f3-81679f72fc16	2012	Long bones of lower limb and associated joints	released	TARGET-40-PAUTWB-01A,TARGET-40-PAUTWB-10A	56cd92bb-97bc-595e-895c-996ba6ec01d7	white	Alive	male	not hispanic or latino	TARGET-40-PAUTWB	NA	NA	NA	NA	NA	NA	NA	NA	OS
TARGET.40.0A4I42	TARGET-40-0A4I42	9180-03-01	TARGET-40-0A4I42_diagnosis	2017-02-24T22:11:18.304515-06:00	not reported	Bone, NOS	619	6268	Osteosarcoma, NOS	2021-03-03T14:50:04.560808-06:00	3c8326bc-38b6-5951-8a24-d3aea47c0263	2007	Long bones of upper limb, scapula and associated joints	released	TARGET-40-0A4I42-01A,TARGET-40-0A4I42-10A	d9bd57d4-363e-54f7-aa3d-0a446ddd4aea	Unknown	Dead	female	Unknown	TARGET-40-0A4I42	619	NA	NA	NA	NA	NA	NA	NA	OS
TARGET.40.PASKZZ	TARGET-40-PASKZZ	9180-03-01	TARGET-40-PASKZZ_diagnosis	2016-04-25T17:37:30.886992-05:00	not reported	Bone, NOS	542	4808	Osteosarcoma, NOS	2021-03-03T14:50:04.560808-06:00	dadf9790-553a-5b7a-b5c2-72e58e478006	2009	Long bones of lower limb and associated joints	released	TARGET-40-PASKZZ-01A,TARGET-40-PASKZZ-10A	dbe1d4f1-8304-5ae8-929a-5c6bc9fc2b3c	white	Alive	female	hispanic or latino	TARGET-40-PASKZZ	NA	NA	NA	NA	NA	NA	NA	NA	OS
TARGET.40.PAMHYN	TARGET-40-PAMHYN	9180-03-01	TARGET-40-PAMHYN_diagnosis	2016-04-25T17:37:22.720720-05:00	not reported	Bone, NOS	3900	3499	Osteosarcoma, NOS	2021-03-03T14:50:04.560808-06:00	0bb865a9-7ba8-5c05-b45a-d9878d97383a	2003	Long bones of lower limb and associated joints	released	TARGET-40-PAMHYN-10A,TARGET-40-PAMHYN-01A	a81c813b-c08f-5643-b9fc-51ba3748cd7d	asian	Alive	female	not hispanic or latino	TARGET-40-PAMHYN	NA	NA	NA	NA	NA	NA	NA	NA	OS
TARGET.40.PALWWX	TARGET-40-PALWWX	9180-03-01	TARGET-40-PALWWX_diagnosis	2016-04-25T17:37:22.241192-05:00	not reported	Bone, NOS	2163	4464	Osteosarcoma, NOS	2021-03-03T14:50:04.560808-06:00	08123eda-b928-51fe-87be-f33cd88ae9da	2002	Long bones of lower limb and associated joints	released	TARGET-40-PALWWX-10A,TARGET-40-PALWWX-01A	8feb9d9f-0fcd-5386-a306-e057c21c1ab2	white	Alive	female	not hispanic or latino	TARGET-40-PALWWX	NA	NA	NA	NA	NA	NA	NA	NA	OS
TARGET.40.PALKGN	TARGET-40-PALKGN	9180-03-01	TARGET-40-PALKGN_diagnosis	2016-04-25T17:37:26.405571-05:00	not reported	Bone, NOS	2122	6190	Osteosarcoma, NOS	2021-03-03T14:50:04.560808-06:00	e0fecd0e-9c96-5633-8071-732fe482f296	2002	Long bones of lower limb and associated joints	released	TARGET-40-PALKGN-01A,TARGET-40-PALKGN-10A	997fc5c5-76bb-5a5c-9d46-a586a403f31e	white	Alive	male	not hispanic or latino	TARGET-40-PALKGN	NA	NA	NA	NA	NA	NA	NA	NA	OS
TARGET.40.0A4HY5	TARGET-40-0A4HY5	9180-03-01	TARGET-40-0A4HY5_diagnosis	2017-02-24T22:11:17.234406-06:00	not reported	Bone, NOS	290	7264	Osteosarcoma, NOS	2021-03-03T14:50:04.560808-06:00	34818d3f-9149-53a3-9d21-3888cf0b2d5c	2004	Pelvic bones, sacrum, coccyx and associated joints	released	TARGET-40-0A4HY5-10A,TARGET-40-0A4HY5-01A	9942aea1-cfff-5090-9d69-aa19347f9573	Unknown	Dead	male	Unknown	TARGET-40-0A4HY5	290	NA	NA	NA	NA	NA	NA	NA	OS
TARGET.40.PAMTCM	TARGET-40-PAMTCM	9180-03-01	TARGET-40-PAMTCM_diagnosis	2016-04-25T17:37:23.164547-05:00	not reported	Bone, NOS	3002	4938	Osteosarcoma, NOS	2021-03-03T14:50:04.560808-06:00	eb690b32-a872-547d-99ce-f52cd9922005	2003	Long bones of lower limb and associated joints	released	TARGET-40-PAMTCM-10A,TARGET-40-PAMTCM-01A	2b0a5db4-2cbd-55ee-9184-597dc6357141	black or african american	Alive	female	not hispanic or latino	TARGET-40-PAMTCM	NA	NA	NA	NA	NA	NA	NA	NA	OS
TARGET.40.PAVECB	TARGET-40-PAVECB	9180-03-01	TARGET-40-PAVECB_diagnosis	2016-04-25T17:37:42.181600-05:00	not reported	Bone, NOS	476	3272	Osteosarcoma, NOS	2021-03-03T14:50:04.560808-06:00	e38bf19b-cc4a-5cd2-b0ca-440ed2773c1c	2012	Long bones of upper limb, scapula and associated joints	released	TARGET-40-PAVECB-10A,TARGET-40-PAVECB-01A	858a663e-6870-538e-aa80-c65bced5e4b4	white	Alive	female	not hispanic or latino	TARGET-40-PAVECB	NA	NA	NA	NA	NA	NA	NA	NA	OS
TARGET.40.PANZZJ	TARGET-40-PANZZJ	9180-03-01	TARGET-40-PANZZJ_diagnosis	2016-04-25T17:37:24.326167-05:00	not reported	Bone, NOS	1538	6855	Osteosarcoma, NOS	2021-03-03T14:50:04.560808-06:00	fbdea7b6-5240-594c-ad51-13ff4b5b52fa	2005	Long bones of lower limb and associated joints	released	TARGET-40-PANZZJ-10A,TARGET-40-PANZZJ-01A	6cca8b1f-5f27-5735-b5da-0f8741fd8484	white	Alive	male	not hispanic or latino	TARGET-40-PANZZJ	NA	NA	NA	NA	NA	NA	NA	NA	OS
TARGET.40.PARBGW	TARGET-40-PARBGW	9180-03-01	TARGET-40-PARBGW_diagnosis	2016-04-25T17:37:29.865506-05:00	not reported	Bone, NOS	286	4634	Osteosarcoma, NOS	2021-03-03T14:50:04.560808-06:00	bfc9ce41-d375-5955-a131-c54105ad11c0	2007	Long bones of lower limb and associated joints	released	TARGET-40-PARBGW-01A,TARGET-40-PARBGW-10A	20fab228-20c5-5a56-b316-9f2311d5487c	Unknown	Alive	female	hispanic or latino	TARGET-40-PARBGW	NA	NA	NA	NA	NA	NA	NA	NA	OS
TARGET.40.0A4HX8	TARGET-40-0A4HX8	9180-03-01	TARGET-40-0A4HX8_diagnosis	2017-02-24T22:11:16.737272-06:00	not reported	Bone, NOS	1750	10635	Osteosarcoma, NOS	2021-03-03T14:50:04.560808-06:00	941b1e47-1216-5b17-b9c9-33fe2edb3365	2003	Long bones of lower limb and associated joints	released	TARGET-40-0A4HX8-01A,TARGET-40-0A4HX8-10A	fec42236-3abc-5761-8aa3-7a9180547773	white	Alive	male	Unknown	TARGET-40-0A4HX8	NA	NA	NA	NA	NA	NA	NA	NA	OS
TARGET.40.0A4I6O	TARGET-40-0A4I6O	9180-03-01	TARGET-40-0A4I6O_diagnosis	2017-02-24T22:11:20.178124-06:00	not reported	Bone, NOS	1906	6738	Osteosarcoma, NOS	2021-03-03T14:50:04.560808-06:00	667b48a2-3daa-55e3-ab78-a79c37ec0853	2004	Long bones of lower limb and associated joints	released	TARGET-40-0A4I6O-01A,TARGET-40-0A4I6O-10A	a59e1429-5548-5157-b70f-414574ca210c	Unknown	Dead	male	Unknown	TARGET-40-0A4I6O	1906	NA	NA	NA	NA	NA	NA	NA	OS
TARGET.40.PALKDP	TARGET-40-PALKDP	9180-03-01	TARGET-40-PALKDP_diagnosis	2016-04-25T17:37:26.301443-05:00	not reported	Bone, NOS	3282	3388	Osteosarcoma, NOS	2021-03-03T14:50:04.560808-06:00	1f084ac9-3d4f-5b35-a751-ac6c6774dc01	2002	Long bones of lower limb and associated joints	released	TARGET-40-PALKDP-01A,TARGET-40-PALKDP-10A	63c879de-2f0a-5f59-836e-3794382f1e53	white	Alive	female	not hispanic or latino	TARGET-40-PALKDP	NA	NA	NA	NA	NA	NA	NA	NA	OS
TARGET.40.0A4I9K	TARGET-40-0A4I9K	9180-03-01	TARGET-40-0A4I9K_diagnosis	2017-02-24T22:11:29.909402-06:00	not reported	Bone, NOS	2257	8237	Osteosarcoma, NOS	2019-08-05T14:45:08.248409-05:00	ce5d3f65-1674-5e35-b62a-db65d88d64b7	NA	Long bones of lower limb and associated joints	released	TARGET-40-0A4I9K-10A,TARGET-40-0A4I9K-01A	8e2f6d04-1f56-53bb-871c-682d9f1cf130	Unknown	Alive	male	Unknown	TARGET-40-0A4I9K	NA	NA	NA	NA	NA	NA	NA	NA	OS
TARGET.40.0A4I0Q	TARGET-40-0A4I0Q	9180-03-01	TARGET-40-0A4I0Q_diagnosis	2017-02-24T22:11:17.499234-06:00	not reported	Bone, NOS	519	7269	Osteosarcoma, NOS	2021-03-03T14:50:04.560808-06:00	5130e817-6657-5642-b839-89a6f31127db	2005	Long bones of lower limb and associated joints	released	TARGET-40-0A4I0Q-10A,TARGET-40-0A4I0Q-01A	8daa5d09-6db8-508a-989d-cf23f3fcc16f	Unknown	Dead	female	Unknown	TARGET-40-0A4I0Q	519	NA	NA	NA	NA	NA	NA	NA	OS
TARGET.40.PALFYN	TARGET-40-PALFYN	9180-03-01	TARGET-40-PALFYN_diagnosis	2016-04-25T17:37:26.082005-05:00	not reported	Bone, NOS	1003	4841	Osteosarcoma, NOS	2021-03-03T14:50:04.560808-06:00	8a56ea62-16b4-523d-aaf4-7ce930bcd8ca	2001	Long bones of lower limb and associated joints	released	TARGET-40-PALFYN-10A,TARGET-40-PALFYN-01A	c391d96a-0e75-5ecc-92c8-3dc966c725fb	white	Dead	female	Unknown	TARGET-40-PALFYN	1003	NA	NA	NA	NA	NA	NA	NA	OS
TARGET.40.0A4HLD	TARGET-40-0A4HLD	9180-03-01	TARGET-40-0A4HLD_diagnosis	2017-02-24T22:11:16.069348-06:00	not reported	Bone, NOS	3946	7254	Osteosarcoma, NOS	2021-03-03T14:50:04.560808-06:00	1798e92b-2476-5ee5-8643-d7e09a2b573d	2000	Long bones of lower limb and associated joints	released	TARGET-40-0A4HLD-01A,TARGET-40-0A4HLD-10A	4596f318-58e8-5500-9760-dc46b8823777	Unknown	Alive	male	Unknown	TARGET-40-0A4HLD	NA	NA	NA	NA	NA	NA	NA	NA	OS
TARGET.40.PAMHLF	TARGET-40-PAMHLF	9180-03-01	TARGET-40-PAMHLF_diagnosis	2016-04-25T17:37:22.600311-05:00	not reported	Bone, NOS	1913	3233	Osteosarcoma, NOS	2021-03-03T14:50:04.560808-06:00	ad15cfbf-e187-597b-b9ab-f3599eb68472	2003	Long bones of lower limb and associated joints	released	TARGET-40-PAMHLF-01A,TARGET-40-PAMHLF-10A	7610908d-5c88-5e55-95a7-cf2e043f57dc	white	Alive	male	not hispanic or latino	TARGET-40-PAMHLF	NA	NA	NA	NA	NA	NA	NA	NA	OS
TARGET.40.PATJVI	TARGET-40-PATJVI	9180-03-01	TARGET-40-PATJVI_diagnosis	2016-04-25T17:37:31.795336-05:00	not reported	Bone, NOS	1575	5755	Osteosarcoma, NOS	2021-03-03T14:50:04.560808-06:00	9c2e2e28-184b-50ac-974c-6543c70f0514	2010	Long bones of lower limb and associated joints	released	TARGET-40-PATJVI-10A,TARGET-40-PATJVI-01A	1846c55e-9433-53e7-a177-4bcc251f73f8	white	Alive	male	not hispanic or latino	TARGET-40-PATJVI	NA	NA	NA	NA	NA	NA	NA	NA	OS
TARGET.40.PAMEKS	TARGET-40-PAMEKS	9180-03-01	TARGET-40-PAMEKS_diagnosis	2016-04-25T17:37:22.480502-05:00	not reported	Bone, NOS	857	3942	Osteosarcoma, NOS	2021-03-03T14:50:04.560808-06:00	1f4dac65-f499-5384-8505-f6406d105024	2003	Long bones of lower limb and associated joints	released	TARGET-40-PAMEKS-10A,TARGET-40-PAMEKS-01A	2d9d7743-4bc0-5e8e-878d-33cf23f04a56	asian	Dead	male	not hispanic or latino	TARGET-40-PAMEKS	857	NA	NA	NA	NA	NA	NA	NA	OS
TARGET.40.0A4I3S	TARGET-40-0A4I3S	9180-03-01	TARGET-40-0A4I3S_diagnosis	2017-02-24T22:11:18.025614-06:00	not reported	Bone, NOS	1844	8313	Osteosarcoma, NOS	2021-03-03T14:50:04.560808-06:00	fa9fbfc0-9eb6-510d-8bb7-37ef67e56208	2007	Pelvic bones, sacrum, coccyx and associated joints	released	TARGET-40-0A4I3S-01A,TARGET-40-0A4I3S-10A	47a88a27-22ce-5fed-a17b-3fd19c23043c	black or african american	Alive	male	Unknown	TARGET-40-0A4I3S	NA	NA	NA	NA	NA	NA	NA	NA	OS
TARGET.40.PARKAF	TARGET-40-PARKAF	9180-03-01	TARGET-40-PARKAF_diagnosis	2016-04-25T17:37:30.439623-05:00	not reported	Bone, NOS	1061	6085	Osteosarcoma, NOS	2021-03-03T14:50:04.560808-06:00	43e2e66c-c35d-57b2-9634-39f3c00432e4	2007	Long bones of lower limb and associated joints	released	TARGET-40-PARKAF-01A,TARGET-40-PARKAF-10A	6cada94d-0d78-5a63-89ba-cf45df52a677	white	Dead	male	not hispanic or latino	TARGET-40-PARKAF	1061	NA	NA	NA	NA	NA	NA	NA	OS
TARGET.40.PAVDTY	TARGET-40-PAVDTY	9180-03-01	TARGET-40-PAVDTY_diagnosis	2016-04-25T17:37:42.074151-05:00	not reported	Bone, NOS	369	4898	Osteosarcoma, NOS	2021-03-03T14:50:04.560808-06:00	3aa9856f-c02c-534d-a146-4c65772043c8	2012	Long bones of lower limb and associated joints	released	TARGET-40-PAVDTY-10A,TARGET-40-PAVDTY-01A	d9c370da-dd23-5ff4-8127-d380341a2a4e	white	Alive	male	not hispanic or latino	TARGET-40-PAVDTY	NA	NA	NA	NA	NA	NA	NA	NA	OS
TARGET.40.0A4I8U	TARGET-40-0A4I8U	9180-03-01	TARGET-40-0A4I8U_diagnosis	2017-02-24T22:11:20.475948-06:00	not reported	Bone, NOS	983	7328	Osteosarcoma, NOS	2021-03-03T14:50:04.560808-06:00	78f2cd25-7b95-5fb0-9a63-ffb41dd6176d	2008	Long bones of lower limb and associated joints	released	TARGET-40-0A4I8U-01A,TARGET-40-0A4I8U-10A	a9cb6bd3-f3c3-56fd-9799-f2d6afedaa90	Unknown	Alive	male	Unknown	TARGET-40-0A4I8U	NA	NA	NA	NA	NA	NA	NA	NA	OS
TARGET.40.PASNZV	TARGET-40-PASNZV	9180-03-01	TARGET-40-PASNZV_diagnosis	2016-04-25T17:37:24.652925-05:00	not reported	Bone, NOS	1747	5947	Osteosarcoma, NOS	2021-03-03T14:50:04.560808-06:00	e2c3cc57-768d-5488-9a7b-78a0d29c2f91	2009	Long bones of lower limb and associated joints	released	TARGET-40-PASNZV-01A,TARGET-40-PASNZV-10A	55e1a26f-ddb1-5249-a6a9-7f6538fbbeba	white	Alive	male	not hispanic or latino	TARGET-40-PASNZV	NA	NA	NA	NA	NA	NA	NA	NA	OS
TARGET.40.PASUUH	TARGET-40-PASUUH	9180-03-01	TARGET-40-PASUUH_diagnosis	2016-04-25T17:37:31.344996-05:00	not reported	Bone, NOS	1625	5143	Osteosarcoma, NOS	2021-03-03T14:50:04.560808-06:00	054779c0-1ac0-5eef-9a57-e756d92723e4	2009	Long bones of lower limb and associated joints	released	TARGET-40-PASUUH-10A,TARGET-40-PASUUH-01A	492d3d3d-17bf-5b5b-9d13-0de6109cedde	white	Alive	female	not hispanic or latino	TARGET-40-PASUUH	NA	NA	NA	NA	NA	NA	NA	NA	OS
TARGET.40.PARGTM	TARGET-40-PARGTM	9180-03-01	TARGET-40-PARGTM_diagnosis	2016-04-25T17:37:30.214419-05:00	not reported	Bone, NOS	2610	5925	Osteosarcoma, NOS	2021-03-03T14:50:04.560808-06:00	f5a34c98-3e54-5bd4-9e5d-7082a4a73bbb	2007	Long bones of lower limb and associated joints	released	TARGET-40-PARGTM-10A,TARGET-40-PARGTM-01A	d370b0aa-702e-578a-8061-ee20bda1263f	white	Alive	male	not hispanic or latino	TARGET-40-PARGTM	NA	NA	NA	NA	NA	NA	NA	NA	OS
TARGET.40.PARFTG	TARGET-40-PARFTG	9180-03-01	TARGET-40-PARFTG_diagnosis	2016-04-25T17:37:30.103957-05:00	not reported	Bone, NOS	653	4987	Osteosarcoma, NOS	2021-03-03T14:50:04.560808-06:00	8a74f026-a3c1-5f98-b640-b0730bba3271	2007	Long bones of lower limb and associated joints	released	TARGET-40-PARFTG-01A,TARGET-40-PARFTG-10A	5a9c37c0-bb24-5b57-9b07-e253d9ea36a5	asian	Dead	female	not hispanic or latino	TARGET-40-PARFTG	653	NA	NA	NA	NA	NA	NA	NA	OS
TARGET.40.PALECC	TARGET-40-PALECC	9180-03-01	TARGET-40-PALECC_diagnosis	2016-04-25T17:37:22.132168-05:00	not reported	Bone, NOS	754	3661	Osteosarcoma, NOS	2021-03-03T14:50:04.560808-06:00	4c50d159-b5bb-531b-9395-a4c420cad762	2001	Long bones of upper limb, scapula and associated joints	released	TARGET-40-PALECC-10A,TARGET-40-PALECC-01A	1fd4068f-bba6-58ca-9fdb-3a735f85e9a4	Unknown	Dead	female	hispanic or latino	TARGET-40-PALECC	754	NA	NA	NA	NA	NA	NA	NA	OS
TARGET.40.PARJXU	TARGET-40-PARJXU	9180-03-01	TARGET-40-PARJXU_diagnosis	2016-04-25T17:37:30.330576-05:00	not reported	Bone, NOS	1631	4624	Osteosarcoma, NOS	2021-03-03T14:50:04.560808-06:00	26ad3cd4-b04e-550f-83ab-dbec193c1ce3	2007	Long bones of lower limb and associated joints	released	TARGET-40-PARJXU-01A,TARGET-40-PARJXU-10A	ae71f1fd-0329-5a27-a6a1-eff5c7f994b9	white	Dead	female	not hispanic or latino	TARGET-40-PARJXU	1631	NA	NA	NA	NA	NA	NA	NA	OS
TARGET.40.PAKXLD	TARGET-40-PAKXLD	9180-03-01	TARGET-40-PAKXLD_diagnosis	2016-04-25T17:37:21.910261-05:00	not reported	Bone, NOS	2462	5245	Osteosarcoma, NOS	2021-03-03T14:50:04.560808-06:00	0c5704ba-2809-5e9e-b592-0ec87c156f79	2001	Long bones of upper limb, scapula and associated joints	released	TARGET-40-PAKXLD-10A,TARGET-40-PAKXLD-01A	ac4ee92d-abea-522a-940d-59d45a0d0f47	white	Alive	female	not hispanic or latino	TARGET-40-PAKXLD	NA	NA	NA	NA	NA	NA	NA	NA	OS
TARGET.40.PASEFS	TARGET-40-PASEFS	9180-03-01	TARGET-40-PASEFS_diagnosis	2016-04-25T17:37:30.662044-05:00	not reported	Bone, NOS	2112	6625	Osteosarcoma, NOS	2021-03-03T14:50:04.560808-06:00	8dfdcf87-6c12-5a4f-859b-c5eb19c2ddcd	2008	Long bones of lower limb and associated joints	released	TARGET-40-PASEFS-01A,TARGET-40-PASEFS-10A	cff53c2e-1f51-58a2-9f93-18112534bfbf	white	Alive	male	not hispanic or latino	TARGET-40-PASEFS	NA	NA	NA	NA	NA	NA	NA	NA	OS
TARGET.40.PAMLKS	TARGET-40-PAMLKS	9180-03-01	TARGET-40-PAMLKS_diagnosis	2016-04-25T17:37:22.946211-05:00	not reported	Bone, NOS	180	4509	Osteosarcoma, NOS	2021-03-03T14:50:04.560808-06:00	914ee544-c8c7-5bb8-84af-d6ea660360a7	2003	Long bones of lower limb and associated joints	released	TARGET-40-PAMLKS-10A,TARGET-40-PAMLKS-01A	14f6558b-f25a-5d8c-b343-8cb3805ed2a6	white	Dead	female	not hispanic or latino	TARGET-40-PAMLKS	180	NA	NA	NA	NA	NA	NA	NA	OS
TARGET.40.PAUBIT	TARGET-40-PAUBIT	9180-03-01	TARGET-40-PAUBIT_diagnosis	2016-04-25T17:37:41.072579-05:00	not reported	Bone, NOS	1029	4513	Osteosarcoma, NOS	2021-03-03T14:50:04.560808-06:00	722b1fa0-0c29-5199-b619-e5cb25e54187	2011	Long bones of lower limb and associated joints	released	TARGET-40-PAUBIT-10A,TARGET-40-PAUBIT-01A	94ac1f76-6434-551a-a342-1028b189a248	white	Alive	female	not hispanic or latino	TARGET-40-PAUBIT	NA	NA	NA	NA	NA	NA	NA	NA	OS
TARGET.40.PAPXGT	TARGET-40-PAPXGT	9180-03-01	TARGET-40-PAPXGT_diagnosis	2016-04-25T17:37:29.737347-05:00	not reported	Bone, NOS	2526	4172	Osteosarcoma, NOS	2021-03-03T14:50:04.560808-06:00	935226e6-816b-579c-a747-c8c9652e34c2	2006	Long bones of lower limb and associated joints	released	TARGET-40-PAPXGT-10A,TARGET-40-PAPXGT-01A	023466ea-367a-5f79-ad6a-c834063a48e2	black or african american	Alive	female	not hispanic or latino	TARGET-40-PAPXGT	NA	NA	NA	NA	NA	NA	NA	NA	OS
TARGET.40.PANGPE	TARGET-40-PANGPE	9180-03-01	TARGET-40-PANGPE_diagnosis	2016-04-25T17:37:23.404767-05:00	not reported	Bone, NOS	3378	4794	Osteosarcoma, NOS	2021-03-03T14:50:04.560808-06:00	f813bbf2-2e03-5498-924e-6ef11d85ad20	2004	Long bones of lower limb and associated joints	released	TARGET-40-PANGPE-10A,TARGET-40-PANGPE-01A	41f08cb4-366e-5a72-bcc4-7cd6ecd3cc36	white	Alive	male	not hispanic or latino	TARGET-40-PANGPE	NA	NA	NA	NA	NA	NA	NA	NA	OS
TARGET.40.PATEEM	TARGET-40-PATEEM	9180-03-01	TARGET-40-PATEEM_diagnosis	2016-04-25T17:37:24.884515-05:00	not reported	Bone, NOS	1451	5875	Osteosarcoma, NOS	2021-03-03T14:50:04.560808-06:00	e772a227-7dda-57cb-9f43-b387de53d076	2009	Long bones of upper limb, scapula and associated joints	released	TARGET-40-PATEEM-10A,TARGET-40-PATEEM-01A	da8fbe50-72fc-5c84-aa04-6e4a62bab2d8	white	Alive	male	not hispanic or latino	TARGET-40-PATEEM	NA	NA	NA	NA	NA	NA	NA	NA	OS
TARGET.40.PALZGU	TARGET-40-PALZGU	9180-03-01	TARGET-40-PALZGU_diagnosis	2016-04-25T17:37:22.356750-05:00	not reported	Bone, NOS	2882	5603	Osteosarcoma, NOS	2021-03-03T14:50:04.560808-06:00	eed83703-a2ab-5ead-aec4-be548eed06d0	2002	Long bones of lower limb and associated joints	released	TARGET-40-PALZGU-01A,TARGET-40-PALZGU-10A	088c148c-3e7f-541b-904c-312996717cde	white	Dead	male	not hispanic or latino	TARGET-40-PALZGU	2882	NA	NA	NA	NA	NA	NA	NA	OS
TARGET.40.PARDAX	TARGET-40-PARDAX	9180-03-01	TARGET-40-PARDAX_diagnosis	2016-04-25T17:37:29.981812-05:00	not reported	Bone, NOS	679	3680	Osteosarcoma, NOS	2021-03-03T14:50:04.560808-06:00	86919a52-da18-5222-b64f-6890fecdbe99	2007	Long bones of lower limb and associated joints	released	TARGET-40-PARDAX-01A,TARGET-40-PARDAX-10A	02082d6c-348e-575d-b033-20c0efbd4e73	white	Dead	male	not hispanic or latino	TARGET-40-PARDAX	679	NA	NA	NA	NA	NA	NA	NA	OS
TARGET.40.PAMRHD	TARGET-40-PAMRHD	9180-03-01	TARGET-40-PAMRHD_diagnosis	2016-04-25T17:37:23.059751-05:00	not reported	Bone, NOS	74	3942	Osteosarcoma, NOS	2021-03-03T14:50:04.560808-06:00	e1d5c052-974c-595e-a661-12fb9a9fdcbb	2003	Long bones of lower limb and associated joints	released	TARGET-40-PAMRHD-10A,TARGET-40-PAMRHD-01A	28a37f32-3fb5-550f-97a1-5de57985fec0	Unknown	Dead	female	not hispanic or latino	TARGET-40-PAMRHD	74	NA	NA	NA	NA	NA	NA	NA	OS
TARGET.40.PAKUZU	TARGET-40-PAKUZU	9180-03-01	TARGET-40-PAKUZU_diagnosis	2016-04-25T17:37:21.752027-05:00	not reported	Bone, NOS	0	7270	Osteosarcoma, NOS	2021-03-03T14:50:04.560808-06:00	0faa0162-844d-5798-b26b-ff1a1e08d363	2001	Long bones of lower limb and associated joints	released	TARGET-40-PAKUZU-10A,TARGET-40-PAKUZU-01A	af90ca14-b9bc-54b9-9058-fc16d9d28be8	asian	Alive	male	not hispanic or latino	TARGET-40-PAKUZU	NA	NA	NA	NA	NA	NA	NA	NA	OS
TARGET.40.0A4I4M	TARGET-40-0A4I4M	9180-03-01	TARGET-40-0A4I4M_diagnosis	2017-02-24T22:11:19.166052-06:00	not reported	Bone, NOS	708	6916	Osteosarcoma, NOS	2021-03-03T14:50:04.560808-06:00	606ab490-f23c-5d7f-8ab8-2a71e38bdd69	2010	Long bones of lower limb and associated joints	released	TARGET-40-0A4I4M-01A,TARGET-40-0A4I4M-10A	ea654ca2-c786-5120-9113-8993035aa16d	asian	Alive	female	Unknown	TARGET-40-0A4I4M	NA	NA	NA	NA	NA	NA	NA	NA	OS
