# Supplementary material for: Single-cell RNA datasets and bulk RNA datasets analysis demonstrated C1Q+ tumor-associated macrophage as a major and antitumor immune cell population in osteosarcoma
Source: Front Immunol. 2023 Feb 6;14:911368. doi: 10.3389/fimmu.2023.911368 (PMC9939514; doi:10.3389/fimmu.2023.911368)
Supplement: Supplementary file 13 [file Table_8.xlsx]

## Sheet: marker99667gobp
	ID	Description	GeneRatio	BgRatio	pvalue	p.adjust	qvalue	geneID	Count	cluster
GO:0007517	GO:0007517	muscle organ development	65/842	327/18723	1.44851e-24	6.68924e-21	5.96635e-21	MYLPF/ACTC1/TNNI1/TNNT2/MYH3/MYOG/TTN/ACTA1/NEB/KLHL41/CAVIN4/TCAP/LMOD3/CAV3/DMD/SRPK3/MYOD1/ANKRD1/XIRP2/RBM24/CHRNA1/MYOZ2/MYOM1/RYR1/COL19A1/MYOZ1/SMYD1/UNC45B/CSRP3/SGCA/MYMX/SGCG/VGLL2/KLHL40/JPH2/TRIM72/RBFOX1/ITGB1BP2/ZBTB18/JPH1/ITGA7/KLF5/SIX1/SIX4/MEF2D/SOX8/MRAS/POPDC3/TBX1/MEGF10/MYOM2/ZFPM1/ADARB1/DLL1/FXR1/TGFB2/SPEG/RIPOR2/SIRT2/DAG1/ZFPM2/NLN/TEAD4/CREB1/TCF12	65	8
GO:0014706	GO:0014706	striated muscle tissue development	68/842	384/18723	1.18562e-22	2.73759e-19	2.44175e-19	MYLPF/ACTC1/TNNI1/TNNT2/MYOG/TTN/ACTA1/NEB/KLHL41/TCAP/ACTN2/LMOD3/CAV3/DMD/SRPK3/MYOD1/ANKRD1/XIRP2/RBM24/CHRNA1/MYOZ2/MYOM1/RYR1/COL19A1/MYOZ1/SMYD1/CSRP3/SGCG/VGLL2/PGM5/KLHL40/NRAP/JPH2/RBFOX1/GJA5/ZBTB18/SORBS2/KLF5/SIX1/TP73/ALPK3/SIX4/MEF2D/SOX8/FHOD3/POPDC3/TBX1/DDX39B/MEGF10/MYOM2/ZFPM1/PDLIM5/DLL1/TGFB2/RIPOR2/SIRT2/MESP1/OBSL1/ZFPM2/NLN/GSK3A/CREB1/JARID2/ACADM/NPRL3/MTOR/MAML1/YY1	68	8
GO:0003012	GO:0003012	muscle system process	73/842	452/18723	8.68038e-22	1.3362e-18	1.1918e-18	TNNC2/ACTC1/MYL1/TNNI1/TNNT2/MYH3/MYOG/TTN/SMPX/DES/ACTA1/KLHL41/CASQ2/TRDN/MYL4/SLN/TCAP/ACTN2/LMOD3/MYBPC1/MYBPH/CAV3/DMD/MB/MYOD1/TMEM38A/HRC/CHRNA1/MYOZ2/MYOM1/ATP2A1/RYR1/MYOM3/DMPK/MYOZ1/LMOD2/MYOT/CSRP3/SGCA/MYBPC2/FGF13/CACNA1S/MYH8/TRIM72/GJA5/TRIM63/SNTB1/SCN3B/DTNA/SORBS2/MYL5/PPP1R12B/CKMT2/TMEM38B/SCN1B/DDX39B/MYOM2/NOS1AP/PDLIM5/PRKACA/FBXO32/FOXO3/DAG1/ARHGEF11/PIK3CA/NEDD4L/PABPN1…	73	8
GO:0060537	GO:0060537	muscle tissue development	68/842	403/18723	1.94227e-21	2.24235e-18	2.00002e-18	MYLPF/ACTC1/TNNI1/TNNT2/MYOG/TTN/ACTA1/NEB/KLHL41/TCAP/ACTN2/LMOD3/CAV3/DMD/SRPK3/MYOD1/ANKRD1/XIRP2/RBM24/CHRNA1/MYOZ2/MYOM1/RYR1/COL19A1/MYOZ1/SMYD1/CSRP3/SGCG/VGLL2/PGM5/KLHL40/NRAP/JPH2/RBFOX1/GJA5/ZBTB18/SORBS2/KLF5/SIX1/TP73/ALPK3/SIX4/MEF2D/SOX8/FHOD3/POPDC3/TBX1/DDX39B/MEGF10/MYOM2/ZFPM1/PDLIM5/DLL1/TGFB2/RIPOR2/SIRT2/MESP1/OBSL1/ZFPM2/NLN/GSK3A/CREB1/JARID2/ACADM/NPRL3/MTOR/MAML1/YY1	68	8
GO:0055001	GO:0055001	muscle cell development	45/842	184/18723	3.91782e-21	3.6185e-18	3.22746e-18	ACTC1/TNNT2/MYH3/MYOG/TTN/ACTA1/NEB/KLHL41/TCAP/ACTN2/LMOD3/CAV3/DMD/MYOD1/ANKRD1/FLNC/MYOZ2/RYR1/MYOZ1/LMOD2/CSRP3/OBSCN/PGM5/KLHL40/NRAP/SYNPO2L/LDB3/MYPN/SORBS2/SIX1/ALPK3/SIX4/FHOD3/DDX39B/MEGF10/MYOM2/PDLIM5/RIPOR2/OBSL1/GSK3A/KDM1A/ATP2A2/MTOR/MAML1/YY1	45	8
GO:0051146	GO:0051146	striated muscle cell differentiation	54/842	283/18723	9.86995e-20	7.59657e-17	6.77563e-17	ACTC1/TNNT2/MYH3/MYOG/TTN/ACTA1/NEB/KLHL41/TCAP/ACTN2/LMOD3/CAV3/MYOD1/ANKRD1/RBM24/MYOZ2/RYR1/DMPK/MYOZ1/SMYD1/LMOD2/CSRP3/MYMX/OBSCN/PGM5/KLHL40/NRAP/SYNPO2L/TRIM72/LDB3/MYPN/SORBS2/KLF5/SIX1/ALPK3/SIX4/FHOD3/POPDC3/TBX1/DDX39B/MYOM2/PDLIM5/DLL1/RIPOR2/MESP1/OBSL1/RBM38/AKT1/NLN/GSK3A/ACADM/MTOR/MAML1/YY1	54	8
GO:0030239	GO:0030239	myofibril assembly	26/842	63/18723	4.76034e-19	3.14047e-16	2.80109e-16	ACTC1/TNNT2/MYH3/TTN/ACTA1/NEB/KLHL41/TCAP/ACTN2/LMOD3/CAV3/ANKRD1/MYOZ2/MYOZ1/LMOD2/CSRP3/OBSCN/PGM5/NRAP/SYNPO2L/LDB3/MYPN/SIX4/FHOD3/MYOM2/OBSL1	26	8
GO:0055002	GO:0055002	striated muscle cell development	26/842	64/18723	7.68063e-19	4.43364e-16	3.95451e-16	ACTC1/TNNT2/MYH3/TTN/ACTA1/NEB/KLHL41/TCAP/ACTN2/LMOD3/CAV3/ANKRD1/MYOZ2/MYOZ1/LMOD2/CSRP3/OBSCN/PGM5/NRAP/SYNPO2L/LDB3/MYPN/SIX4/FHOD3/MYOM2/OBSL1	26	8
GO:0006936	GO:0006936	muscle contraction	58/842	347/18723	3.07454e-18	1.57758e-15	1.4071e-15	TNNC2/ACTC1/MYL1/TNNI1/TNNT2/MYH3/TTN/SMPX/DES/ACTA1/KLHL41/CASQ2/TRDN/MYL4/TCAP/ACTN2/LMOD3/MYBPC1/MYBPH/CAV3/DMD/MB/TMEM38A/HRC/CHRNA1/MYOM1/ATP2A1/RYR1/MYOM3/DMPK/LMOD2/MYOT/CSRP3/SGCA/MYBPC2/FGF13/CACNA1S/MYH8/GJA5/TRIM63/SNTB1/SCN3B/DTNA/MYL5/PPP1R12B/CKMT2/TMEM38B/SCN1B/MYOM2/NOS1AP/PRKACA/ARHGEF11/PIK3CA/NEDD4L/PABPN1/HSPB6/ATP2A2/MTOR	58	8
GO:0042692	GO:0042692	muscle cell differentiation	61/842	384/18723	5.22882e-18	2.41467e-15	2.15373e-15	ACTC1/TNNT2/MYH3/MYOG/TTN/ACTA1/NEB/KLHL41/TCAP/ACTN2/LMOD3/CAV3/DMD/MYOD1/ANKRD1/RBM24/FLNC/MYOZ2/RYR1/DMPK/MYOZ1/SMYD1/LMOD2/CSRP3/MYMX/OBSCN/PGM5/KLHL40/NRAP/SYNPO2L/TRIM72/LDB3/MYPN/SORBS2/KLF5/SIX1/ALPK3/SIX4/FHOD3/POPDC3/TBX1/DDX39B/MEGF10/MYOM2/PDLIM5/DLL1/SMARCD3/SPEG/RIPOR2/MESP1/OBSL1/RBM38/AKT1/NLN/GSK3A/KDM1A/ATP2A2/ACADM/MTOR/MAML1/YY1	61	8
GO:0051156	GO:0051156	glucose 6-phosphate metabolic process	7/301	24/18723	7.08719e-08	0.00024713	0.00021739	HK3/G6PD/PGD/HK1/TIGAR/DERA/PGLS	7	7
GO:0016052	GO:0016052	carbohydrate catabolic process	14/301	154/18723	1.99681e-07	0.000348143	0.000306247	GPD1/HK3/SLC2A6/P2RX7/GK/MANBA/ZBTB7A/CTBS/PGD/PSEN1/HK1/TIGAR/ADPGK/DERA	14	7
GO:0044242	GO:0044242	cellular lipid catabolic process	16/301	214/18723	3.98882e-07	0.000448477	0.000394507	ADTRP/PNPLA6/PRKCD/GPCPD1/ABHD5/PCK2/LPL/ACOX1/HSD17B4/ACADS/PHYH/DECR1/ECHDC1/HADHB/ACAA2/ECH1	16	7
GO:0009062	GO:0009062	fatty acid catabolic process	11/301	100/18723	6.14618e-07	0.000448477	0.000394507	ADTRP/PCK2/ACOX1/HSD17B4/ACADS/PHYH/DECR1/ECHDC1/HADHB/ACAA2/ECH1	11	7
GO:0072329	GO:0072329	monocarboxylic acid catabolic process	12/301	122/18723	6.4307e-07	0.000448477	0.000394507	ADTRP/PCK2/ACOX1/PGD/HSD17B4/ACADS/PHYH/DECR1/ECHDC1/HADHB/ACAA2/ECH1	12	7
GO:0044282	GO:0044282	small molecule catabolic process	21/301	376/18723	8.37232e-07	0.000486571	0.000428017	HK3/ADTRP/CYP27A1/ENPP4/PCK2/ALDH3B1/GK/ACOX1/PGD/HK1/TIGAR/HSD17B4/ACADS/DERA/PHYH/GLUD1/DECR1/ECHDC1/HADHB/ACAA2/ECH1	21	7
GO:0016042	GO:0016042	lipid catabolic process	19/301	320/18723	1.14134e-06	0.000568551	0.000500131	HCAR2/ADTRP/PNPLA6/CYP27A1/CES1/PRKCD/GPCPD1/ABHD5/PCK2/LPL/ACOX1/HSD17B4/ACADS/PHYH/DECR1/ECHDC1/HADHB/ACAA2/ECH1	19	7
GO:0002764	GO:0002764	immune response-regulating signaling pathway	23/301	468/18723	2.25029e-06	0.000980843	0.000862807	FGR/MYO1G/CD300LF/PRAM1/TLR8/SCIMP/OASL/PRKCD/MYD88/KLHL6/NR1H3/BTN2A2/MAPKAPK3/IFIH1/RNF135/GPR108/PSEN1/KCNN4/RIOK3/RPS6KA3/PAK2/MAPK1/CD47	23	7
GO:0006098	GO:0006098	pentose-phosphate shunt	5/301	15/18723	2.73349e-06	0.00105908	0.000931626	G6PD/PGD/TIGAR/DERA/PGLS	5	7
GO:0010876	GO:0010876	lipid localization	22/301	448/18723	3.80546e-06	0.00124384	0.00109415	RETN/PPARG/AQP9/CES1/PRKCD/KCNQ1/ABCC3/APOL6/P2RX7/OSBPL11/NR1H3/APOL4/ABHD5/ESYT1/STX12/SLCO3A1/LPL/RXRA/PITPNA/NRIP1/KCNN4/NMB	22	7
GO:0001667	GO:0001667	ameboidal-type cell migration	49/375	475/18723	2.63146e-21	1.00416e-17	8.24339e-18	CLEC14A/SOX18/CDH5/KDR/MMRN2/STC1/CDH13/EFNB2/PTPRM/JCAD/ADAMTS9/ACVRL1/HDAC7/DLL4/PTP4A3/PTPRG/JUP/NOTCH1/SOX17/RHOJ/PDGFB/TEK/CD40/EPHB4/SEMA3F/SEMA6B/FLT4/ITGB4/EDNRB/NOS3/LAMA5/VEGFC/BMPR2/PRKD2/PPM1F/SEMA6A/RAB11A/ROBO1/PIK3C2A/PIK3R3/SASH1/MACF1/ARHGEF7/AKT3/DOCK1/ATP2B4/ROCK2/ADAM17/PKN1	49	6
GO:0010631	GO:0010631	epithelial cell migration	41/375	357/18723	1.16496e-19	1.67565e-16	1.37557e-16	CLEC14A/SOX18/CDH5/KDR/MMRN2/STC1/CDH13/EFNB2/PTPRM/JCAD/ADAMTS9/ACVRL1/HDAC7/DLL4/PTP4A3/PTPRG/JUP/NOTCH1/RHOJ/PDGFB/TEK/CD40/EPHB4/FLT4/NOS3/VEGFC/BMPR2/PRKD2/PPM1F/RAB11A/ROBO1/PIK3C2A/PIK3R3/SASH1/MACF1/AKT3/DOCK1/ATP2B4/ROCK2/ADAM17/PKN1	41	6
GO:0090132	GO:0090132	epithelium migration	41/375	360/18723	1.58882e-19	1.67565e-16	1.37557e-16	CLEC14A/SOX18/CDH5/KDR/MMRN2/STC1/CDH13/EFNB2/PTPRM/JCAD/ADAMTS9/ACVRL1/HDAC7/DLL4/PTP4A3/PTPRG/JUP/NOTCH1/RHOJ/PDGFB/TEK/CD40/EPHB4/FLT4/NOS3/VEGFC/BMPR2/PRKD2/PPM1F/RAB11A/ROBO1/PIK3C2A/PIK3R3/SASH1/MACF1/AKT3/DOCK1/ATP2B4/ROCK2/ADAM17/PKN1	41	6
GO:0003158	GO:0003158	endothelium development	27/375	136/18723	1.75644e-19	1.67565e-16	1.37557e-16	CLDN5/COL15A1/CD34/SOX18/CDH5/KDR/NOTCH4/TIE1/STC1/ROBO4/GJA4/HEG1/S1PR1/ACVRL1/DLL4/NOTCH1/SOX17/RAPGEF3/PDE2A/APOLD1/PLCB1/BMPR2/AFDN/PRKD2/RAPGEF2/ROCK2/ADD1	27	6
GO:0090130	GO:0090130	tissue migration	41/375	365/18723	2.64602e-19	2.01944e-16	1.6578e-16	CLEC14A/SOX18/CDH5/KDR/MMRN2/STC1/CDH13/EFNB2/PTPRM/JCAD/ADAMTS9/ACVRL1/HDAC7/DLL4/PTP4A3/PTPRG/JUP/NOTCH1/RHOJ/PDGFB/TEK/CD40/EPHB4/FLT4/NOS3/VEGFC/BMPR2/PRKD2/PPM1F/RAB11A/ROBO1/PIK3C2A/PIK3R3/SASH1/MACF1/AKT3/DOCK1/ATP2B4/ROCK2/ADAM17/PKN1	41	6
GO:0043542	GO:0043542	endothelial cell migration	35/375	279/18723	3.76519e-18	2.39466e-15	1.96583e-15	CLEC14A/SOX18/CDH5/KDR/MMRN2/STC1/CDH13/EFNB2/PTPRM/JCAD/ADAMTS9/ACVRL1/HDAC7/DLL4/PTP4A3/JUP/NOTCH1/RHOJ/PDGFB/TEK/CD40/EPHB4/FLT4/NOS3/VEGFC/BMPR2/PRKD2/ROBO1/PIK3C2A/PIK3R3/SASH1/AKT3/ATP2B4/ROCK2/ADAM17	35	6
GO:0045446	GO:0045446	endothelial cell differentiation	23/375	118/18723	1.3718e-16	7.47826e-14	6.13905e-14	CLDN5/COL15A1/SOX18/CDH5/KDR/NOTCH4/TIE1/STC1/ROBO4/HEG1/S1PR1/ACVRL1/NOTCH1/SOX17/RAPGEF3/PDE2A/APOLD1/PLCB1/BMPR2/AFDN/RAPGEF2/ROCK2/ADD1	23	6
GO:0034329	GO:0034329	cell junction assembly	38/375	420/18723	7.73407e-15	3.68915e-12	3.0285e-12	RAMP2/CLDN5/ESAM/CDH5/PCDH17/APLNR/ITGA6/KDR/GJA4/HEG1/EFNB2/ACVRL1/HDAC7/AGRN/JUP/ACE/TEK/SHANK3/PRKCH/ITGB4/THSD1/DCHS1/ADGRL2/PTPRK/AFDN/PPM1F/RAPGEF2/PKP4/MPDZ/MACF1/TAOK2/ARHGEF7/CTNNA1/TBCD/JAM3/SLK/ROCK2/PEAK1	38	6
GO:0031589	GO:0031589	cell-substrate adhesion	35/375	363/18723	1.41227e-14	5.64362e-12	4.63296e-12	VWF/CD34/ITGA6/KDR/BCAM/ADAM15/CDH13/ADAMTS9/ACVRL1/JUP/NOTCH1/LIMS2/PDGFB/TEK/TNXB/FZD4/ITGB4/SPRY4/THSD1/LAMA5/PTPRK/PPM1F/NPNT/TRIOBP/MACF1/TAOK2/ARHGEF7/TBCD/JAM3/SLK/DOCK1/NEDD9/ROCK2/PEAK1/CRK	35	6
GO:0043534	GO:0043534	blood vessel endothelial cell migration	25/375	176/18723	1.47893e-14	5.64362e-12	4.63296e-12	CLEC14A/SOX18/CDH5/KDR/MMRN2/EFNB2/JCAD/ACVRL1/HDAC7/DLL4/JUP/NOTCH1/RHOJ/PDGFB/CD40/EPHB4/NOS3/VEGFC/PRKD2/ROBO1/PIK3C2A/PIK3R3/AKT3/ATP2B4/ADAM17	25	6
GO:0045333	GO:0045333	cellular respiration	41/288	230/18723	9.44502e-32	2.87223e-28	2.67344e-28	ACO2/COX6A1/GHITM/UQCR10/NDUFS7/NDUFA1/UQCRC2/NDUFA12/SDHB/NDUFA9/UQCR11/NDUFS3/NDUFV1/TRAP1/NDUFS2/NDUFV2/ATP5PD/DHTKD1/OXA1L/NDUFA7/DLD/NDUFB6/ARL2/ATP5ME/IDH3G/NDUFB3/NDUFV3/SDHA/IDH3B/NDUFS1/COQ9/PLEC/CISD1/NDUFA3/SDHD/PDHB/SLC25A13/OGDH/FH/IDH3A/NDUFA2	41	5
GO:0009060	GO:0009060	aerobic respiration	37/288	189/18723	2.91224e-30	4.42806e-27	4.12158e-27	ACO2/COX6A1/GHITM/UQCR10/NDUFS7/NDUFA1/UQCRC2/NDUFA12/SDHB/NDUFA9/UQCR11/NDUFS3/NDUFV1/NDUFS2/NDUFV2/ATP5PD/DHTKD1/OXA1L/NDUFA7/DLD/NDUFB6/ARL2/ATP5ME/IDH3G/NDUFB3/NDUFV3/SDHA/IDH3B/NDUFS1/COQ9/NDUFA3/SDHD/PDHB/OGDH/FH/IDH3A/NDUFA2	37	5
GO:0015980	GO:0015980	energy derivation by oxidation of organic compounds	43/288	318/18723	4.06685e-28	4.12243e-25	3.83711e-25	ACO2/COX6A1/GHITM/UQCR10/NDUFS7/NDUFA1/UQCRC2/NDUFA12/SDHB/NDUFA9/UQCR11/NDUFS3/NDUFV1/TRAP1/NDUFS2/ACADVL/NDUFV2/ATP5PD/GBE1/DHTKD1/OXA1L/NDUFA7/DLD/NDUFB6/ARL2/ATP5ME/IDH3G/NDUFB3/NDUFV3/SDHA/IDH3B/NDUFS1/COQ9/PLEC/CISD1/NDUFA3/SDHD/PDHB/SLC25A13/OGDH/FH/IDH3A/NDUFA2	43	5
GO:0006091	GO:0006091	generation of precursor metabolites and energy	50/288	490/18723	7.76709e-27	5.90493e-24	5.49624e-24	ACO2/COX6A1/GHITM/UQCR10/NDUFS7/NDUFA1/UQCRC2/NDUFA12/SDHB/NDUFA9/UQCR11/NDUFS3/NDUFV1/TRAP1/NDUFS2/EIF6/ACADVL/NDUFV2/ATP5PD/GBE1/DHTKD1/OXA1L/NDUFA7/DLD/NDUFB6/ARL2/ATP5ME/IDH3G/NDUFB3/NDUFA13/PFKP/NDUFV3/SDHA/ACAT1/IDH3B/NDUFS1/COQ9/PLEC/CISD1/NDUFA3/SDHD/SRD5A1/PDHB/GALK1/SLC25A13/OGDH/FH/IDH3A/NQO2/NDUFA2	50	5
GO:0022904	GO:0022904	respiratory electron transport chain	26/288	114/18723	2.37859e-23	1.44666e-20	1.34653e-20	COX6A1/GHITM/UQCR10/NDUFS7/NDUFA1/NDUFA12/SDHB/NDUFA9/UQCR11/NDUFS3/NDUFV1/NDUFS2/NDUFV2/NDUFA7/DLD/NDUFB6/NDUFB3/NDUFV3/SDHA/NDUFS1/COQ9/PLEC/NDUFA3/SDHD/SLC25A13/NDUFA2	26	5
GO:0022900	GO:0022900	electron transport chain	30/288	175/18723	6.50966e-23	3.29931e-20	3.07096e-20	COX6A1/GHITM/UQCR10/NDUFS7/NDUFA1/NDUFA12/SDHB/NDUFA9/UQCR11/NDUFS3/NDUFV1/NDUFS2/NDUFV2/NDUFA7/DLD/NDUFB6/NDUFB3/NDUFA13/NDUFV3/SDHA/IDH3B/NDUFS1/COQ9/PLEC/NDUFA3/SDHD/SRD5A1/SLC25A13/NQO2/NDUFA2	30	5
GO:0042773	GO:0042773	ATP synthesis coupled electron transport	23/288	95/18723	2.00465e-21	7.62019e-19	7.09278e-19	COX6A1/GHITM/UQCR10/NDUFS7/NDUFA1/NDUFA12/NDUFA9/UQCR11/NDUFS3/NDUFV1/NDUFS2/NDUFV2/NDUFA7/DLD/NDUFB6/NDUFB3/NDUFV3/SDHA/NDUFS1/COQ9/NDUFA3/SDHD/NDUFA2	23	5
GO:0042775	GO:0042775	mitochondrial ATP synthesis coupled electron transport	23/288	95/18723	2.00465e-21	7.62019e-19	7.09278e-19	COX6A1/GHITM/UQCR10/NDUFS7/NDUFA1/NDUFA12/NDUFA9/UQCR11/NDUFS3/NDUFV1/NDUFS2/NDUFV2/NDUFA7/DLD/NDUFB6/NDUFB3/NDUFV3/SDHA/NDUFS1/COQ9/NDUFA3/SDHD/NDUFA2	23	5
GO:0046034	GO:0046034	ATP metabolic process	34/288	277/18723	5.47102e-21	1.8486e-18	1.72065e-18	COX6A1/GHITM/UQCR10/NDUFS7/NDUFA1/UQCRC2/NDUFA12/NDUFA9/UQCR11/NDUFS3/NDUFV1/NDUFS2/ATP5MC2/EIF6/NDUFV2/ATP5PD/DHTKD1/NDUFA7/DLD/NDUFB6/ARL2/ATP5ME/NDUFB3/PFKP/NDUFV3/SDHA/NDUFS1/COQ9/NDUFA3/SDHD/GALK1/SLC25A13/OGDH/NDUFA2	34	5
GO:0006119	GO:0006119	oxidative phosphorylation	26/288	141/18723	7.7902e-21	2.369e-18	2.20504e-18	COX6A1/GHITM/UQCR10/NDUFS7/NDUFA1/UQCRC2/NDUFA12/NDUFA9/UQCR11/NDUFS3/NDUFV1/NDUFS2/NDUFV2/ATP5PD/NDUFA7/DLD/NDUFB6/ATP5ME/NDUFB3/NDUFV3/SDHA/NDUFS1/COQ9/NDUFA3/SDHD/NDUFA2	26	5
GO:0007059	GO:0007059	chromosome segregation	68/283	346/18723	1.77115e-56	3.95675e-53	3.18434e-53	CENPE/SGO2/NUF2/AURKB/PRC1/DLGAP5/PLK1/CDCA8/ZWINT/SPC25/KIF2C/KIF23/TACC3/NDC80/BUB3/KIF4A/KIF22/KNSTRN/NCAPG/SGO1/PSRC1/CENPN/SFPQ/RACGAP1/KNL1/KIFC1/HJURP/CENPX/CENPK/NEK2/SMC1A/MIS18A/KIF14/NCAPH/SPC24/FBXO5/BUB1B/FAM83D/NCAPD2/BUB1/SPDL1/MAD2L2/SMC3/FEN1/CENPH/ECT2/CDCA5/CDCA2/CDK5RAP2/SPAG5/TTK/ESCO2/TUBG1/NCAPD3/SKA3/CDT1/OIP5/TRIP13/ZWILCH/RCC2/RCC1/KIF18A/BRCA1/SKA1/NCAPG2/BANF1/PMF1/KPN…	68	4
GO:0140014	GO:0140014	mitotic nuclear division	59/283	287/18723	5.03784e-50	5.62726e-47	4.52875e-47	CENPE/SGO2/NUF2/AURKB/PRC1/DLGAP5/PLK1/AURKA/CDCA8/ZWINT/KIF20B/KIF2C/MZT1/KIF23/TACC3/NDC80/BUB3/KIF4A/KIF22/KNSTRN/NCAPG/SGO1/PSRC1/RACGAP1/KIFC1/ANLN/CENPK/NEK2/SMC1A/KIF14/NCAPH/FBXO5/BUB1B/NCAPD2/BUB1/SPDL1/MAD2L2/SMC3/MYBL2/KIF11/CDCA5/KIF15/REEP4/CDCA2/CDK5RAP2/SPAG5/CHEK1/TTK/TUBG1/NCAPD3/CDT1/TRIP13/ZWILCH/CDC25C/RCC1/KIF18A/PKMYT1/NCAPG2/KPNB1	59	4
GO:0000280	GO:0000280	nuclear division	65/283	439/18723	1.05433e-45	7.85126e-43	6.3186e-43	ASPM/CENPE/SGO2/NUF2/AURKB/PRC1/DLGAP5/PLK1/AURKA/CDCA8/ZWINT/KIF20B/KIF2C/MZT1/KIF23/TACC3/NDC80/BUB3/KIF4A/KIF22/KNSTRN/NCAPG/SGO1/RAD51AP1/PSRC1/RACGAP1/KIFC1/ANLN/CENPX/CENPK/NEK2/CDC25B/SMC1A/KIF14/NCAPH/MND1/FBXO5/BUB1B/NCAPD2/BUB1/SPDL1/MAD2L2/SMC3/MYBL2/KIF11/CDCA5/KIF15/REEP4/CDCA2/CDK5RAP2/SPAG5/CHEK1/TTK/TUBG1/NCAPD3/CDT1/TRIP13/ZWILCH/CDC25C/RCC1/KIF18A/PKMYT1/BRCA2/NCAPG2/KPNB1	65	4
GO:0000819	GO:0000819	sister chromatid segregation	49/283	202/18723	3.13105e-45	1.74869e-42	1.40732e-42	CENPE/SGO2/NUF2/AURKB/PRC1/DLGAP5/PLK1/CDCA8/ZWINT/KIF2C/KIF23/TACC3/NDC80/BUB3/KIF4A/KIF22/KNSTRN/NCAPG/SGO1/PSRC1/SFPQ/RACGAP1/KIFC1/CENPK/NEK2/SMC1A/KIF14/NCAPH/FBXO5/BUB1B/NCAPD2/BUB1/SPDL1/MAD2L2/SMC3/FEN1/CDCA5/CDK5RAP2/SPAG5/TTK/ESCO2/TUBG1/NCAPD3/CDT1/TRIP13/ZWILCH/KIF18A/NCAPG2/KPNB1	49	4
GO:0000070	GO:0000070	mitotic sister chromatid segregation	46/283	168/18723	3.97385e-45	1.77552e-42	1.42891e-42	CENPE/SGO2/NUF2/AURKB/PRC1/DLGAP5/PLK1/CDCA8/ZWINT/KIF2C/KIF23/TACC3/NDC80/BUB3/KIF4A/KIF22/KNSTRN/NCAPG/SGO1/PSRC1/RACGAP1/KIFC1/CENPK/NEK2/SMC1A/KIF14/NCAPH/FBXO5/BUB1B/NCAPD2/BUB1/SPDL1/MAD2L2/SMC3/CDCA5/CDK5RAP2/SPAG5/TTK/TUBG1/NCAPD3/CDT1/TRIP13/ZWILCH/KIF18A/NCAPG2/KPNB1	46	4
GO:0098813	GO:0098813	nuclear chromosome segregation	54/283	281/18723	4.68609e-44	1.74479e-41	1.40418e-41	CENPE/SGO2/NUF2/AURKB/PRC1/DLGAP5/PLK1/CDCA8/ZWINT/KIF2C/KIF23/TACC3/NDC80/BUB3/KIF4A/KIF22/KNSTRN/NCAPG/SGO1/PSRC1/SFPQ/RACGAP1/KNL1/KIFC1/CENPX/CENPK/NEK2/SMC1A/KIF14/NCAPH/FBXO5/BUB1B/FAM83D/NCAPD2/BUB1/SPDL1/MAD2L2/SMC3/FEN1/ECT2/CDCA5/CDK5RAP2/SPAG5/TTK/ESCO2/TUBG1/NCAPD3/CDT1/TRIP13/ZWILCH/RCC2/KIF18A/NCAPG2/KPNB1	54	4
GO:0048285	GO:0048285	organelle fission	65/283	488/18723	9.70215e-43	3.09637e-40	2.49192e-40	ASPM/CENPE/SGO2/NUF2/AURKB/PRC1/DLGAP5/PLK1/AURKA/CDCA8/ZWINT/KIF20B/KIF2C/MZT1/KIF23/TACC3/NDC80/BUB3/KIF4A/KIF22/KNSTRN/NCAPG/SGO1/RAD51AP1/PSRC1/RACGAP1/KIFC1/ANLN/CENPX/CENPK/NEK2/CDC25B/SMC1A/KIF14/NCAPH/MND1/FBXO5/BUB1B/NCAPD2/BUB1/SPDL1/MAD2L2/SMC3/MYBL2/KIF11/CDCA5/KIF15/REEP4/CDCA2/CDK5RAP2/SPAG5/CHEK1/TTK/TUBG1/NCAPD3/CDT1/TRIP13/ZWILCH/CDC25C/RCC1/KIF18A/PKMYT1/BRCA2/NCAPG2/KPNB1	65	4
GO:1902850	GO:1902850	microtubule cytoskeleton organization involved in mitosis	32/283	147/18723	4.53409e-28	1.26615e-25	1.01898e-25	CENPE/CENPA/NUF2/AURKB/PRC1/DLGAP5/PLK1/AURKA/SPC25/MZT1/KIF23/TACC3/NDC80/CKAP5/KIF4A/PSRC1/RACGAP1/KIFC1/NEK2/SMC1A/SPDL1/SMC3/MYBL2/CENPH/KIF11/KIF15/CDK5RAP2/TTK/TUBG1/SAPCD2/RCC1/KPNB1	32	4
GO:0007051	GO:0007051	spindle organization	33/283	184/18723	5.05221e-26	1.25407e-23	1.00926e-23	ASPM/CENPE/NUF2/AURKB/PRC1/DLGAP5/PLK1/AURKA/SPC25/MZT1/KIF23/TACC3/NDC80/CKAP5/KIF4A/KNSTRN/PSRC1/RACGAP1/KIFC1/NEK2/SMC1A/FBXO5/SMC3/MYBL2/SAC3D1/CENPH/KIF11/KIF15/SPAG5/TTK/TUBG1/RCC1/KPNB1	33	4
GO:0033044	GO:0033044	regulation of chromosome organization	33/283	187/18723	8.72614e-26	1.94942e-23	1.56887e-23	CENPE/AURKB/DLGAP5/PLK1/ZWINT/TACC3/NDC80/BUB3/HNRNPA2B1/SFPQ/NEK2/DNMT1/FBXO5/PIF1/BUB1B/HNRNPD/BUB1/SPDL1/MAD2L2/FEN1/CCT4/CDCA5/DKC1/PARP1/CDK5RAP2/TTK/CDT1/TRIP13/ZWILCH/TCP1/XRCC5/HNRNPC/SSBP1	33	4
GO:0042110	GO:0042110	T cell activation	16/114	487/18723	4.25516e-08	4.06934e-05	3.48774e-05	CD3D/CD2/IL7R/CD7/CD3G/CD3E/IFNG/LCK/CD27/TIGIT/RHOH/SIT1/IRF1/RUNX3/RAB27A/CCND3	16	3
GO:1903131	GO:1903131	mononuclear cell differentiation	15/114	426/18723	4.73763e-08	4.06934e-05	3.48774e-05	CD3D/CD2/IL7R/CD3G/CD3E/IFNG/LCK/CD27/RHOH/IKZF1/IRF7/PIK3R1/IRF1/RUNX3/ATM	15	3
GO:0030098	GO:0030098	lymphocyte differentiation	14/114	374/18723	6.47983e-08	4.06934e-05	3.48774e-05	CD3D/CD2/IL7R/CD3G/CD3E/IFNG/LCK/CD27/RHOH/IKZF1/PIK3R1/IRF1/RUNX3/ATM	14	3
GO:0030217	GO:0030217	T cell differentiation	11/114	257/18723	4.86975e-07	0.000229365	0.000196584	CD3D/CD2/IL7R/CD3G/CD3E/IFNG/LCK/CD27/RHOH/IRF1/RUNX3	11	3
GO:0002683	GO:0002683	negative regulation of immune system process	13/114	434/18723	2.4177e-06	0.000910989	0.000780789	IL7R/CST7/TBC1D10C/TIGIT/CD96/TSC22D3/PIK3R1/IRF1/DGKZ/RUNX3/ATM/USP15/LYAR	13	3
GO:0051607	GO:0051607	defense response to virus	10/114	265/18723	5.09098e-06	0.00126369	0.00108308	IFNG/APOBEC3G/PRF1/IRF7/IRF3/IRF1/ZC3HAV1/USP15/NOP53/APOBEC3C	10	3
GO:0140546	GO:0140546	defense response to symbiont	10/114	265/18723	5.09098e-06	0.00126369	0.00108308	IFNG/APOBEC3G/PRF1/IRF7/IRF3/IRF1/ZC3HAV1/USP15/NOP53/APOBEC3C	10	3
GO:0050863	GO:0050863	regulation of T cell activation	11/114	329/18723	5.36597e-06	0.00126369	0.00108308	CD2/IL7R/CD3E/IFNG/LCK/CD27/TIGIT/RHOH/SIT1/IRF1/RUNX3	11	3
GO:0009615	GO:0009615	response to virus	11/114	367/18723	1.4989e-05	0.0031377	0.00268926	IFNG/APOBEC3G/PRF1/DDX3X/IRF7/IRF3/IRF1/ZC3HAV1/USP15/NOP53/APOBEC3C	11	3
GO:00027642	GO:0002764	immune response-regulating signaling pathway	12/114	468/18723	2.84304e-05	0.00533289	0.00457071	CD3E/LCK/CD247/SKAP1/DDX3X/IRF7/IRF3/IRF1/DGKZ/USP15/NOP53/BTN3A2	12	3
GO:00315891	GO:0031589	cell-substrate adhesion	27/184	363/18723	2.44396e-16	6.56693e-13	5.31755e-13	APOD/LRP1/SERPINE1/SFRP1/ITGBL1/LGALS1/EGFL6/FBLN2/COL5A3/RRAS/JAG1/MMP14/AXL/VCAM1/ECM2/FBLN5/ITGA1/ITGB5/GBP1/ILK/SPOCK1/ANGPT2/NID2/RSU1/CSF1/THBS3/MYADM	27	2
GO:0010810	GO:0010810	regulation of cell-substrate adhesion	18/184	221/18723	6.78962e-12	9.12185e-09	7.38639e-09	APOD/LRP1/SERPINE1/SFRP1/LGALS1/EGFL6/FBLN2/RRAS/JAG1/MMP14/ECM2/GBP1/ILK/SPOCK1/ANGPT2/RSU1/CSF1/MYADM	18	2
GO:0007160	GO:0007160	cell-matrix adhesion	18/184	233/18723	1.64926e-11	9.86903e-09	7.99142e-09	APOD/LRP1/SERPINE1/SFRP1/ITGBL1/COL5A3/RRAS/JAG1/MMP14/VCAM1/ECM2/FBLN5/ITGA1/ITGB5/ILK/NID2/CSF1/THBS3	18	2
GO:0030198	GO:0030198	extracellular matrix organization	20/184	301/18723	1.84165e-11	9.86903e-09	7.99142e-09	SFRP2/COMP/LRP1/MFAP4/CYP1B1/EGFL6/FBLN2/COL5A3/SULF2/MMP14/ECM2/CRISPLD2/FBLN5/SMOC1/PXDN/NID2/FOXC2/OLFML2A/KLK4/FLRT2	20	2
GO:0043062	GO:0043062	extracellular structure organization	20/184	302/18723	1.95565e-11	9.86903e-09	7.99142e-09	SFRP2/COMP/LRP1/MFAP4/CYP1B1/EGFL6/FBLN2/COL5A3/SULF2/MMP14/ECM2/CRISPLD2/FBLN5/SMOC1/PXDN/NID2/FOXC2/OLFML2A/KLK4/FLRT2	20	2
GO:0045229	GO:0045229	external encapsulating structure organization	20/184	304/18723	2.20373e-11	9.86903e-09	7.99142e-09	SFRP2/COMP/LRP1/MFAP4/CYP1B1/EGFL6/FBLN2/COL5A3/SULF2/MMP14/ECM2/CRISPLD2/FBLN5/SMOC1/PXDN/NID2/FOXC2/OLFML2A/KLK4/FLRT2	20	2
GO:0010812	GO:0010812	negative regulation of cell-substrate adhesion	9/184	68/18723	2.10312e-08	8.07299e-06	6.53708e-06	APOD/LRP1/SERPINE1/LGALS1/JAG1/MMP14/GBP1/SPOCK1/ANGPT2	9	2
GO:0045785	GO:0045785	positive regulation of cell adhesion	18/184	437/18723	3.29944e-07	0.00011082	8.9736e-05	SFRP2/SFRP1/LGALS1/EGFL6/FBLN2/RRAS/CXCL12/VCAM1/ECM2/PLPP3/HES1/ILK/IL6ST/RSU1/CSF1/CD276/FOXC2/MYADM	18	2
GO:0042060	GO:0042060	wound healing	17/184	422/18723	9.67172e-07	0.000288755	0.000233818	COMP/SERPINE1/TGFB3/CSRP1/AXL/PLAT/PLPP3/PDGFA/ANXA5/ILK/IL6ST/DCBLD2/FOXC2/TLN1/SDC1/MYOF/MCAM	17	2
GO:0001822	GO:0001822	kidney development	14/184	293/18723	1.26392e-06	0.000339615	0.000275002	SFRP1/SULF2/ARID5B/JAG1/PDGFA/KCNJ8/HES1/ILK/ANGPT2/FOXC2/MME/ENPEP/SDC1/STAT1	14	2
GO:00027641	GO:0002764	immune response-regulating signaling pathway	25/262	468/18723	1.11821e-08	2.45162e-05	1.91082e-05	NINJ1/FCN1/HSPA1A/FPR1/SLC15A3/FCGR1B/LILRB2/PIK3AP1/TLR4/SYK/TLR2/TLR1/LPXN/INPP5D/LILRB1/BTK/PTPRJ/NFKBID/MAP3K1/PDE4B/RIPK2/CD36/CSK/DUSP3/COLEC12	25	1
GO:0002274	GO:0002274	myeloid leukocyte activation	17/262	223/18723	1.7281e-08	2.45162e-05	1.91082e-05	SLC11A1/ITGAM/CEBPA/PTAFR/TLR4/SYK/TNF/DOCK2/TLR2/TLR1/BTK/SNCA/MILR1/FES/PREX1/IFNGR2/STX4	17	1
GO:0050727	GO:0050727	regulation of inflammatory response	22/262	386/18723	2.81819e-08	2.45162e-05	1.91082e-05	S100A8/PLA2G7/NINJ1/TNFAIP8L2/CEBPA/PIK3AP1/NEAT1/TLR4/SLAMF8/ADAM8/AOAH/SYK/TNF/NCF1/TLR2/ALOX5/BTK/SNCA/IL17RA/ABHD12/TNFRSF1A/CASP4	22	1
GO:0050867	GO:0050867	positive regulation of cell activation	23/262	420/18723	2.81876e-08	2.45162e-05	1.91082e-05	HLA-DRB5/HLA-DQA2/ITGAM/IL4I1/CEBPA/PTAFR/LILRB2/TLR4/ADAM8/HLA-DOA/MAP3K8/SYK/INPP5D/LILRB1/BTK/NFKBID/RPS6KA1/RIPK2/IRS2/LAMP1/RUNX1/CSK/STX4	23	1
GO:19031311	GO:1903131	mononuclear cell differentiation	23/262	426/18723	3.65711e-08	2.48963e-05	1.94045e-05	IL4I1/IRF8/LILRB2/MERTK/SLAMF8/ADAM8/HLA-DOA/SYK/DOCK2/INPP5D/LILRB1/BTK/HHEX/PTPRJ/NFKBID/ITGA4/SEMA4A/DOCK10/FES/RIPK2/CMTM7/PREX1/RUNX1	23	1
GO:1903039	GO:1903039	positive regulation of leukocyte cell-cell adhesion	17/262	239/18723	4.79937e-08	2.48963e-05	1.94045e-05	HLA-DRB5/HLA-DQA2/IL4I1/PTAFR/LILRB2/ADAM8/HLA-DOA/MAP3K8/SYK/TNF/ALOX5/LILRB1/NFKBID/ITGA4/RIPK2/RUNX1/CSK	17	1
GO:0007159	GO:0007159	leukocyte cell-cell adhesion	21/262	371/18723	6.62765e-08	2.48963e-05	1.94045e-05	S100A8/HLA-DRB5/HLA-DQA2/TNFAIP8L2/IL4I1/PTAFR/LILRB2/OLR1/ADAM8/HLA-DOA/MAP3K8/SYK/TNF/ALOX5/LILRB1/NFKBID/ITGA4/RIPK2/RUNX1/CSK/DUSP3	21	1
GO:0032755	GO:0032755	positive regulation of interleukin-6 production	11/262	93/18723	7.2322e-08	2.48963e-05	1.94045e-05	PTAFR/LILRB2/TLR4/SYK/TNF/TLR2/POU2F2/TLR1/IL17RA/RIPK2/CD36	11	1
GO:00300981	GO:0030098	lymphocyte differentiation	21/262	374/18723	7.59667e-08	2.48963e-05	1.94045e-05	IL4I1/IRF8/LILRB2/MERTK/SLAMF8/ADAM8/HLA-DOA/SYK/DOCK2/INPP5D/BTK/HHEX/PTPRJ/NFKBID/ITGA4/SEMA4A/DOCK10/RIPK2/CMTM7/PREX1/RUNX1	21	1
GO:0002696	GO:0002696	positive regulation of leukocyte activation	22/262	409/18723	7.8294e-08	2.48963e-05	1.94045e-05	HLA-DRB5/HLA-DQA2/ITGAM/IL4I1/CEBPA/PTAFR/LILRB2/TLR4/ADAM8/HLA-DOA/MAP3K8/SYK/INPP5D/LILRB1/BTK/NFKBID/RIPK2/IRS2/LAMP1/RUNX1/CSK/STX4	22	1
GO:0002181	GO:0002181	cytoplasmic translation	59/533	148/18723	2.92906e-52	1.19769e-48	1.03936e-48	RPL30/RPL37/RPL37A/RPL5/RPS28/RPL11/RPS3/RPL36/RPS27/RPL35A/RPS8/RPS5/RPL7/RPS21/RPS4X/RPL13/RPS23/RPL26/RPL22/RPS3A/RPL4/RPS13/RPL31/RPL8/EIF3H/RPS7/RPL18A/RPL38/DRG2/EIF3E/RPL10A/RPS18/RPS15A/RPL23A/RPL10/RPL29/RPS15/RPS27A/RPS2/RPL24/RPS25/RPL14/RPL3/RPS20/RPLP1/RPL28/EIF3I/RPL6/RPL7A/RPL18/RPL32/EEF2/RPS14/RPLP0/RPL15/RPL35/RPSA/RPS17/RPL36A	59	0
GO:00301981	GO:0030198	extracellular matrix organization	44/533	301/18723	3.22614e-19	4.88153e-16	4.23618e-16	COL11A1/COL2A1/COL9A1/COL9A3/SERPINH1/COL11A2/COL1A1/COL1A2/FKBP10/DPT/PRDX4/SOX9/LUM/COL5A2/COL9A2/CREB3L1/P4HA1/LOX/COL5A1/MELTF/EMILIN1/COL12A1/DDR2/COL16A1/COL27A1/MIA/APP/SMPD3/SULF1/P3H4/KAZALD1/FOXC1/ADAMTS1/TNFRSF11B/FSCN1/PDPN/SCX/EFEMP2/IER3IP1/HAS2/MMP13/COL10A1/FMOD/IBSP	44	0
GO:00430621	GO:0043062	extracellular structure organization	44/533	302/18723	3.67874e-19	4.88153e-16	4.23618e-16	COL11A1/COL2A1/COL9A1/COL9A3/SERPINH1/COL11A2/COL1A1/COL1A2/FKBP10/DPT/PRDX4/SOX9/LUM/COL5A2/COL9A2/CREB3L1/P4HA1/LOX/COL5A1/MELTF/EMILIN1/COL12A1/DDR2/COL16A1/COL27A1/MIA/APP/SMPD3/SULF1/P3H4/KAZALD1/FOXC1/ADAMTS1/TNFRSF11B/FSCN1/PDPN/SCX/EFEMP2/IER3IP1/HAS2/MMP13/COL10A1/FMOD/IBSP	44	0
GO:00452291	GO:0045229	external encapsulating structure organization	44/533	304/18723	4.77528e-19	4.88153e-16	4.23618e-16	COL11A1/COL2A1/COL9A1/COL9A3/SERPINH1/COL11A2/COL1A1/COL1A2/FKBP10/DPT/PRDX4/SOX9/LUM/COL5A2/COL9A2/CREB3L1/P4HA1/LOX/COL5A1/MELTF/EMILIN1/COL12A1/DDR2/COL16A1/COL27A1/MIA/APP/SMPD3/SULF1/P3H4/KAZALD1/FOXC1/ADAMTS1/TNFRSF11B/FSCN1/PDPN/SCX/EFEMP2/IER3IP1/HAS2/MMP13/COL10A1/FMOD/IBSP	44	0
GO:0001503	GO:0001503	ossification	50/533	408/18723	2.40858e-18	1.96974e-15	1.70933e-15	COL11A1/COL2A1/IFITM5/PTH1R/SPP1/PENK/COL1A1/ALPL/CLEC11A/COL1A2/PTN/RUNX2/SPARC/RRBP1/SOX9/COL5A2/OMD/TNC/CTHRC1/ID3/DLX5/CREB3L1/MDK/MEF2C/LOX/BAMBI/MRC2/TMEM119/DDR2/CDH11/RPL38/FERMT2/RSL1D1/SP7/IGFBP5/FGFR3/RPS15/SMPD3/INTU/KAZALD1/DKK1/SNAI2/SATB2/FOXC1/SGMS2/BMP8B/SCX/MMP13/ENPP1/IBSP	50	0
GO:0030199	GO:0030199	collagen fibril organization	21/533	61/18723	9.96511e-18	6.79122e-15	5.8934e-15	COL11A1/COL2A1/SERPINH1/COL11A2/COL1A1/COL1A2/FKBP10/DPT/LUM/COL5A2/P4HA1/LOX/COL5A1/EMILIN1/COL12A1/DDR2/P3H4/FOXC1/SCX/EFEMP2/FMOD	21	0
GO:0042273	GO:0042273	ribosomal large subunit biogenesis	22/533	72/18723	3.07872e-17	1.79842e-14	1.56066e-14	RPL5/RPL11/NPM1/RPL35A/RPL7/RPL26/RPL38/RPL10A/RSL1D1/RPL23A/RPL10/RPL24/RPL14/RPL3/RPL6/RPL7A/RPLP0/EBNA1BP2/RSL24D1/NHP2/RPL35/NOC2L	22	0
GO:0042254	GO:0042254	ribosome biogenesis	39/533	299/18723	1.87027e-15	9.54294e-13	8.28133e-13	RPL5/RPS28/RPL11/NPM1/RPS27/RPL35A/RPS8/RPS5/RPL7/RPS21/RPL26/RPS7/RPL38/RPL10A/RSL1D1/RPL23A/RPL10/RPS15/RPL24/RPS25/RPL14/RPL3/PRKDC/RPL6/RPL7A/NOP56/DCAF13/RPS14/RPLP0/ERI3/EBNA1BP2/RSL24D1/MRPL36/ESF1/NHP2/RPL35/NOC2L/RPSA/RPS17	39	0
GO:0022613	GO:0022613	ribonucleoprotein complex biogenesis	49/533	463/18723	2.10043e-15	9.54294e-13	8.28133e-13	RPL5/RPS28/RPL11/NPM1/RPS27/RPL35A/RPS8/LUC7L3/RPS5/RPL7/RPS21/RPL26/NOL3/EIF3H/RPS7/RPL38/EIF3E/CLNS1A/RPL10A/RSL1D1/RPL23A/RPL10/RPS15/SNRPD1/RPL24/RPS25/SNRPE/RPL14/RPL3/EIF3I/PRKDC/RPL6/RPL7A/NOP56/DCAF13/LSM2/RPS14/RPLP0/ERI3/EBNA1BP2/SRSF10/RSL24D1/MRPL36/ESF1/NHP2/RPL35/NOC2L/RPSA/RPS17	49	0
GO:0042255	GO:0042255	ribosome assembly	17/533	61/18723	6.93356e-13	2.83513e-10	2.46032e-10	RPL5/RPS28/RPL11/NPM1/RPS27/RPS5/RPL38/RPL23A/RPL10/RPS15/RPL24/RPL3/PRKDC/RPL6/RPS14/RPLP0/RPSA	17	0
